# Supplementary material for: Whole proteome analysis of human tankyrase knockout cells reveals targets of tankyrase-mediated degradation
Source: Nat Commun. 2017 Dec 20;8:2214. doi: 10.1038/s41467-017-02363-w (PMC5738441; doi:10.1038/s41467-017-02363-w)
Supplement: Supplementary file 4 — Supplementary Data 1 [file 41467_2017_2363_MOESM4_ESM.xlsx]

## Sheet: ProteinGroups
Protein IDs	Majority protein IDs	Fasta headers	Number of proteins	Peptides	Unique peptides	Sequence coverage [%]	Unique sequence coverage [%]	Q-value	Score	Universal Mix	WT1	WT3	Mut1	Mut2	MS/MS Count
sp|P80723-2|BASP1_HUMAN;sp|P80723|BASP1_HUMAN;tr|U3KQP0|U3KQP0_HUMAN	sp|P80723-2|BASP1_HUMAN;sp|P80723|BASP1_HUMAN;tr|U3KQP0|U3KQP0_HUMAN	>sp|P80723-2|BASP1_HUMAN Isoform 2 of Brain acid soluble protein 1 OS=Homo sapiens GN=BASP1;>sp|P80723|BASP1_HUMAN Brain acid soluble protein 1 OS=Homo sapiens GN=BASP1 PE=1 SV=2;>tr|U3KQP0|U3KQP0_HUMAN Brain acid soluble protein 1 (Fragment) OS=Homo sapie	3	2	2	16.2	16.2	0	15.233	3121.81	6157.4	5266.08	1583.24	2167.9	3
sp|Q24JP5-4|T132A_HUMAN;sp|Q24JP5|T132A_HUMAN;sp|Q24JP5-2|T132A_HUMAN;tr|H0YFQ2|H0YFQ2_HUMAN	sp|Q24JP5-4|T132A_HUMAN;sp|Q24JP5|T132A_HUMAN;sp|Q24JP5-2|T132A_HUMAN;tr|H0YFQ2|H0YFQ2_HUMAN	>sp|Q24JP5-4|T132A_HUMAN Isoform 4 of Transmembrane protein 132A OS=Homo sapiens GN=TMEM132A;>sp|Q24JP5|T132A_HUMAN Transmembrane protein 132A OS=Homo sapiens GN=TMEM132A PE=2 SV=1;>sp|Q24JP5-2|T132A_HUMAN Isoform 2 of Transmembrane protein 132A OS=Homo sa	4	2	2	4.7	4.7	0	12.304	1122.5	1077.5	1136.45	1422.46	1207.62	3
tr|B4DV02|B4DV02_HUMAN	tr|B4DV02|B4DV02_HUMAN	>tr|B4DV02|B4DV02_HUMAN cDNA FLJ53477, highly similar to Calcium/calmodulin-dependent protein kinase kinase 2 (EC 2.7.11.17) OS=Homo sapiens PE=2 SV=1	1	9	2	17	5.2	0	6.4663	1204.12	1341.4	1135.77	1309.3	1429.57	2
tr|E9PEW5|E9PEW5_HUMAN;tr|B7ZA23|B7ZA23_HUMAN;tr|B7Z3D4|B7Z3D4_HUMAN;sp|Q9HD67-3|MYO10_HUMAN;tr|Q69YP8|Q69YP8_HUMAN;sp|Q9HD67|MYO10_HUMAN;tr|A0A0A0MQX1|A0A0A0MQX1_HUMAN;tr|B4DIJ5|B4DIJ5_HUMAN;tr|Q8NCI3|Q8NCI3_HUMAN;tr|B4E0P0|B4E0P0_HUMAN	tr|E9PEW5|E9PEW5_HUMAN;tr|B7ZA23|B7ZA23_HUMAN;tr|B7Z3D4|B7Z3D4_HUMAN;sp|Q9HD67-3|MYO10_HUMAN;tr|Q69YP8|Q69YP8_HUMAN;sp|Q9HD67|MYO10_HUMAN;tr|A0A0A0MQX1|A0A0A0MQX1_HUMAN;tr|B4DIJ5|B4DIJ5_HUMAN;tr|Q8NCI3|Q8NCI3_HUMAN	>tr|E9PEW5|E9PEW5_HUMAN Unconventional myosin-X OS=Homo sapiens GN=MYO10 PE=4 SV=1;>tr|B7ZA23|B7ZA23_HUMAN cDNA, FLJ79037, highly similar to Myosin-10 OS=Homo sapiens PE=2 SV=1;>tr|B7Z3D4|B7Z3D4_HUMAN cDNA FLJ59307, highly similar to Myosin-10 OS=Homo sapi	10	4	2	2.6	1.6	0	4.5677	1097.36	1640.9	1317.39	1425.79	1486.56	2
tr|Q59H02|Q59H02_HUMAN;sp|Q9Y561-2|LRP12_HUMAN;sp|Q9Y561|LRP12_HUMAN;tr|E5RIW8|E5RIW8_HUMAN;tr|B3KWZ8|B3KWZ8_HUMAN	tr|Q59H02|Q59H02_HUMAN;sp|Q9Y561-2|LRP12_HUMAN;sp|Q9Y561|LRP12_HUMAN;tr|E5RIW8|E5RIW8_HUMAN;tr|B3KWZ8|B3KWZ8_HUMAN	>tr|Q59H02|Q59H02_HUMAN Suppression of tumorigenicity variant (Fragment) OS=Homo sapiens PE=2 SV=1;>sp|Q9Y561-2|LRP12_HUMAN Isoform 2 of Low-density lipoprotein receptor-related protein 12 OS=Homo sapiens GN=LRP12;>sp|Q9Y561|LRP12_HUMAN Low-density lipopro	5	2	2	3.7	3.7	0	7.5916	2212.08	2119.4	1718.09	2151.02	2523.53	2
tr|B0QYU2|B0QYU2_HUMAN;sp|Q6PEV8|F199X_HUMAN;sp|Q6PEV8-2|F199X_HUMAN	tr|B0QYU2|B0QYU2_HUMAN;sp|Q6PEV8|F199X_HUMAN;sp|Q6PEV8-2|F199X_HUMAN	>tr|B0QYU2|B0QYU2_HUMAN Chromosome X open reading frame 39, isoform CRA_b OS=Homo sapiens GN=CXorf39 PE=2 SV=1;>sp|Q6PEV8|F199X_HUMAN Protein FAM199X OS=Homo sapiens GN=FAM199X PE=1 SV=1;>sp|Q6PEV8-2|F199X_HUMAN Isoform 2 of Protein FAM199X OS=Homo sapiens	3	2	2	7.5	7.5	0	11.777	1343.17	1277.7	1622.44	1523.88	1220.36	2
tr|H0YIF6|H0YIF6_HUMAN;tr|B3KPI0|B3KPI0_HUMAN;tr|A0A024RBM7|A0A024RBM7_HUMAN;sp|Q9UKN5|PRDM4_HUMAN	tr|H0YIF6|H0YIF6_HUMAN;tr|B3KPI0|B3KPI0_HUMAN;tr|A0A024RBM7|A0A024RBM7_HUMAN;sp|Q9UKN5|PRDM4_HUMAN	>tr|H0YIF6|H0YIF6_HUMAN PR domain zinc finger protein 4 (Fragment) OS=Homo sapiens GN=PRDM4 PE=4 SV=1;>tr|B3KPI0|B3KPI0_HUMAN PR domain zinc finger protein 4 OS=Homo sapiens PE=2 SV=1;>tr|A0A024RBM7|A0A024RBM7_HUMAN PR domain zinc finger protein 4 OS=Homo	4	2	2	13.6	13.6	0	11.391	1566.07	1607.2	1738.13	1265.21	1621.92	4
tr|E5RHG9|E5RHG9_HUMAN	tr|E5RHG9|E5RHG9_HUMAN	>tr|E5RHG9|E5RHG9_HUMAN Cytochrome b-c1 complex subunit 7 OS=Homo sapiens GN=UQCRB PE=1 SV=1	1	7	2	46.1	17.1	0	6.8547	5646.4	3881.8	4059.34	5661.81	5960.66	3
sp|P58005-4|SESN3_HUMAN;sp|P58005|SESN3_HUMAN;sp|P58005-2|SESN3_HUMAN;sp|P58005-3|SESN3_HUMAN	sp|P58005-4|SESN3_HUMAN;sp|P58005|SESN3_HUMAN;sp|P58005-2|SESN3_HUMAN;sp|P58005-3|SESN3_HUMAN	>sp|P58005-4|SESN3_HUMAN Isoform 4 of Sestrin-3 OS=Homo sapiens GN=SESN3;>sp|P58005|SESN3_HUMAN Sestrin-3 OS=Homo sapiens GN=SESN3 PE=2 SV=2;>sp|P58005-2|SESN3_HUMAN Isoform 2 of Sestrin-3 OS=Homo sapiens GN=SESN3;>sp|P58005-3|SESN3_HUMAN Isoform 3 of Sest	4	2	2	9.1	9.1	0	46.834	1690.1	1743.8	1680.43	2066.69	2115.75	4
tr|Q53T09|Q53T09_HUMAN	tr|Q53T09|Q53T09_HUMAN	>tr|Q53T09|Q53T09_HUMAN Putative uncharacterized protein XRCC5 (Fragment) OS=Homo sapiens GN=XRCC5 PE=4 SV=1	1	46	2	65.1	3.5	0.0011365	2.4874	20469.3	52098	17097.6	13631	48351.1	2
tr|B7Z4R5|B7Z4R5_HUMAN;tr|F6SFZ6|F6SFZ6_HUMAN;tr|B7Z6W8|B7Z6W8_HUMAN;sp|Q99571-3|P2RX4_HUMAN;sp|Q99571|P2RX4_HUMAN;sp|Q99571-2|P2RX4_HUMAN;tr|F5CTF4|F5CTF4_HUMAN;tr|K4KBD6|K4KBD6_HUMAN	tr|B7Z4R5|B7Z4R5_HUMAN;tr|F6SFZ6|F6SFZ6_HUMAN;tr|B7Z6W8|B7Z6W8_HUMAN;sp|Q99571-3|P2RX4_HUMAN;sp|Q99571|P2RX4_HUMAN;sp|Q99571-2|P2RX4_HUMAN;tr|F5CTF4|F5CTF4_HUMAN;tr|K4KBD6|K4KBD6_HUMAN	>tr|B7Z4R5|B7Z4R5_HUMAN P2X purinoceptor OS=Homo sapiens GN=P2RX4 PE=2 SV=1;>tr|F6SFZ6|F6SFZ6_HUMAN P2X purinoceptor OS=Homo sapiens GN=P2RX4 PE=3 SV=1;>tr|B7Z6W8|B7Z6W8_HUMAN P2X purinoceptor OS=Homo sapiens PE=2 SV=1;>sp|Q99571-3|P2RX4_HUMAN Isoform 3 of	8	2	2	11.8	11.8	0	36.394	1756.69	1584.3	1511.3	1593.95	1642.88	2
tr|B0QYW5|B0QYW5_HUMAN;tr|F6RTR7|F6RTR7_HUMAN;tr|B4DP73|B4DP73_HUMAN;tr|B4DU97|B4DU97_HUMAN;sp|O43808|PM34_HUMAN;tr|F8WE74|F8WE74_HUMAN	tr|B0QYW5|B0QYW5_HUMAN;tr|F6RTR7|F6RTR7_HUMAN;tr|B4DP73|B4DP73_HUMAN;tr|B4DU97|B4DU97_HUMAN;sp|O43808|PM34_HUMAN;tr|F8WE74|F8WE74_HUMAN	>tr|B0QYW5|B0QYW5_HUMAN Peroxisomal membrane protein PMP34 OS=Homo sapiens GN=SLC25A17 PE=3 SV=1;>tr|F6RTR7|F6RTR7_HUMAN Peroxisomal membrane protein PMP34 OS=Homo sapiens GN=SLC25A17 PE=3 SV=1;>tr|B4DP73|B4DP73_HUMAN cDNA FLJ57410, highly similar to Perox	6	2	2	9.3	9.3	0.00013094	3.2633	2908.18	3973.9	2589.47	2677.96	3359.5	5
sp|Q9H7F0|AT133_HUMAN	sp|Q9H7F0|AT133_HUMAN	>sp|Q9H7F0|AT133_HUMAN Probable cation-transporting ATPase 13A3 OS=Homo sapiens GN=ATP13A3 PE=1 SV=4	1	2	2	2.3	2.3	0	12.06	2479.84	1939.7	1756.71	1816.82	1824.38	2
sp|Q6UXM1-2|LRIG3_HUMAN;sp|Q6UXM1|LRIG3_HUMAN;tr|H0YID8|H0YID8_HUMAN;tr|M1VE86|M1VE86_HUMAN;tr|M1V487|M1V487_HUMAN	sp|Q6UXM1-2|LRIG3_HUMAN;sp|Q6UXM1|LRIG3_HUMAN;tr|H0YID8|H0YID8_HUMAN;tr|M1VE86|M1VE86_HUMAN;tr|M1V487|M1V487_HUMAN	>sp|Q6UXM1-2|LRIG3_HUMAN Isoform 2 of Leucine-rich repeats and immunoglobulin-like domains protein 3 OS=Homo sapiens GN=LRIG3;>sp|Q6UXM1|LRIG3_HUMAN Leucine-rich repeats and immunoglobulin-like domains protein 3 OS=Homo sapiens GN=LRIG3 PE=2 SV=1;>tr|H0YID	5	2	2	3.6	3.6	0	20.146	1611.46	2014.1	2012.1	1873.25	2413.34	2
tr|B4E2S3|B4E2S3_HUMAN;tr|G3XAJ6|G3XAJ6_HUMAN;tr|B4DVC8|B4DVC8_HUMAN;tr|Q8N5I0|Q8N5I0_HUMAN;sp|Q14699|RFTN1_HUMAN;tr|C9JRN3|C9JRN3_HUMAN;tr|C9JHG2|C9JHG2_HUMAN	tr|B4E2S3|B4E2S3_HUMAN	>tr|B4E2S3|B4E2S3_HUMAN cDNA FLJ56561 OS=Homo sapiens PE=2 SV=1	7	5	2	5.8	3.4	0	31.163	2879.62	3439.3	3733.48	2566.22	2861.25	2
sp|P13994|CC130_HUMAN;tr|K7ES43|K7ES43_HUMAN;tr|B7Z1U2|B7Z1U2_HUMAN;tr|K7EJZ6|K7EJZ6_HUMAN;tr|K7ELI4|K7ELI4_HUMAN;tr|B3KUZ1|B3KUZ1_HUMAN	sp|P13994|CC130_HUMAN;tr|K7ES43|K7ES43_HUMAN;tr|B7Z1U2|B7Z1U2_HUMAN;tr|K7EJZ6|K7EJZ6_HUMAN;tr|K7ELI4|K7ELI4_HUMAN;tr|B3KUZ1|B3KUZ1_HUMAN	>sp|P13994|CC130_HUMAN Coiled-coil domain-containing protein 130 OS=Homo sapiens GN=CCDC130 PE=1 SV=2;>tr|K7ES43|K7ES43_HUMAN Coiled-coil domain-containing protein 130 (Fragment) OS=Homo sapiens GN=CCDC130 PE=4 SV=1;>tr|B7Z1U2|B7Z1U2_HUMAN cDNA FLJ58841 OS	6	2	2	5.8	5.8	0	10.323	2830.71	3068.4	2955.9	3049.58	2446.94	2
tr|E9PII7|E9PII7_HUMAN;tr|H0YDE3|H0YDE3_HUMAN;tr|Q53ES5|Q53ES5_HUMAN;tr|B3KX63|B3KX63_HUMAN;sp|Q96NY9|MUS81_HUMAN;tr|E9PL60|E9PL60_HUMAN;tr|H0YDU2|H0YDU2_HUMAN;tr|E9PRI1|E9PRI1_HUMAN	tr|E9PII7|E9PII7_HUMAN;tr|H0YDE3|H0YDE3_HUMAN;tr|Q53ES5|Q53ES5_HUMAN;tr|B3KX63|B3KX63_HUMAN;sp|Q96NY9|MUS81_HUMAN;tr|E9PL60|E9PL60_HUMAN;tr|H0YDU2|H0YDU2_HUMAN;tr|E9PRI1|E9PRI1_HUMAN	>tr|E9PII7|E9PII7_HUMAN Crossover junction endonuclease MUS81 (Fragment) OS=Homo sapiens GN=MUS81 PE=1 SV=4;>tr|H0YDE3|H0YDE3_HUMAN Crossover junction endonuclease MUS81 (Fragment) OS=Homo sapiens GN=MUS81 PE=1 SV=1;>tr|Q53ES5|Q53ES5_HUMAN MUS81 endonuclea	8	2	2	16.3	16.3	0	7.2733	3946.61	4391.9	3921.39	3380.85	4766.11	2
sp|Q9Y274-2|SIA10_HUMAN;tr|C9IZL6|C9IZL6_HUMAN;sp|Q9Y274|SIA10_HUMAN;tr|A0A087WXB8|A0A087WXB8_HUMAN;tr|C9JWJ3|C9JWJ3_HUMAN;tr|C9J9Y4|C9J9Y4_HUMAN;tr|C9J0E2|C9J0E2_HUMAN;tr|C9J480|C9J480_HUMAN	sp|Q9Y274-2|SIA10_HUMAN;tr|C9IZL6|C9IZL6_HUMAN;sp|Q9Y274|SIA10_HUMAN;tr|A0A087WXB8|A0A087WXB8_HUMAN;tr|C9JWJ3|C9JWJ3_HUMAN;tr|C9J9Y4|C9J9Y4_HUMAN;tr|C9J0E2|C9J0E2_HUMAN;tr|C9J480|C9J480_HUMAN	>sp|Q9Y274-2|SIA10_HUMAN Isoform 2 of Type 2 lactosamine alpha-2,3-sialyltransferase OS=Homo sapiens GN=ST3GAL6;>tr|C9IZL6|C9IZL6_HUMAN Type 2 lactosamine alpha-2,3-sialyltransferase (Fragment) OS=Homo sapiens GN=ST3GAL6 PE=4 SV=1;>sp|Q9Y274|SIA10_HUMAN Ty	8	2	2	12.7	12.7	0	4.3015	2342.61	2730.7	2563.63	2625.08	2405.33	2
sp|Q9NP90|RAB9B_HUMAN	sp|Q9NP90|RAB9B_HUMAN	>sp|Q9NP90|RAB9B_HUMAN Ras-related protein Rab-9B OS=Homo sapiens GN=RAB9B PE=1 SV=1	1	3	2	17.4	11.9	0	5.8492	2948.24	2871.2	2785.42	2840.16	3149.03	2
sp|Q6PID8|KLD10_HUMAN;tr|C9JRT7|C9JRT7_HUMAN;tr|Q96G43|Q96G43_HUMAN;sp|Q6PID8-2|KLD10_HUMAN	sp|Q6PID8|KLD10_HUMAN;tr|C9JRT7|C9JRT7_HUMAN;tr|Q96G43|Q96G43_HUMAN;sp|Q6PID8-2|KLD10_HUMAN	>sp|Q6PID8|KLD10_HUMAN Kelch domain-containing protein 10 OS=Homo sapiens GN=KLHDC10 PE=1 SV=1;>tr|C9JRT7|C9JRT7_HUMAN Kelch domain-containing protein 10 (Fragment) OS=Homo sapiens GN=KLHDC10 PE=4 SV=1;>tr|Q96G43|Q96G43_HUMAN KLHDC10 protein (Fragment) OS=	4	2	2	9	9	0	50.811	1707.14	1329	1402.78	1643.71	1434.31	3
tr|Q59GL6|Q59GL6_HUMAN;sp|Q99683-2|M3K5_HUMAN;tr|B4DF67|B4DF67_HUMAN;sp|Q99683|M3K5_HUMAN	tr|Q59GL6|Q59GL6_HUMAN;sp|Q99683-2|M3K5_HUMAN;tr|B4DF67|B4DF67_HUMAN;sp|Q99683|M3K5_HUMAN	>tr|Q59GL6|Q59GL6_HUMAN Mitogen-activated protein kinase kinase kinase 5 variant (Fragment) OS=Homo sapiens PE=2 SV=1;>sp|Q99683-2|M3K5_HUMAN Isoform 2 of Mitogen-activated protein kinase kinase kinase 5 OS=Homo sapiens GN=MAP3K5;>tr|B4DF67|B4DF67_HUMAN cD	4	2	2	1.7	1.7	0.0051602	1.5835	2110.01	2371.8	2190.91	2306.14	2006.73	3
tr|I3L2A9|I3L2A9_HUMAN;sp|Q8TE02-3|ELP5_HUMAN;tr|I3L2T0|I3L2T0_HUMAN;tr|I3L3N8|I3L3N8_HUMAN;tr|I3L437|I3L437_HUMAN;tr|I3L1Q3|I3L1Q3_HUMAN;sp|Q8TE02-2|ELP5_HUMAN;sp|Q8TE02|ELP5_HUMAN;sp|Q8TE02-4|ELP5_HUMAN;tr|I3L1A8|I3L1A8_HUMAN;tr|I3L200|I3L200_HUMAN	tr|I3L2A9|I3L2A9_HUMAN;sp|Q8TE02-3|ELP5_HUMAN;tr|I3L2T0|I3L2T0_HUMAN;tr|I3L3N8|I3L3N8_HUMAN;tr|I3L437|I3L437_HUMAN;tr|I3L1Q3|I3L1Q3_HUMAN;sp|Q8TE02-2|ELP5_HUMAN;sp|Q8TE02|ELP5_HUMAN;sp|Q8TE02-4|ELP5_HUMAN;tr|I3L1A8|I3L1A8_HUMAN;tr|I3L200|I3L200_HUMAN	>tr|I3L2A9|I3L2A9_HUMAN Elongator complex protein 5 (Fragment) OS=Homo sapiens GN=ELP5 PE=4 SV=1;>sp|Q8TE02-3|ELP5_HUMAN Isoform 3 of Elongator complex protein 5 OS=Homo sapiens GN=ELP5;>tr|I3L2T0|I3L2T0_HUMAN Elongator complex protein 5 (Fragment) OS=Homo	11	2	2	18.8	18.8	0	8.8225	2336.75	2943.4	2815.43	2784.74	3671.42	2
tr|F8WCD0|F8WCD0_HUMAN;sp|Q8NC42|RN149_HUMAN;tr|Q53SV6|Q53SV6_HUMAN	tr|F8WCD0|F8WCD0_HUMAN;sp|Q8NC42|RN149_HUMAN;tr|Q53SV6|Q53SV6_HUMAN	>tr|F8WCD0|F8WCD0_HUMAN E3 ubiquitin-protein ligase RNF149 OS=Homo sapiens GN=RNF149 PE=4 SV=1;>sp|Q8NC42|RN149_HUMAN E3 ubiquitin-protein ligase RNF149 OS=Homo sapiens GN=RNF149 PE=2 SV=2;>tr|Q53SV6|Q53SV6_HUMAN Putative uncharacterized protein LOC284996	3	2	2	9	9	0	10.356	2255.45	1700.4	1856.23	2367.62	1992.3	2
tr|B7Z8C6|B7Z8C6_HUMAN;sp|Q9UBU7|DBF4A_HUMAN;tr|B3KMY2|B3KMY2_HUMAN	tr|B7Z8C6|B7Z8C6_HUMAN;sp|Q9UBU7|DBF4A_HUMAN;tr|B3KMY2|B3KMY2_HUMAN	>tr|B7Z8C6|B7Z8C6_HUMAN DBF4 homolog (S. cerevisiae), isoform CRA_b OS=Homo sapiens GN=DBF4 PE=2 SV=1;>sp|Q9UBU7|DBF4A_HUMAN Protein DBF4 homolog A OS=Homo sapiens GN=DBF4 PE=1 SV=1;>tr|B3KMY2|B3KMY2_HUMAN cDNA FLJ12907 fis, clone NT2RP2004396, highly simi	3	2	2	5.6	5.6	0	16.689	3008.23	3050.9	3265.69	2907	2912.33	2
tr|A0A024R8D6|A0A024R8D6_HUMAN;sp|Q6P5Z2|PKN3_HUMAN;tr|Q05BU1|Q05BU1_HUMAN	tr|A0A024R8D6|A0A024R8D6_HUMAN;sp|Q6P5Z2|PKN3_HUMAN;tr|Q05BU1|Q05BU1_HUMAN	>tr|A0A024R8D6|A0A024R8D6_HUMAN Protein kinase N3, isoform CRA_a OS=Homo sapiens GN=PKN3 PE=4 SV=1;>sp|Q6P5Z2|PKN3_HUMAN Serine/threonine-protein kinase N3 OS=Homo sapiens GN=PKN3 PE=1 SV=1;>tr|Q05BU1|Q05BU1_HUMAN PKN3 protein (Fragment) OS=Homo sapiens GN	3	3	2	4.2	3.3	0	4.5389	2738.76	2959.8	2556.75	2691.51	2703.76	2
tr|Q68EM9|Q68EM9_HUMAN;tr|Q8IU71|Q8IU71_HUMAN;tr|Q59H74|Q59H74_HUMAN;sp|P13612|ITA4_HUMAN;tr|A0A087WX37|A0A087WX37_HUMAN	tr|Q68EM9|Q68EM9_HUMAN;tr|Q8IU71|Q8IU71_HUMAN;tr|Q59H74|Q59H74_HUMAN;sp|P13612|ITA4_HUMAN;tr|A0A087WX37|A0A087WX37_HUMAN	>tr|Q68EM9|Q68EM9_HUMAN ITGA4 protein OS=Homo sapiens GN=ITGA4 PE=2 SV=1;>tr|Q8IU71|Q8IU71_HUMAN Integrin alpha-4 subunit (Fragment) OS=Homo sapiens GN=IA4 PE=2 SV=1;>tr|Q59H74|Q59H74_HUMAN Integrin alpha 4 variant (Fragment) OS=Homo sapiens PE=2 SV=1;>sp|	5	2	2	7.9	7.9	0	5.4391	2336.75	2444.2	2377.17	2320	2951.84	2
sp|Q9BUN5|CC28B_HUMAN;tr|E9PM03|E9PM03_HUMAN;tr|E9PM81|E9PM81_HUMAN;sp|Q9BUN5-3|CC28B_HUMAN	sp|Q9BUN5|CC28B_HUMAN;tr|E9PM03|E9PM03_HUMAN;tr|E9PM81|E9PM81_HUMAN;sp|Q9BUN5-3|CC28B_HUMAN	>sp|Q9BUN5|CC28B_HUMAN Coiled-coil domain-containing protein 28B OS=Homo sapiens GN=CCDC28B PE=1 SV=2;>tr|E9PM03|E9PM03_HUMAN Coiled-coil domain-containing protein 28B OS=Homo sapiens GN=CCDC28B PE=1 SV=1;>tr|E9PM81|E9PM81_HUMAN Coiled-coil domain-containi	4	2	2	16	16	0.00051177	2.7825	1650.46	1128.5	1456.6	2047.48	1826.6	2
tr|A0A024RD09|A0A024RD09_HUMAN;sp|Q13608|PEX6_HUMAN;sp|Q13608-2|PEX6_HUMAN;tr|Q59H53|Q59H53_HUMAN;sp|Q13608-3|PEX6_HUMAN	tr|A0A024RD09|A0A024RD09_HUMAN;sp|Q13608|PEX6_HUMAN;sp|Q13608-2|PEX6_HUMAN;tr|Q59H53|Q59H53_HUMAN;sp|Q13608-3|PEX6_HUMAN	>tr|A0A024RD09|A0A024RD09_HUMAN Peroxisomal biogenesis factor 6, isoform CRA_a OS=Homo sapiens GN=PEX6 PE=3 SV=1;>sp|Q13608|PEX6_HUMAN Peroxisome assembly factor 2 OS=Homo sapiens GN=PEX6 PE=1 SV=2;>sp|Q13608-2|PEX6_HUMAN Isoform 2 of Peroxisome assembly f	5	2	2	2.6	2.6	0	5.9257	3192.98	4223.3	3875.79	3883.51	3630.75	3
tr|H7BZ52|H7BZ52_HUMAN;tr|S4R3H3|S4R3H3_HUMAN;tr|S4R393|S4R393_HUMAN;sp|A7E2V4-5|ZSWM8_HUMAN;tr|S4R410|S4R410_HUMAN;sp|A7E2V4|ZSWM8_HUMAN;sp|A7E2V4-3|ZSWM8_HUMAN;sp|A7E2V4-4|ZSWM8_HUMAN;sp|A7E2V4-2|ZSWM8_HUMAN;tr|H0YCW2|H0YCW2_HUMAN;tr|S4R3B3|S4R3B3_HUMAN;tr|H7C453|H7C453_HUMAN;tr|S4R3U7|S4R3U7_HUMAN	tr|H7BZ52|H7BZ52_HUMAN;tr|S4R3H3|S4R3H3_HUMAN;tr|S4R393|S4R393_HUMAN;sp|A7E2V4-5|ZSWM8_HUMAN;tr|S4R410|S4R410_HUMAN;sp|A7E2V4|ZSWM8_HUMAN;sp|A7E2V4-3|ZSWM8_HUMAN;sp|A7E2V4-4|ZSWM8_HUMAN;sp|A7E2V4-2|ZSWM8_HUMAN;tr|H0YCW2|H0YCW2_HUMAN;tr|S4R3B3|S4R3B3_HUMAN;tr|H7C453|H7C453_HUMAN;tr|S4R3U7|S4R3U7_HUMAN	>tr|H7BZ52|H7BZ52_HUMAN Zinc finger SWIM domain-containing protein 8 OS=Homo sapiens GN=ZSWIM8 PE=1 SV=2;>tr|S4R3H3|S4R3H3_HUMAN Zinc finger SWIM domain-containing protein 8 OS=Homo sapiens GN=ZSWIM8 PE=1 SV=1;>tr|S4R393|S4R393_HUMAN Zinc finger SWIM domai	13	2	2	2.9	2.9	0	23.954	2394.07	2242.7	2269.71	2537.81	2018.21	2
sp|P29122-6|PCSK6_HUMAN;sp|P29122-5|PCSK6_HUMAN;sp|P29122-4|PCSK6_HUMAN;tr|H7BXT3|H7BXT3_HUMAN;tr|A0A024RCE2|A0A024RCE2_HUMAN;tr|A0A024RCD0|A0A024RCD0_HUMAN;sp|P29122-2|PCSK6_HUMAN;tr|A0A087WZR0|A0A087WZR0_HUMAN;sp|P29122-8|PCSK6_HUMAN;sp|P29122|PCSK6_HUMAN;tr|A0A087WY68|A0A087WY68_HUMAN;sp|P29122-7|PCSK6_HUMAN;tr|H0YKZ4|H0YKZ4_HUMAN;sp|P29122-3|PCSK6_HUMAN;tr|H0Y3Q0|H0Y3Q0_HUMAN;tr|Q59H04|Q59H04…	sp|P29122-6|PCSK6_HUMAN;sp|P29122-5|PCSK6_HUMAN;sp|P29122-4|PCSK6_HUMAN;tr|H7BXT3|H7BXT3_HUMAN;tr|A0A024RCE2|A0A024RCE2_HUMAN;tr|A0A024RCD0|A0A024RCD0_HUMAN;sp|P29122-2|PCSK6_HUMAN;tr|A0A087WZR0|A0A087WZR0_HUMAN;sp|P29122-8|PCSK6_HUMAN;sp|P29122|PCSK6_HUMAN;tr|A0A087WY68|A0A087WY68_HUMAN;sp|P29122-7|PCSK6_HUMAN;tr|H0YKZ4|H0YKZ4_HUMAN;sp|P29122-3|PCSK6_HUMAN;tr|H0Y3Q0|H0Y3Q0_HUMAN;tr|Q59H04|Q59H04…	>sp|P29122-6|PCSK6_HUMAN Isoform PACE4D of Proprotein convertase subtilisin/kexin type 6 OS=Homo sapiens GN=PCSK6;>sp|P29122-5|PCSK6_HUMAN Isoform PACE4CS of Proprotein convertase subtilisin/kexin type 6 OS=Homo sapiens GN=PCSK6;>sp|P29122-4|PCSK6_HUMAN Is	16	2	2	4.6	4.6	0	6.8124	3099.43	3360.9	3129.09	3959.56	4025.46	3
tr|E9PJS3|E9PJS3_HUMAN;sp|Q9NUE0-2|ZDH18_HUMAN;sp|Q9NUE0|ZDH18_HUMAN	tr|E9PJS3|E9PJS3_HUMAN;sp|Q9NUE0-2|ZDH18_HUMAN;sp|Q9NUE0|ZDH18_HUMAN	>tr|E9PJS3|E9PJS3_HUMAN Palmitoyltransferase (Fragment) OS=Homo sapiens GN=ZDHHC18 PE=3 SV=1;>sp|Q9NUE0-2|ZDH18_HUMAN Isoform 2 of Palmitoyltransferase ZDHHC18 OS=Homo sapiens GN=ZDHHC18;>sp|Q9NUE0|ZDH18_HUMAN Palmitoyltransferase ZDHHC18 OS=Homo sapiens G	3	2	2	17.7	17.7	0	4.3459	2745.47	2615.8	2725.88	3126.63	2180.33	3
sp|Q9HCI7-2|MSL2_HUMAN;tr|A8K942|A8K942_HUMAN;sp|Q9HCI7|MSL2_HUMAN	sp|Q9HCI7-2|MSL2_HUMAN;tr|A8K942|A8K942_HUMAN;sp|Q9HCI7|MSL2_HUMAN	>sp|Q9HCI7-2|MSL2_HUMAN Isoform 2 of E3 ubiquitin-protein ligase MSL2 OS=Homo sapiens GN=MSL2;>tr|A8K942|A8K942_HUMAN cDNA FLJ76454, highly similar to Homo sapiens ring finger protein 184 (RNF184), mRNA OS=Homo sapiens PE=2 SV=1;>sp|Q9HCI7|MSL2_HUMAN E3 ub	3	2	2	4.4	4.4	0	4.6508	3003.75	3465.6	3280.99	2704.86	3236.89	2
sp|Q9NYQ6|CELR1_HUMAN;tr|H0Y7R9|H0Y7R9_HUMAN;sp|Q9NYQ6-2|CELR1_HUMAN	sp|Q9NYQ6|CELR1_HUMAN;tr|H0Y7R9|H0Y7R9_HUMAN;sp|Q9NYQ6-2|CELR1_HUMAN	>sp|Q9NYQ6|CELR1_HUMAN Cadherin EGF LAG seven-pass G-type receptor 1 OS=Homo sapiens GN=CELSR1 PE=1 SV=1;>tr|H0Y7R9|H0Y7R9_HUMAN Cadherin EGF LAG seven-pass G-type receptor 1 (Fragment) OS=Homo sapiens GN=CELSR1 PE=4 SV=1;>sp|Q9NYQ6-2|CELR1_HUMAN Isoform 2	3	2	2	0.8	0.8	0	14.008	23427.1	2343.4	2638.94	2976.37	1996.3	2
tr|A0A024RCQ8|A0A024RCQ8_HUMAN;sp|Q9UMR5|PPT2_HUMAN;sp|Q9UMR5-3|PPT2_HUMAN;tr|B7Z424|B7Z424_HUMAN;tr|A2ABN7|A2ABN7_HUMAN;tr|G8JLL2|G8JLL2_HUMAN;tr|A8K358|A8K358_HUMAN;sp|Q9UMR5-2|PPT2_HUMAN	tr|A0A024RCQ8|A0A024RCQ8_HUMAN;sp|Q9UMR5|PPT2_HUMAN;sp|Q9UMR5-3|PPT2_HUMAN;tr|B7Z424|B7Z424_HUMAN;tr|A2ABN7|A2ABN7_HUMAN;tr|G8JLL2|G8JLL2_HUMAN;tr|A8K358|A8K358_HUMAN;sp|Q9UMR5-2|PPT2_HUMAN	>tr|A0A024RCQ8|A0A024RCQ8_HUMAN HCG1999928, isoform CRA_a OS=Homo sapiens GN=hCG_1999928 PE=4 SV=1;>sp|Q9UMR5|PPT2_HUMAN Lysosomal thioesterase PPT2 OS=Homo sapiens GN=PPT2 PE=1 SV=4;>sp|Q9UMR5-3|PPT2_HUMAN Isoform 3 of Lysosomal thioesterase PPT2 OS=Homo	8	2	2	6.6	6.6	0	9.421	7688.12	13093	12042.2	7318.96	11142.9	2
tr|E9PSG0|E9PSG0_HUMAN;sp|O75052-3|CAPON_HUMAN;sp|O75052|CAPON_HUMAN	tr|E9PSG0|E9PSG0_HUMAN;sp|O75052-3|CAPON_HUMAN;sp|O75052|CAPON_HUMAN	>tr|E9PSG0|E9PSG0_HUMAN Carboxyl-terminal PDZ ligand of neuronal nitric oxide synthase protein OS=Homo sapiens GN=NOS1AP PE=1 SV=1;>sp|O75052-3|CAPON_HUMAN Isoform 3 of Carboxyl-terminal PDZ ligand of neuronal nitric oxide synthase protein OS=Homo sapiens	3	2	2	9.7	9.7	0	28.647	1990.67	2639.9	2738.08	2308.06	2032.32	2
sp|Q8N9V3-2|WSDU1_HUMAN;tr|D3DPA6|D3DPA6_HUMAN;sp|Q8N9V3|WSDU1_HUMAN;tr|B8ZZF2|B8ZZF2_HUMAN	sp|Q8N9V3-2|WSDU1_HUMAN;tr|D3DPA6|D3DPA6_HUMAN;sp|Q8N9V3|WSDU1_HUMAN;tr|B8ZZF2|B8ZZF2_HUMAN	>sp|Q8N9V3-2|WSDU1_HUMAN Isoform 2 of WD repeat, SAM and U-box domain-containing protein 1 OS=Homo sapiens GN=WDSUB1;>tr|D3DPA6|D3DPA6_HUMAN WD repeat, sterile alpha motif and U-box domain containing 1, isoform CRA_a OS=Homo sapiens GN=WDSUB1 PE=4 SV=1;>sp	4	2	2	5.2	5.2	0	6.6729	4366.85	4368.5	4623.65	4026.9	5025.88	2
tr|B4DK23|B4DK23_HUMAN;sp|Q9C0H5|RHG39_HUMAN;sp|Q9C0H5-2|RHG39_HUMAN	tr|B4DK23|B4DK23_HUMAN;sp|Q9C0H5|RHG39_HUMAN;sp|Q9C0H5-2|RHG39_HUMAN	>tr|B4DK23|B4DK23_HUMAN cDNA FLJ61300 OS=Homo sapiens PE=2 SV=1;>sp|Q9C0H5|RHG39_HUMAN Rho GTPase-activating protein 39 OS=Homo sapiens GN=ARHGAP39 PE=1 SV=2;>sp|Q9C0H5-2|RHG39_HUMAN Isoform 2 of Rho GTPase-activating protein 39 OS=Homo sapiens GN=ARHGAP39	3	2	2	2.1	2.1	0	4.4655	3124.47	2333.6	2051.11	2354.88	1905.81	3
tr|J3KTA2|J3KTA2_HUMAN;sp|A8MSI8|LYRM9_HUMAN;tr|D6RAR2|D6RAR2_HUMAN;tr|D6RFL2|D6RFL2_HUMAN	tr|J3KTA2|J3KTA2_HUMAN;sp|A8MSI8|LYRM9_HUMAN;tr|D6RAR2|D6RAR2_HUMAN;tr|D6RFL2|D6RFL2_HUMAN	>tr|J3KTA2|J3KTA2_HUMAN Uncharacterized protein OS=Homo sapiens PE=4 SV=1;>sp|A8MSI8|LYRM9_HUMAN LYR motif-containing protein 9 OS=Homo sapiens GN=LYRM9 PE=3 SV=2;>tr|D6RAR2|D6RAR2_HUMAN LYR motif-containing protein 9 OS=Homo sapiens GN=LYRM9 PE=4 SV=2;>tr	4	2	2	11.9	11.9	0.00013235	3.4759	5931.85	9398	5734.54	5653.92	9036.7	2
tr|K7ERA3|K7ERA3_HUMAN;tr|B4DVZ5|B4DVZ5_HUMAN;sp|Q92791|SC65_HUMAN	tr|K7ERA3|K7ERA3_HUMAN;tr|B4DVZ5|B4DVZ5_HUMAN;sp|Q92791|SC65_HUMAN	>tr|K7ERA3|K7ERA3_HUMAN Synaptonemal complex protein SC65 (Fragment) OS=Homo sapiens GN=LEPREL4 PE=1 SV=1;>tr|B4DVZ5|B4DVZ5_HUMAN cDNA FLJ53481, highly similar to Nucleolar autoantigen No55 OS=Homo sapiens PE=2 SV=1;>sp|Q92791|SC65_HUMAN Synaptonemal compl	3	2	2	10.4	10.4	0	18.476	8923.78	10087	9747.8	6964.64	8884.8	2
sp|Q6PFW1-7|VIP1_HUMAN;sp|Q6PFW1-4|VIP1_HUMAN;sp|Q6PFW1-3|VIP1_HUMAN;tr|F8W9A8|F8W9A8_HUMAN;tr|B7WPL9|B7WPL9_HUMAN;sp|Q6PFW1-2|VIP1_HUMAN;sp|Q6PFW1|VIP1_HUMAN;sp|Q6PFW1-6|VIP1_HUMAN;sp|Q6PFW1-5|VIP1_HUMAN	sp|Q6PFW1-7|VIP1_HUMAN;sp|Q6PFW1-4|VIP1_HUMAN;sp|Q6PFW1-3|VIP1_HUMAN;tr|F8W9A8|F8W9A8_HUMAN;tr|B7WPL9|B7WPL9_HUMAN;sp|Q6PFW1-2|VIP1_HUMAN;sp|Q6PFW1|VIP1_HUMAN;sp|Q6PFW1-6|VIP1_HUMAN;sp|Q6PFW1-5|VIP1_HUMAN	>sp|Q6PFW1-7|VIP1_HUMAN Isoform 7 of Inositol hexakisphosphate and diphosphoinositol-pentakisphosphate kinase 1 OS=Homo sapiens GN=PPIP5K1;>sp|Q6PFW1-4|VIP1_HUMAN Isoform 4 of Inositol hexakisphosphate and diphosphoinositol-pentakisphosphate kinase 1 OS=Ho	9	5	2	3.6	1.5	0.0017511	2.3095	3500.38	3188.4	3285.15	3342.32	4188.74	2
sp|Q99622|C10_HUMAN;tr|U3KQ85|U3KQ85_HUMAN;tr|F5GXW5|F5GXW5_HUMAN;tr|U3KQ07|U3KQ07_HUMAN	sp|Q99622|C10_HUMAN;tr|U3KQ85|U3KQ85_HUMAN;tr|F5GXW5|F5GXW5_HUMAN;tr|U3KQ07|U3KQ07_HUMAN	>sp|Q99622|C10_HUMAN Protein C10 OS=Homo sapiens GN=C12orf57 PE=1 SV=1;>tr|U3KQ85|U3KQ85_HUMAN Protein C10 OS=Homo sapiens GN=C12orf57 PE=1 SV=1;>tr|F5GXW5|F5GXW5_HUMAN Protein C10 OS=Homo sapiens GN=C12orf57 PE=1 SV=1;>tr|U3KQ07|U3KQ07_HUMAN Protein C10 O	4	2	2	24.6	24.6	0	14.998	2534.5	2192.6	2337.38	1560.48	1905.6	2
sp|O60941-6|DTNB_HUMAN;sp|O60941-3|DTNB_HUMAN;sp|O60941-5|DTNB_HUMAN;sp|O60941-2|DTNB_HUMAN;tr|E9PEY4|E9PEY4_HUMAN;sp|O60941-4|DTNB_HUMAN;tr|Q1I0L3|Q1I0L3_HUMAN;sp|O60941-7|DTNB_HUMAN;tr|E7EVB6|E7EVB6_HUMAN;tr|B7Z6A9|B7Z6A9_HUMAN;sp|O60941|DTNB_HUMAN;tr|B7Z202|B7Z202_HUMAN;tr|B7Z258|B7Z258_HUMAN;tr|Q53SF9|Q53SF9_HUMAN	sp|O60941-6|DTNB_HUMAN;sp|O60941-3|DTNB_HUMAN;sp|O60941-5|DTNB_HUMAN;sp|O60941-2|DTNB_HUMAN;tr|E9PEY4|E9PEY4_HUMAN;sp|O60941-4|DTNB_HUMAN;tr|Q1I0L3|Q1I0L3_HUMAN;sp|O60941-7|DTNB_HUMAN;tr|E7EVB6|E7EVB6_HUMAN;tr|B7Z6A9|B7Z6A9_HUMAN;sp|O60941|DTNB_HUMAN;tr|B7Z202|B7Z202_HUMAN;tr|B7Z258|B7Z258_HUMAN	>sp|O60941-6|DTNB_HUMAN Isoform 6 of Dystrobrevin beta OS=Homo sapiens GN=DTNB;>sp|O60941-3|DTNB_HUMAN Isoform 3 of Dystrobrevin beta OS=Homo sapiens GN=DTNB;>sp|O60941-5|DTNB_HUMAN Isoform 5 of Dystrobrevin beta OS=Homo sapiens GN=DTNB;>sp|O60941-2|DTNB_H	14	8	2	14.5	6.4	0	27.951	3054.68	3225.2	2954.64	2467.43	3184.22	2
sp|A2AJT9-3|CX023_HUMAN;sp|A2AJT9-2|CX023_HUMAN;sp|A2AJT9|CX023_HUMAN;tr|H7BXX2|H7BXX2_HUMAN;tr|F2Z385|F2Z385_HUMAN;tr|B7ZLM9|B7ZLM9_HUMAN	sp|A2AJT9-3|CX023_HUMAN;sp|A2AJT9-2|CX023_HUMAN;sp|A2AJT9|CX023_HUMAN;tr|H7BXX2|H7BXX2_HUMAN;tr|F2Z385|F2Z385_HUMAN;tr|B7ZLM9|B7ZLM9_HUMAN	>sp|A2AJT9-3|CX023_HUMAN Isoform 3 of Uncharacterized protein CXorf23 OS=Homo sapiens GN=CXorf23;>sp|A2AJT9-2|CX023_HUMAN Isoform 2 of Uncharacterized protein CXorf23 OS=Homo sapiens GN=CXorf23;>sp|A2AJT9|CX023_HUMAN Uncharacterized protein CXorf23 OS=Homo	6	2	2	3.5	3.5	0.00013123	3.2979	2476.54	2777.8	2575.53	2882.73	2644.56	3
tr|B7Z5R6|B7Z5R6_HUMAN;tr|A0A024R1Y3|A0A024R1Y3_HUMAN;sp|Q14596-2|NBR1_HUMAN;tr|A8K1U0|A8K1U0_HUMAN;tr|A0A024R1V3|A0A024R1V3_HUMAN;sp|Q14596|NBR1_HUMAN;tr|B7Z4J4|B7Z4J4_HUMAN;tr|Q3LRJ5|Q3LRJ5_HUMAN;tr|Q3LRJ8|Q3LRJ8_HUMAN;tr|Q3LRK1|Q3LRK1_HUMAN;tr|Q3LRI0|Q3LRI0_HUMAN;tr|Q3LRI6|Q3LRI6_HUMAN	tr|B7Z5R6|B7Z5R6_HUMAN;tr|A0A024R1Y3|A0A024R1Y3_HUMAN;sp|Q14596-2|NBR1_HUMAN;tr|A8K1U0|A8K1U0_HUMAN;tr|A0A024R1V3|A0A024R1V3_HUMAN;sp|Q14596|NBR1_HUMAN;tr|B7Z4J4|B7Z4J4_HUMAN;tr|Q3LRJ5|Q3LRJ5_HUMAN;tr|Q3LRJ8|Q3LRJ8_HUMAN;tr|Q3LRK1|Q3LRK1_HUMAN;tr|Q3LRI0|Q3LRI0_HUMAN;tr|Q3LRI6|Q3LRI6_HUMAN	>tr|B7Z5R6|B7Z5R6_HUMAN Next to BRCA1 gene 1 protein OS=Homo sapiens GN=NBR1 PE=2 SV=1;>tr|A0A024R1Y3|A0A024R1Y3_HUMAN Neighbor of BRCA1 gene 1, isoform CRA_c OS=Homo sapiens GN=NBR1 PE=4 SV=1;>sp|Q14596-2|NBR1_HUMAN Isoform 2 of Next to BRCA1 gene 1 prote	12	2	2	4.1	4.1	0	11.712	3259.68	3825.3	3726.12	3302.58	3512.67	2
tr|H0Y2S2|H0Y2S2_HUMAN;sp|Q9NXB0-2|MKS1_HUMAN;sp|Q9NXB0-3|MKS1_HUMAN;sp|Q9NXB0|MKS1_HUMAN;tr|J3QQP4|J3QQP4_HUMAN;tr|J3KSF4|J3KSF4_HUMAN;tr|B4DVC5|B4DVC5_HUMAN	tr|H0Y2S2|H0Y2S2_HUMAN;sp|Q9NXB0-2|MKS1_HUMAN;sp|Q9NXB0-3|MKS1_HUMAN;sp|Q9NXB0|MKS1_HUMAN;tr|J3QQP4|J3QQP4_HUMAN;tr|J3KSF4|J3KSF4_HUMAN;tr|B4DVC5|B4DVC5_HUMAN	>tr|H0Y2S2|H0Y2S2_HUMAN Meckel syndrome type 1 protein OS=Homo sapiens GN=MKS1 PE=4 SV=2;>sp|Q9NXB0-2|MKS1_HUMAN Isoform 2 of Meckel syndrome type 1 protein OS=Homo sapiens GN=MKS1;>sp|Q9NXB0-3|MKS1_HUMAN Isoform 3 of Meckel syndrome type 1 protein OS=Homo	7	2	2	8.3	8.3	0	45.78	2114.7	2252.8	2558.3	2535.48	2427.56	3
sp|Q96AY2|EME1_HUMAN;tr|H0Y9Z4|H0Y9Z4_HUMAN;sp|Q96AY2-2|EME1_HUMAN	sp|Q96AY2|EME1_HUMAN;tr|H0Y9Z4|H0Y9Z4_HUMAN;sp|Q96AY2-2|EME1_HUMAN	>sp|Q96AY2|EME1_HUMAN Crossover junction endonuclease EME1 OS=Homo sapiens GN=EME1 PE=1 SV=2;>tr|H0Y9Z4|H0Y9Z4_HUMAN Crossover junction endonuclease EME1 (Fragment) OS=Homo sapiens GN=EME1 PE=4 SV=1;>sp|Q96AY2-2|EME1_HUMAN Isoform 2 of Crossover junction e	3	2	2	3.5	3.5	0.0031719	1.8636	3356.86	3645.9	3438.11	3605.84	3539.85	3
tr|B4DXS1|B4DXS1_HUMAN;tr|Q5VUC6|Q5VUC6_HUMAN;tr|B4DHU9|B4DHU9_HUMAN;tr|B3KT39|B3KT39_HUMAN;tr|B2RCF3|B2RCF3_HUMAN;sp|O60551|NMT2_HUMAN;tr|Q5VUC7|Q5VUC7_HUMAN	tr|B4DXS1|B4DXS1_HUMAN;tr|Q5VUC6|Q5VUC6_HUMAN;tr|B4DHU9|B4DHU9_HUMAN;tr|B3KT39|B3KT39_HUMAN;tr|B2RCF3|B2RCF3_HUMAN;sp|O60551|NMT2_HUMAN;tr|Q5VUC7|Q5VUC7_HUMAN	>tr|B4DXS1|B4DXS1_HUMAN Glycylpeptide N-tetradecanoyltransferase OS=Homo sapiens PE=2 SV=1;>tr|Q5VUC6|Q5VUC6_HUMAN Glycylpeptide N-tetradecanoyltransferase OS=Homo sapiens GN=NMT2 PE=3 SV=1;>tr|B4DHU9|B4DHU9_HUMAN Glycylpeptide N-tetradecanoyltransferase O	7	7	2	20	7.4	0	5.3252	2872.27	3396.1	3537.34	2845.82	3510.35	3
sp|Q8WTW4|NPRL2_HUMAN;sp|Q8WTW4-2|NPRL2_HUMAN	sp|Q8WTW4|NPRL2_HUMAN;sp|Q8WTW4-2|NPRL2_HUMAN	>sp|Q8WTW4|NPRL2_HUMAN Nitrogen permease regulator 2-like protein OS=Homo sapiens GN=NPRL2 PE=1 SV=2;>sp|Q8WTW4-2|NPRL2_HUMAN Isoform 2 of Nitrogen permease regulator 2-like protein OS=Homo sapiens GN=NPRL2	2	2	2	9.2	9.2	0	13.655	2661.73	2893.9	2905.66	2818.52	3068.24	3
tr|Q08E77|Q08E77_HUMAN;tr|A0A024RDV0|A0A024RDV0_HUMAN;sp|Q5TAP6|UT14C_HUMAN	tr|Q08E77|Q08E77_HUMAN;tr|A0A024RDV0|A0A024RDV0_HUMAN;sp|Q5TAP6|UT14C_HUMAN	>tr|Q08E77|Q08E77_HUMAN UTP14, U3 small nucleolar ribonucleoprotein, homolog C (Yeast) OS=Homo sapiens GN=UTP14C PE=2 SV=1;>tr|A0A024RDV0|A0A024RDV0_HUMAN HCG1811699, isoform CRA_a OS=Homo sapiens GN=hCG_1811699 PE=4 SV=1;>sp|Q5TAP6|UT14C_HUMAN U3 small nu	3	14	2	17.6	3.9	0	8.9129	3410.77	3298.8	3291.25	4274.65	3911.38	4
sp|Q6UWW8|EST3_HUMAN;sp|Q6UWW8-2|EST3_HUMAN;tr|H3BUA3|H3BUA3_HUMAN	sp|Q6UWW8|EST3_HUMAN;sp|Q6UWW8-2|EST3_HUMAN;tr|H3BUA3|H3BUA3_HUMAN	>sp|Q6UWW8|EST3_HUMAN Carboxylesterase 3 OS=Homo sapiens GN=CES3 PE=1 SV=1;>sp|Q6UWW8-2|EST3_HUMAN Isoform 2 of Carboxylesterase 3 OS=Homo sapiens GN=CES3;>tr|H3BUA3|H3BUA3_HUMAN Carboxylesterase 3 OS=Homo sapiens GN=CES3 PE=3 SV=1	3	2	2	6	6	0	18.244	5775.54	5256.3	5886.05	5435.81	6740.5	3
tr|A0A087WTF1|A0A087WTF1_HUMAN;sp|Q6IPU0|CENPP_HUMAN	tr|A0A087WTF1|A0A087WTF1_HUMAN;sp|Q6IPU0|CENPP_HUMAN	>tr|A0A087WTF1|A0A087WTF1_HUMAN Centromere protein P OS=Homo sapiens GN=CENPP PE=4 SV=1;>sp|Q6IPU0|CENPP_HUMAN Centromere protein P OS=Homo sapiens GN=CENPP PE=1 SV=1	2	2	2	12.1	12.1	0	6.3768	2316.08	1924.8	2329.83	2677.05	2322.22	3
sp|P0C7T5|ATX1L_HUMAN	sp|P0C7T5|ATX1L_HUMAN	>sp|P0C7T5|ATX1L_HUMAN Ataxin-1-like OS=Homo sapiens GN=ATXN1L PE=1 SV=1	1	2	2	3.3	3.3	0	6.8005	2966.57	2604.3	3247.49	3123.9	3332.54	2
sp|P31277|HXD11_HUMAN;tr|Q14DW8|Q14DW8_HUMAN;tr|A0A087WWK9|A0A087WWK9_HUMAN	sp|P31277|HXD11_HUMAN;tr|Q14DW8|Q14DW8_HUMAN;tr|A0A087WWK9|A0A087WWK9_HUMAN	>sp|P31277|HXD11_HUMAN Homeobox protein Hox-D11 OS=Homo sapiens GN=HOXD11 PE=2 SV=3;>tr|Q14DW8|Q14DW8_HUMAN HOXD11 protein OS=Homo sapiens GN=HOXD11 PE=2 SV=1;>tr|A0A087WWK9|A0A087WWK9_HUMAN Homeobox protein Hox-D11 OS=Homo sapiens GN=HOXD11 PE=4 SV=1	3	4	2	10.4	8.3	0	5.6041	2367.33	2349.8	2768.38	2808.51	2232.37	3
sp|Q7Z6V5-2|ADAT2_HUMAN;sp|Q7Z6V5|ADAT2_HUMAN	sp|Q7Z6V5-2|ADAT2_HUMAN;sp|Q7Z6V5|ADAT2_HUMAN	>sp|Q7Z6V5-2|ADAT2_HUMAN Isoform 2 of tRNA-specific adenosine deaminase 2 OS=Homo sapiens GN=ADAT2;>sp|Q7Z6V5|ADAT2_HUMAN tRNA-specific adenosine deaminase 2 OS=Homo sapiens GN=ADAT2 PE=1 SV=1	2	2	2	28.5	28.5	0	42.006	2149.86	2611.2	2648.43	2483.2	2834.59	3
sp|P51955-3|NEK2_HUMAN;sp|P51955-2|NEK2_HUMAN;tr|F6U4U2|F6U4U2_HUMAN;sp|P51955-4|NEK2_HUMAN;sp|P51955|NEK2_HUMAN;tr|B4DZU0|B4DZU0_HUMAN	sp|P51955-3|NEK2_HUMAN;sp|P51955-2|NEK2_HUMAN;tr|F6U4U2|F6U4U2_HUMAN;sp|P51955-4|NEK2_HUMAN;sp|P51955|NEK2_HUMAN;tr|B4DZU0|B4DZU0_HUMAN	>sp|P51955-3|NEK2_HUMAN Isoform 3 of Serine/threonine-protein kinase Nek2 OS=Homo sapiens GN=NEK2;>sp|P51955-2|NEK2_HUMAN Isoform 2 of Serine/threonine-protein kinase Nek2 OS=Homo sapiens GN=NEK2;>tr|F6U4U2|F6U4U2_HUMAN Serine/threonine-protein kinase Nek2	6	2	2	8.6	8.6	0	5.6709	2070.16	2186.8	2237.28	2304.63	2258.38	2
sp|Q9Y343-2|SNX24_HUMAN;sp|Q9Y343|SNX24_HUMAN;tr|A8MXB7|A8MXB7_HUMAN	sp|Q9Y343-2|SNX24_HUMAN;sp|Q9Y343|SNX24_HUMAN;tr|A8MXB7|A8MXB7_HUMAN	>sp|Q9Y343-2|SNX24_HUMAN Isoform 2 of Sorting nexin-24 OS=Homo sapiens GN=SNX24;>sp|Q9Y343|SNX24_HUMAN Sorting nexin-24 OS=Homo sapiens GN=SNX24 PE=1 SV=1;>tr|A8MXB7|A8MXB7_HUMAN Sorting nexin-24 OS=Homo sapiens GN=SNX24 PE=1 SV=1	3	2	2	10.7	10.7	0	4.6269	5588.97	5536.3	5788.85	4629.78	5860.49	4
tr|C9JJX6|C9JJX6_HUMAN;sp|O00192-2|ARVC_HUMAN;tr|E9PDC3|E9PDC3_HUMAN;sp|O00192|ARVC_HUMAN;tr|Q05BN6|Q05BN6_HUMAN;tr|B9EH95|B9EH95_HUMAN	tr|C9JJX6|C9JJX6_HUMAN;sp|O00192-2|ARVC_HUMAN;tr|E9PDC3|E9PDC3_HUMAN;sp|O00192|ARVC_HUMAN;tr|Q05BN6|Q05BN6_HUMAN;tr|B9EH95|B9EH95_HUMAN	>tr|C9JJX6|C9JJX6_HUMAN Armadillo repeat protein deleted in velo-cardio-facial syndrome OS=Homo sapiens GN=ARVCF PE=1 SV=1;>sp|O00192-2|ARVC_HUMAN Isoform Short of Armadillo repeat protein deleted in velo-cardio-facial syndrome OS=Homo sapiens GN=ARVCF;>tr	6	2	2	3.6	3.6	0	9.581	3043.6	3382.4	3350.11	2679.38	2946.47	2
tr|Q6MZZ4|Q6MZZ4_HUMAN;sp|P32519-2|ELF1_HUMAN;tr|A0A024RDU6|A0A024RDU6_HUMAN;sp|P32519|ELF1_HUMAN;tr|B3KTE9|B3KTE9_HUMAN	tr|Q6MZZ4|Q6MZZ4_HUMAN;sp|P32519-2|ELF1_HUMAN;tr|A0A024RDU6|A0A024RDU6_HUMAN;sp|P32519|ELF1_HUMAN;tr|B3KTE9|B3KTE9_HUMAN	>tr|Q6MZZ4|Q6MZZ4_HUMAN ETS-related transcription factor Elf-1 OS=Homo sapiens GN=DKFZp686H0575 PE=2 SV=1;>sp|P32519-2|ELF1_HUMAN Isoform 2 of ETS-related transcription factor Elf-1 OS=Homo sapiens GN=ELF1;>tr|A0A024RDU6|A0A024RDU6_HUMAN E74-like factor 1	5	2	2	7.8	7.8	0	15.014	3121.7	2963.8	2925.02	3011.45	3271.23	2
sp|Q6ZU67|BEND4_HUMAN;sp|Q6ZU67-4|BEND4_HUMAN;sp|Q6ZU67-2|BEND4_HUMAN	sp|Q6ZU67|BEND4_HUMAN;sp|Q6ZU67-4|BEND4_HUMAN;sp|Q6ZU67-2|BEND4_HUMAN	>sp|Q6ZU67|BEND4_HUMAN BEN domain-containing protein 4 OS=Homo sapiens GN=BEND4 PE=2 SV=3;>sp|Q6ZU67-4|BEND4_HUMAN Isoform 4 of BEN domain-containing protein 4 OS=Homo sapiens GN=BEND4;>sp|Q6ZU67-2|BEND4_HUMAN Isoform 2 of BEN domain-containing protein 4 O	3	2	2	5.8	5.8	0	10.622	1850.03	1523.7	1773.85	2179.34	2267.23	3
sp|Q9NY74|ETAA1_HUMAN	sp|Q9NY74|ETAA1_HUMAN	>sp|Q9NY74|ETAA1_HUMAN Ewings tumor-associated antigen 1 OS=Homo sapiens GN=ETAA1 PE=1 SV=2	1	2	2	5.4	5.4	0	33.088	2718.94	2455.6	2445.9	2710.42	2945.31	2
sp|Q9UJP4|KLH21_HUMAN;tr|K7ESH2|K7ESH2_HUMAN;tr|K7ELI0|K7ELI0_HUMAN;sp|Q9UJP4-2|KLH21_HUMAN	sp|Q9UJP4|KLH21_HUMAN;tr|K7ESH2|K7ESH2_HUMAN;tr|K7ELI0|K7ELI0_HUMAN;sp|Q9UJP4-2|KLH21_HUMAN	>sp|Q9UJP4|KLH21_HUMAN Kelch-like protein 21 OS=Homo sapiens GN=KLHL21 PE=1 SV=4;>tr|K7ESH2|K7ESH2_HUMAN Kelch-like protein 21 (Fragment) OS=Homo sapiens GN=KLHL21 PE=4 SV=4;>tr|K7ELI0|K7ELI0_HUMAN Kelch-like protein 21 OS=Homo sapiens GN=KLHL21 PE=4 SV=1;	4	2	2	3.9	3.9	0	6.397	7605.01	10173	9225.32	8013.25	5527.08	3
tr|F6U1T9|F6U1T9_HUMAN;tr|H7BYZ3|H7BYZ3_HUMAN	tr|F6U1T9|F6U1T9_HUMAN;tr|H7BYZ3|H7BYZ3_HUMAN	>tr|F6U1T9|F6U1T9_HUMAN Calcineurin subunit B type 1 OS=Homo sapiens GN=PPP3R1 PE=4 SV=1;>tr|H7BYZ3|H7BYZ3_HUMAN WD repeat-containing protein 92 OS=Homo sapiens GN=WDR92 PE=4 SV=1	2	4	2	20	6.9	0	4.8197	5437.89	9448.8	7219.32	10417.4	7808.85	2
tr|B3KS69|B3KS69_HUMAN;sp|Q96FJ0|STALP_HUMAN;sp|Q96FJ0-2|STALP_HUMAN;tr|B3KR00|B3KR00_HUMAN	tr|B3KS69|B3KS69_HUMAN;sp|Q96FJ0|STALP_HUMAN;sp|Q96FJ0-2|STALP_HUMAN;tr|B3KR00|B3KR00_HUMAN	>tr|B3KS69|B3KS69_HUMAN cDNA FLJ35627 fis, clone SPLEN2011139, highly similar to AMSH-like protease (EC 3.1.2.15) OS=Homo sapiens PE=2 SV=1;>sp|Q96FJ0|STALP_HUMAN AMSH-like protease OS=Homo sapiens GN=STAMBPL1 PE=1 SV=2;>sp|Q96FJ0-2|STALP_HUMAN Isoform 2 o	4	2	2	6.4	6.4	0	9.4772	4033.13	4773	4118.78	4328.85	4024.51	2
tr|A0A024R2U5|A0A024R2U5_HUMAN;sp|Q9BQQ3|GORS1_HUMAN;sp|Q9BQQ3-2|GORS1_HUMAN;sp|Q9BQQ3-3|GORS1_HUMAN;tr|G3V0G1|G3V0G1_HUMAN;tr|B4E1H8|B4E1H8_HUMAN;tr|C9J9V9|C9J9V9_HUMAN;tr|H7C0J2|H7C0J2_HUMAN;tr|C9JBH8|C9JBH8_HUMAN;tr|B4DTM0|B4DTM0_HUMAN;tr|C9J0V5|C9J0V5_HUMAN	tr|A0A024R2U5|A0A024R2U5_HUMAN;sp|Q9BQQ3|GORS1_HUMAN;sp|Q9BQQ3-2|GORS1_HUMAN;sp|Q9BQQ3-3|GORS1_HUMAN;tr|G3V0G1|G3V0G1_HUMAN;tr|B4E1H8|B4E1H8_HUMAN	>tr|A0A024R2U5|A0A024R2U5_HUMAN Golgi reassembly stacking protein 1, 65kDa, isoform CRA_c OS=Homo sapiens GN=GORASP1 PE=4 SV=1;>sp|Q9BQQ3|GORS1_HUMAN Golgi reassembly-stacking protein 1 OS=Homo sapiens GN=GORASP1 PE=1 SV=3;>sp|Q9BQQ3-2|GORS1_HUMAN Isoform	11	3	2	9.5	7.7	0	11.408	3906.34	4390.5	4652.98	3786.34	4285.65	3
tr|H0YG77|H0YG77_HUMAN;sp|A0PK00|T120B_HUMAN	tr|H0YG77|H0YG77_HUMAN;sp|A0PK00|T120B_HUMAN	>tr|H0YG77|H0YG77_HUMAN Transmembrane protein 120B (Fragment) OS=Homo sapiens GN=TMEM120B PE=4 SV=1;>sp|A0PK00|T120B_HUMAN Transmembrane protein 120B OS=Homo sapiens GN=TMEM120B PE=2 SV=1	2	2	2	15	15	0	5.552	3141.84	3264.3	3653.42	3561.24	3242.89	2
tr|E9PLX2|E9PLX2_HUMAN;tr|E9PQV2|E9PQV2_HUMAN;sp|Q8WVD5|RN141_HUMAN;tr|E9PNF8|E9PNF8_HUMAN	tr|E9PLX2|E9PLX2_HUMAN;tr|E9PQV2|E9PQV2_HUMAN;sp|Q8WVD5|RN141_HUMAN;tr|E9PNF8|E9PNF8_HUMAN	>tr|E9PLX2|E9PLX2_HUMAN RING finger protein 141 (Fragment) OS=Homo sapiens GN=RNF141 PE=4 SV=1;>tr|E9PQV2|E9PQV2_HUMAN RING finger protein 141 OS=Homo sapiens GN=RNF141 PE=4 SV=1;>sp|Q8WVD5|RN141_HUMAN RING finger protein 141 OS=Homo sapiens GN=RNF141 PE=1	4	2	2	12.2	12.2	0	9.0639	3709.11	3926.8	3471.12	3462.75	4004.18	2
tr|Q53G81|Q53G81_HUMAN;tr|B4DLR8|B4DLR8_HUMAN;sp|P15559-3|NQO1_HUMAN;tr|Q3B792|Q3B792_HUMAN;sp|P15559-2|NQO1_HUMAN;tr|H3BRK3|H3BRK3_HUMAN;sp|P15559|NQO1_HUMAN	tr|Q53G81|Q53G81_HUMAN;tr|B4DLR8|B4DLR8_HUMAN;sp|P15559-3|NQO1_HUMAN;tr|Q3B792|Q3B792_HUMAN;sp|P15559-2|NQO1_HUMAN;tr|H3BRK3|H3BRK3_HUMAN;sp|P15559|NQO1_HUMAN	>tr|Q53G81|Q53G81_HUMAN NAD(P)H menadione oxidoreductase 1, dioxin-inducible variant (Fragment) OS=Homo sapiens PE=2 SV=1;>tr|B4DLR8|B4DLR8_HUMAN NAD(P)H dehydrogenase [quinone] 1 OS=Homo sapiens GN=NQO1 PE=2 SV=1;>sp|P15559-3|NQO1_HUMAN Isoform 3 of NAD(P	7	2	2	8.4	8.4	0.0088256	1.2883	3322.44	4221.1	4019.74	3524.13	3838.69	2
tr|H7C117|H7C117_HUMAN;sp|H7BZ55|CROL3_HUMAN	tr|H7C117|H7C117_HUMAN;sp|H7BZ55|CROL3_HUMAN	>tr|H7C117|H7C117_HUMAN Protein LOC728763 OS=Homo sapiens GN=LOC728763 PE=4 SV=2;>sp|H7BZ55|CROL3_HUMAN Putative ciliary rootlet coiled-coil protein-like 3 protein OS=Homo sapiens PE=5 SV=2	2	3	2	1.4	1	0.0068875	1.4147	16378.9	22876	22851	17131.8	19040.2	2
sp|Q9HCU4|CELR2_HUMAN;tr|Q6ZSX5|Q6ZSX5_HUMAN;tr|Q6ZS44|Q6ZS44_HUMAN	sp|Q9HCU4|CELR2_HUMAN;tr|Q6ZSX5|Q6ZSX5_HUMAN;tr|Q6ZS44|Q6ZS44_HUMAN	>sp|Q9HCU4|CELR2_HUMAN Cadherin EGF LAG seven-pass G-type receptor 2 OS=Homo sapiens GN=CELSR2 PE=1 SV=1;>tr|Q6ZSX5|Q6ZSX5_HUMAN cDNA FLJ45143 fis, clone BRAWH3040900, moderately similar to Homo sapiens cadherin, EGF LAG seven-pass G-type receptor 2 (flami	3	2	2	0.8	0.8	0	10.054	3104.23	3919	3733.67	3141.39	4297.35	4
tr|H7C3H7|H7C3H7_HUMAN;tr|H7C0J3|H7C0J3_HUMAN	tr|H7C3H7|H7C3H7_HUMAN;tr|H7C0J3|H7C0J3_HUMAN	>tr|H7C3H7|H7C3H7_HUMAN Chromodomain-helicase-DNA-binding protein 3 (Fragment) OS=Homo sapiens GN=CHD3 PE=1 SV=1;>tr|H7C0J3|H7C0J3_HUMAN Chromodomain-helicase-DNA-binding protein 3 (Fragment) OS=Homo sapiens GN=CHD3 PE=1 SV=1	2	6	2	21.7	11.2	0	13.764	2646.06	2807.1	3217.87	3066.16	1846.61	3
tr|J3KSJ7|J3KSJ7_HUMAN;tr|H3BPP1|H3BPP1_HUMAN;sp|P0CG13|CTF8_HUMAN;tr|H0YAV5|H0YAV5_HUMAN	tr|J3KSJ7|J3KSJ7_HUMAN;tr|H3BPP1|H3BPP1_HUMAN;sp|P0CG13|CTF8_HUMAN;tr|H0YAV5|H0YAV5_HUMAN	>tr|J3KSJ7|J3KSJ7_HUMAN Chromosome transmission fidelity protein 8 homolog (Fragment) OS=Homo sapiens GN=CHTF8 PE=4 SV=1;>tr|H3BPP1|H3BPP1_HUMAN Chromosome transmission fidelity protein 8 homolog (Fragment) OS=Homo sapiens GN=CHTF8 PE=4 SV=1;>sp|P0CG13|CTF	4	2	2	27.7	27.7	0	17.652	4263.39	4966	4898.88	4762.85	5310.82	2
tr|M0R0B4|M0R0B4_HUMAN;tr|M0R2G3|M0R2G3_HUMAN;tr|M0R228|M0R228_HUMAN;tr|M0QX74|M0QX74_HUMAN;tr|M0QXP3|M0QXP3_HUMAN;tr|A0A024R7M2|A0A024R7M2_HUMAN;sp|Q9BQD3|KXDL1_HUMAN;tr|Q7Z4E2|Q7Z4E2_HUMAN;tr|M0QY77|M0QY77_HUMAN;tr|M0QXN9|M0QXN9_HUMAN	tr|M0R0B4|M0R0B4_HUMAN;tr|M0R2G3|M0R2G3_HUMAN;tr|M0R228|M0R228_HUMAN;tr|M0QX74|M0QX74_HUMAN;tr|M0QXP3|M0QXP3_HUMAN;tr|A0A024R7M2|A0A024R7M2_HUMAN;sp|Q9BQD3|KXDL1_HUMAN;tr|Q7Z4E2|Q7Z4E2_HUMAN;tr|M0QY77|M0QY77_HUMAN;tr|M0QXN9|M0QXN9_HUMAN	>tr|M0R0B4|M0R0B4_HUMAN KxDL motif-containing protein 1 (Fragment) OS=Homo sapiens GN=KXD1 PE=4 SV=1;>tr|M0R2G3|M0R2G3_HUMAN KxDL motif-containing protein 1 OS=Homo sapiens GN=KXD1 PE=4 SV=1;>tr|M0R228|M0R228_HUMAN KxDL motif-containing protein 1 (Fragment	10	2	2	18.8	18.8	0.00050994	2.6832	3213.02	2692.8	2596.25	3486.82	3579.45	2
tr|Q9UL60|Q9UL60_HUMAN	tr|Q9UL60|Q9UL60_HUMAN	>tr|Q9UL60|Q9UL60_HUMAN Heat-shock suppressed protein 1 OS=Homo sapiens GN=HSSG1 PE=2 SV=1	1	2	2	6.7	6.7	0	24.208	49085.5	50363	47913.2	51151.6	41900	2
tr|A0A087WZP7|A0A087WZP7_HUMAN;sp|Q86WG5|MTMRD_HUMAN;tr|B3KVW2|B3KVW2_HUMAN;tr|H0Y767|H0Y767_HUMAN;sp|Q86WG5-3|MTMRD_HUMAN	tr|A0A087WZP7|A0A087WZP7_HUMAN;sp|Q86WG5|MTMRD_HUMAN	>tr|A0A087WZP7|A0A087WZP7_HUMAN Myotubularin-related protein 13 OS=Homo sapiens GN=SBF2 PE=1 SV=1;>sp|Q86WG5|MTMRD_HUMAN Myotubularin-related protein 13 OS=Homo sapiens GN=SBF2 PE=1 SV=1	5	3	2	1.4	1	0.0021202	2.2518	12713.5	15563	11391.6	13861.5	13900.7	4
sp|Q9NQZ6-3|ZC4H2_HUMAN;sp|Q9NQZ6-5|ZC4H2_HUMAN;sp|Q9NQZ6|ZC4H2_HUMAN;sp|Q9NQZ6-2|ZC4H2_HUMAN;sp|Q9NQZ6-4|ZC4H2_HUMAN	sp|Q9NQZ6-3|ZC4H2_HUMAN;sp|Q9NQZ6-5|ZC4H2_HUMAN;sp|Q9NQZ6|ZC4H2_HUMAN;sp|Q9NQZ6-2|ZC4H2_HUMAN;sp|Q9NQZ6-4|ZC4H2_HUMAN	>sp|Q9NQZ6-3|ZC4H2_HUMAN Isoform 3 of Zinc finger C4H2 domain-containing protein OS=Homo sapiens GN=ZC4H2;>sp|Q9NQZ6-5|ZC4H2_HUMAN Isoform 5 of Zinc finger C4H2 domain-containing protein OS=Homo sapiens GN=ZC4H2;>sp|Q9NQZ6|ZC4H2_HUMAN Zinc finger C4H2 doma	5	2	2	9.5	9.5	0	5.1618	3271.62	4392.3	4195.16	2828.33	3618.43	4
tr|A0A024R5Y9|A0A024R5Y9_HUMAN;sp|Q9UII5|ZN107_HUMAN;tr|A0A087WYK5|A0A087WYK5_HUMAN	tr|A0A024R5Y9|A0A024R5Y9_HUMAN;sp|Q9UII5|ZN107_HUMAN;tr|A0A087WYK5|A0A087WYK5_HUMAN	>tr|A0A024R5Y9|A0A024R5Y9_HUMAN Zinc finger protein 588, isoform CRA_d OS=Homo sapiens GN=ZNF588 PE=4 SV=1;>sp|Q9UII5|ZN107_HUMAN Zinc finger protein 107 OS=Homo sapiens GN=ZNF107 PE=2 SV=1;>tr|A0A087WYK5|A0A087WYK5_HUMAN Zinc finger protein 107 OS=Homo sa	3	3	2	9.2	2.8	0	5.7215	2910.95	2493.2	2398.95	3074.55	2997.98	5
sp|Q9HB20|PKHA3_HUMAN;tr|H7C0Q0|H7C0Q0_HUMAN	sp|Q9HB20|PKHA3_HUMAN;tr|H7C0Q0|H7C0Q0_HUMAN	>sp|Q9HB20|PKHA3_HUMAN Pleckstrin homology domain-containing family A member 3 OS=Homo sapiens GN=PLEKHA3 PE=1 SV=2;>tr|H7C0Q0|H7C0Q0_HUMAN Pleckstrin homology domain-containing family A member 3 (Fragment) OS=Homo sapiens GN=PLEKHA3 PE=4 SV=1	2	2	2	8.7	8.7	0.0025977	2.1108	3134.7	3245.1	4066.31	3956.22	2203.61	3
sp|Q7Z5Q1-5|CPEB2_HUMAN;sp|Q7Z5Q1-4|CPEB2_HUMAN;sp|Q7Z5Q1|CPEB2_HUMAN;sp|Q7Z5Q1-7|CPEB2_HUMAN;sp|Q7Z5Q1-6|CPEB2_HUMAN;sp|Q7Z5Q1-3|CPEB2_HUMAN;tr|J3KN18|J3KN18_HUMAN;sp|Q7Z5Q1-8|CPEB2_HUMAN;sp|Q7Z5Q1-9|CPEB2_HUMAN;tr|H0Y9D9|H0Y9D9_HUMAN;tr|B3KXC1|B3KXC1_HUMAN;tr|Q5QP71|Q5QP71_HUMAN;sp|Q8NE35-2|CPEB3_HUMAN;sp|Q8NE35|CPEB3_HUMAN	sp|Q7Z5Q1-5|CPEB2_HUMAN;sp|Q7Z5Q1-4|CPEB2_HUMAN;sp|Q7Z5Q1|CPEB2_HUMAN;sp|Q7Z5Q1-7|CPEB2_HUMAN;sp|Q7Z5Q1-6|CPEB2_HUMAN;sp|Q7Z5Q1-3|CPEB2_HUMAN;tr|J3KN18|J3KN18_HUMAN;sp|Q7Z5Q1-8|CPEB2_HUMAN;sp|Q7Z5Q1-9|CPEB2_HUMAN	>sp|Q7Z5Q1-5|CPEB2_HUMAN Isoform 4 of Cytoplasmic polyadenylation element-binding protein 2 OS=Homo sapiens GN=CPEB2;>sp|Q7Z5Q1-4|CPEB2_HUMAN Isoform 3 of Cytoplasmic polyadenylation element-binding protein 2 OS=Homo sapiens GN=CPEB2;>sp|Q7Z5Q1|CPEB2_HUMAN	14	3	2	7.2	5	0	5.1198	3913.9	2696.4	3168.49	3945.2	4294.19	2
tr|A0A024QZF2|A0A024QZF2_HUMAN;sp|P10301|RRAS_HUMAN	tr|A0A024QZF2|A0A024QZF2_HUMAN;sp|P10301|RRAS_HUMAN	>tr|A0A024QZF2|A0A024QZF2_HUMAN Related RAS viral (R-ras) oncogene homolog, isoform CRA_a OS=Homo sapiens GN=RRAS PE=4 SV=1;>sp|P10301|RRAS_HUMAN Ras-related protein R-Ras OS=Homo sapiens GN=RRAS PE=1 SV=1	2	3	2	15.6	10.6	0	4.5512	3964.51	2921.3	3403.36	3438.08	4417.22	4
tr|B4DSH6|B4DSH6_HUMAN;tr|B4DGC4|B4DGC4_HUMAN;sp|Q96H78|S2544_HUMAN;tr|E9PGQ0|E9PGQ0_HUMAN;tr|B4DET2|B4DET2_HUMAN	tr|B4DSH6|B4DSH6_HUMAN;tr|B4DGC4|B4DGC4_HUMAN;sp|Q96H78|S2544_HUMAN;tr|E9PGQ0|E9PGQ0_HUMAN;tr|B4DET2|B4DET2_HUMAN	>tr|B4DSH6|B4DSH6_HUMAN cDNA FLJ53093, moderately similar to Mus musculus solute carrier family 25, member 23 (Slc25a23), mRNA OS=Homo sapiens PE=2 SV=1;>tr|B4DGC4|B4DGC4_HUMAN cDNA FLJ53038 OS=Homo sapiens PE=2 SV=1;>sp|Q96H78|S2544_HUMAN Solute carrier f	5	2	2	9.3	9.3	0.00013362	3.6588	3816.73	4918.2	3921.68	4114.27	3964.79	2
tr|F5GZZ0|F5GZZ0_HUMAN;tr|S4R3T5|S4R3T5_HUMAN;tr|F5H5X2|F5H5X2_HUMAN;sp|Q6NS38-2|ALKB2_HUMAN;sp|Q6NS38|ALKB2_HUMAN	tr|F5GZZ0|F5GZZ0_HUMAN;tr|S4R3T5|S4R3T5_HUMAN;tr|F5H5X2|F5H5X2_HUMAN;sp|Q6NS38-2|ALKB2_HUMAN;sp|Q6NS38|ALKB2_HUMAN	>tr|F5GZZ0|F5GZZ0_HUMAN Alpha-ketoglutarate-dependent dioxygenase alkB homolog 2 (Fragment) OS=Homo sapiens GN=ALKBH2 PE=1 SV=1;>tr|S4R3T5|S4R3T5_HUMAN Alpha-ketoglutarate-dependent dioxygenase alkB homolog 2 (Fragment) OS=Homo sapiens GN=ALKBH2 PE=1 SV=1;	5	2	2	28.1	28.1	0	30.664	4223.96	4400.7	4141.05	3896.25	4183.26	4
tr|M0QY62|M0QY62_HUMAN;tr|Q92967|Q92967_HUMAN;tr|M0R1N2|M0R1N2_HUMAN	tr|M0QY62|M0QY62_HUMAN	>tr|M0QY62|M0QY62_HUMAN Zinc finger protein 587B OS=Homo sapiens GN=ZNF587B PE=4 SV=1	3	4	2	7.9	3.8	0.0025878	2.0522	3496.23	3807.8	3386.51	4111.34	4056.12	3
tr|Q9UMW6|Q9UMW6_HUMAN;tr|Q9UQ60|Q9UQ60_HUMAN;tr|Q5JNW1|Q5JNW1_HUMAN;sp|Q03519|TAP2_HUMAN;tr|A0A087WYD6|A0A087WYD6_HUMAN;tr|X5CMH5|X5CMH5_HUMAN;tr|Q59H06|Q59H06_HUMAN;tr|Q9UP03|Q9UP03_HUMAN;sp|Q03519-2|TAP2_HUMAN;tr|B4DS72|B4DS72_HUMAN;tr|E7ENX8|E7ENX8_HUMAN;tr|Q9H4M2|Q9H4M2_HUMAN	tr|Q9UMW6|Q9UMW6_HUMAN;tr|Q9UQ60|Q9UQ60_HUMAN;tr|Q5JNW1|Q5JNW1_HUMAN;sp|Q03519|TAP2_HUMAN;tr|A0A087WYD6|A0A087WYD6_HUMAN;tr|X5CMH5|X5CMH5_HUMAN;tr|Q59H06|Q59H06_HUMAN;tr|Q9UP03|Q9UP03_HUMAN;sp|Q03519-2|TAP2_HUMAN;tr|B4DS72|B4DS72_HUMAN;tr|E7ENX8|E7ENX8_HUMAN	>tr|Q9UMW6|Q9UMW6_HUMAN TAP2 protein (Fragment) OS=Homo sapiens GN=TAP2-G PE=2 SV=1;>tr|Q9UQ60|Q9UQ60_HUMAN TAP2 protein (Fragment) OS=Homo sapiens GN=TAP2 PE=3 SV=1;>tr|Q5JNW1|Q5JNW1_HUMAN TAP2 OS=Homo sapiens GN=TAP2 PE=2 SV=1;>sp|Q03519|TAP2_HUMAN Antig	12	3	2	9.9	7.8	0	6.0932	3736.18	5296.9	4985.62	3599.97	4066.23	2
tr|A0A024R176|A0A024R176_HUMAN;sp|Q96T83|SL9A7_HUMAN;tr|A0A087WXD1|A0A087WXD1_HUMAN;tr|B3KPP8|B3KPP8_HUMAN	tr|A0A024R176|A0A024R176_HUMAN;sp|Q96T83|SL9A7_HUMAN;tr|A0A087WXD1|A0A087WXD1_HUMAN;tr|B3KPP8|B3KPP8_HUMAN	>tr|A0A024R176|A0A024R176_HUMAN Sodium/hydrogen exchanger OS=Homo sapiens GN=SLC9A7 PE=3 SV=1;>sp|Q96T83|SL9A7_HUMAN Sodium/hydrogen exchanger 7 OS=Homo sapiens GN=SLC9A7 PE=1 SV=1;>tr|A0A087WXD1|A0A087WXD1_HUMAN Sodium/hydrogen exchanger OS=Homo sapiens G	4	2	2	2.5	2.5	0.00050839	2.6203	5953.06	6706.4	7476.35	4713.41	5194.63	2
sp|Q8TBF2|PGFS_HUMAN;sp|Q8TBF2-3|PGFS_HUMAN;sp|Q8TBF2-8|PGFS_HUMAN;tr|A0A0A0MT35|A0A0A0MT35_HUMAN;tr|J3QKK8|J3QKK8_HUMAN;sp|Q8TBF2-4|PGFS_HUMAN;sp|Q8TBF2-2|PGFS_HUMAN;sp|Q8TBF2-5|PGFS_HUMAN;tr|A0A0A0MRV4|A0A0A0MRV4_HUMAN;tr|J3KRV9|J3KRV9_HUMAN;sp|Q8TBF2-7|PGFS_HUMAN;tr|J3KPF6|J3KPF6_HUMAN;sp|Q8TBF2-6|PGFS_HUMAN;tr|J3KPF5|J3KPF5_HUMAN	sp|Q8TBF2|PGFS_HUMAN;sp|Q8TBF2-3|PGFS_HUMAN;sp|Q8TBF2-8|PGFS_HUMAN;tr|A0A0A0MT35|A0A0A0MT35_HUMAN;tr|J3QKK8|J3QKK8_HUMAN;sp|Q8TBF2-4|PGFS_HUMAN;sp|Q8TBF2-2|PGFS_HUMAN;sp|Q8TBF2-5|PGFS_HUMAN;tr|A0A0A0MRV4|A0A0A0MRV4_HUMAN;tr|J3KRV9|J3KRV9_HUMAN;sp|Q8TBF2-7|PGFS_HUMAN;tr|J3KPF6|J3KPF6_HUMAN;sp|Q8TBF2-6|PGFS_HUMAN;tr|J3KPF5|J3KPF5_HUMAN	>sp|Q8TBF2|PGFS_HUMAN Prostamide/prostaglandin F synthase OS=Homo sapiens GN=FAM213B PE=2 SV=1;>sp|Q8TBF2-3|PGFS_HUMAN Isoform 3 of Prostamide/prostaglandin F synthase OS=Homo sapiens GN=FAM213B;>sp|Q8TBF2-8|PGFS_HUMAN Isoform 8 of Prostamide/prostaglandin	14	2	2	9.6	9.6	0.0015075	2.39	3616.31	4346.1	4515.7	3109.84	3190.22	5
sp|Q92782-3|DPF1_HUMAN;sp|Q92782|DPF1_HUMAN;tr|J3KQY6|J3KQY6_HUMAN;tr|C8C3P2|C8C3P2_HUMAN;tr|E9PDV3|E9PDV3_HUMAN;tr|Q6PJ73|Q6PJ73_HUMAN;sp|Q92782-2|DPF1_HUMAN;tr|Q08AJ1|Q08AJ1_HUMAN;tr|B4DMQ8|B4DMQ8_HUMAN;tr|C9JGC1|C9JGC1_HUMAN	sp|Q92782-3|DPF1_HUMAN;sp|Q92782|DPF1_HUMAN;tr|J3KQY6|J3KQY6_HUMAN;tr|C8C3P2|C8C3P2_HUMAN;tr|E9PDV3|E9PDV3_HUMAN;tr|Q6PJ73|Q6PJ73_HUMAN;sp|Q92782-2|DPF1_HUMAN	>sp|Q92782-3|DPF1_HUMAN Isoform 3 of Zinc finger protein neuro-d4 OS=Homo sapiens GN=DPF1;>sp|Q92782|DPF1_HUMAN Zinc finger protein neuro-d4 OS=Homo sapiens GN=DPF1 PE=2 SV=2;>tr|J3KQY6|J3KQY6_HUMAN Zinc finger protein neuro-d4 OS=Homo sapiens GN=DPF1 PE=4	10	3	2	9.9	7.8	0	5.4609	3726.05	3534.6	3672.39	3577.73	3512.67	2
tr|A0A024RAW0|A0A024RAW0_HUMAN;sp|Q13503|MED21_HUMAN;tr|F5H872|F5H872_HUMAN	tr|A0A024RAW0|A0A024RAW0_HUMAN;sp|Q13503|MED21_HUMAN;tr|F5H872|F5H872_HUMAN	>tr|A0A024RAW0|A0A024RAW0_HUMAN SRB7 suppressor of RNA polymerase B homolog (Yeast), isoform CRA_b OS=Homo sapiens GN=SURB7 PE=4 SV=1;>sp|Q13503|MED21_HUMAN Mediator of RNA polymerase II transcription subunit 21 OS=Homo sapiens GN=MED21 PE=1 SV=1;>tr|F5H87	3	2	2	22.2	22.2	0	13.314	2725.87	2993.3	2873.61	2755.62	3295.35	3
tr|B0QY29|B0QY29_HUMAN;tr|A0A024R4V3|A0A024R4V3_HUMAN;sp|Q9NWS6|F118A_HUMAN;tr|B0QY28|B0QY28_HUMAN	tr|B0QY29|B0QY29_HUMAN;tr|A0A024R4V3|A0A024R4V3_HUMAN;sp|Q9NWS6|F118A_HUMAN;tr|B0QY28|B0QY28_HUMAN	>tr|B0QY29|B0QY29_HUMAN Protein FAM118A OS=Homo sapiens GN=FAM118A PE=1 SV=1;>tr|A0A024R4V3|A0A024R4V3_HUMAN Chromosome 22 open reading frame 8, isoform CRA_b OS=Homo sapiens GN=C22orf8 PE=4 SV=1;>sp|Q9NWS6|F118A_HUMAN Protein FAM118A OS=Homo sapiens GN=FA	4	2	2	12.4	12.4	0	8.4308	3661.91	3302	3310.22	4054.1	3356.76	2
sp|A2A3K4|PTPC1_HUMAN;sp|A2A3K4-2|PTPC1_HUMAN;tr|A8K0X7|A8K0X7_HUMAN;tr|A0A087WTF0|A0A087WTF0_HUMAN	sp|A2A3K4|PTPC1_HUMAN;sp|A2A3K4-2|PTPC1_HUMAN;tr|A8K0X7|A8K0X7_HUMAN;tr|A0A087WTF0|A0A087WTF0_HUMAN	>sp|A2A3K4|PTPC1_HUMAN Protein tyrosine phosphatase domain-containing protein 1 OS=Homo sapiens GN=PTPDC1 PE=2 SV=1;>sp|A2A3K4-2|PTPC1_HUMAN Isoform 2 of Protein tyrosine phosphatase domain-containing protein 1 OS=Homo sapiens GN=PTPDC1;>tr|A8K0X7|A8K0X7_H	4	2	2	3.2	3.2	0.00013271	3.5276	3845.92	4368.9	3771.14	4918.88	4611.57	4
tr|M4QHP2|M4QHP2_HUMAN;sp|Q92508|PIEZ1_HUMAN	tr|M4QHP2|M4QHP2_HUMAN;sp|Q92508|PIEZ1_HUMAN	>tr|M4QHP2|M4QHP2_HUMAN PIEZO1 OS=Homo sapiens GN=PIEZO1 PE=2 SV=1;>sp|Q92508|PIEZ1_HUMAN Piezo-type mechanosensitive ion channel component 1 OS=Homo sapiens GN=PIEZO1 PE=1 SV=4	2	2	2	1.4	1.4	0	13.184	3093.68	2485.1	2463.72	3003.16	2982.18	3
tr|H0YC13|H0YC13_HUMAN;tr|H0YB84|H0YB84_HUMAN;sp|Q9UQ53-2|MGT4B_HUMAN;sp|Q9UQ53|MGT4B_HUMAN;sp|Q9UQ53-3|MGT4B_HUMAN;tr|E5RFS3|E5RFS3_HUMAN;tr|H0YB63|H0YB63_HUMAN;tr|H0YC79|H0YC79_HUMAN;tr|H0YC11|H0YC11_HUMAN	tr|H0YC13|H0YC13_HUMAN;tr|H0YB84|H0YB84_HUMAN;sp|Q9UQ53-2|MGT4B_HUMAN;sp|Q9UQ53|MGT4B_HUMAN;sp|Q9UQ53-3|MGT4B_HUMAN;tr|E5RFS3|E5RFS3_HUMAN;tr|H0YB63|H0YB63_HUMAN;tr|H0YC79|H0YC79_HUMAN;tr|H0YC11|H0YC11_HUMAN	>tr|H0YC13|H0YC13_HUMAN Alpha-1,3-mannosyl-glycoprotein 4-beta-N-acetylglucosaminyltransferase B (Fragment) OS=Homo sapiens GN=MGAT4B PE=4 SV=1;>tr|H0YB84|H0YB84_HUMAN Alpha-1,3-mannosyl-glycoprotein 4-beta-N-acetylglucosaminyltransferase B (Fragment) OS=H	9	2	2	5.9	5.9	0.0025891	2.0601	5076.79	5729.9	5881.3	5055.9	4600.72	3
sp|Q9BVA1|TBB2B_HUMAN	sp|Q9BVA1|TBB2B_HUMAN	>sp|Q9BVA1|TBB2B_HUMAN Tubulin beta-2B chain OS=Homo sapiens GN=TUBB2B PE=1 SV=1	1	27	2	54.4	3.6	0	20.173	3618.44	4597.1	4667.89	2821.85	2458.74	3
tr|A0A024R1H1|A0A024R1H1_HUMAN;tr|A0A087WWF1|A0A087WWF1_HUMAN;sp|Q8WWX9|SELM_HUMAN	tr|A0A024R1H1|A0A024R1H1_HUMAN;tr|A0A087WWF1|A0A087WWF1_HUMAN;sp|Q8WWX9|SELM_HUMAN	>tr|A0A024R1H1|A0A024R1H1_HUMAN Selenoprotein M OS=Homo sapiens GN=SELM PE=4 SV=1;>tr|A0A087WWF1|A0A087WWF1_HUMAN Protein LOC102725415 OS=Homo sapiens GN=LOC102725415 PE=4 SV=1;>sp|Q8WWX9|SELM_HUMAN Selenoprotein M OS=Homo sapiens GN=SELM PE=1 SV=3	3	2	2	28.4	28.4	0	7.4601	2061.74	2016.3	2223.34	2571.38	2162.52	3
sp|Q6AZZ1|TRI68_HUMAN;tr|E9PP83|E9PP83_HUMAN;tr|E9PJJ9|E9PJJ9_HUMAN;tr|E9PR29|E9PR29_HUMAN;sp|Q6AZZ1-2|TRI68_HUMAN	sp|Q6AZZ1|TRI68_HUMAN;tr|E9PP83|E9PP83_HUMAN;tr|E9PJJ9|E9PJJ9_HUMAN;tr|E9PR29|E9PR29_HUMAN;sp|Q6AZZ1-2|TRI68_HUMAN	>sp|Q6AZZ1|TRI68_HUMAN E3 ubiquitin-protein ligase TRIM68 OS=Homo sapiens GN=TRIM68 PE=1 SV=1;>tr|E9PP83|E9PP83_HUMAN E3 ubiquitin-protein ligase TRIM68 (Fragment) OS=Homo sapiens GN=TRIM68 PE=4 SV=1;>tr|E9PJJ9|E9PJJ9_HUMAN E3 ubiquitin-protein ligase TRIM	5	2	2	4.7	4.7	0	5.3869	4134.67	4168.6	4043.66	3773.09	3735.78	3
tr|Q53GL1|Q53GL1_HUMAN;tr|A0A024R4E1|A0A024R4E1_HUMAN;sp|Q9HAN9|NMNA1_HUMAN;tr|K7EPD7|K7EPD7_HUMAN;tr|B1AN62|B1AN62_HUMAN	tr|Q53GL1|Q53GL1_HUMAN;tr|A0A024R4E1|A0A024R4E1_HUMAN;sp|Q9HAN9|NMNA1_HUMAN;tr|K7EPD7|K7EPD7_HUMAN;tr|B1AN62|B1AN62_HUMAN	>tr|Q53GL1|Q53GL1_HUMAN Nicotinamide nucleotide adenylyltransferase 1 variant (Fragment) OS=Homo sapiens PE=2 SV=1;>tr|A0A024R4E1|A0A024R4E1_HUMAN Nicotinamide nucleotide adenylyltransferase 1, isoform CRA_a OS=Homo sapiens GN=NMNAT1 PE=4 SV=1;>sp|Q9HAN9|N	5	2	2	7.9	7.9	0	5.1989	5804.95	11026	10198.9	5236.3	5638.85	2
sp|Q8N5J2|FA63A_HUMAN;sp|Q8N5J2-3|FA63A_HUMAN;sp|Q8N5J2-4|FA63A_HUMAN	sp|Q8N5J2|FA63A_HUMAN;sp|Q8N5J2-3|FA63A_HUMAN;sp|Q8N5J2-4|FA63A_HUMAN	>sp|Q8N5J2|FA63A_HUMAN Protein FAM63A OS=Homo sapiens GN=FAM63A PE=1 SV=2;>sp|Q8N5J2-3|FA63A_HUMAN Isoform 3 of Protein FAM63A OS=Homo sapiens GN=FAM63A;>sp|Q8N5J2-4|FA63A_HUMAN Isoform 4 of Protein FAM63A OS=Homo sapiens GN=FAM63A	3	2	2	8.5	8.5	0	17.543	3667.13	4168.1	4531.68	3210.46	3494.13	4
sp|P29475-3|NOS1_HUMAN;sp|P29475-2|NOS1_HUMAN;tr|C9J5P6|C9J5P6_HUMAN;tr|B3VK56|B3VK56_HUMAN;sp|P29475|NOS1_HUMAN;sp|P29475-5|NOS1_HUMAN;tr|B4DG68|B4DG68_HUMAN	sp|P29475-3|NOS1_HUMAN;sp|P29475-2|NOS1_HUMAN;tr|C9J5P6|C9J5P6_HUMAN;tr|B3VK56|B3VK56_HUMAN;sp|P29475|NOS1_HUMAN;sp|P29475-5|NOS1_HUMAN;tr|B4DG68|B4DG68_HUMAN	>sp|P29475-3|NOS1_HUMAN Isoform 3 of Nitric oxide synthase, brain OS=Homo sapiens GN=NOS1;>sp|P29475-2|NOS1_HUMAN Isoform 2 of Nitric oxide synthase, brain OS=Homo sapiens GN=NOS1;>tr|C9J5P6|C9J5P6_HUMAN Nitric oxide synthase OS=Homo sapiens GN=NOS1 PE=3 S	7	2	2	1.5	1.5	0.002598	2.1112	7250.3	15328	8718.13	8826.97	13786.9	2
sp|O60299-2|LZTS3_HUMAN;sp|O60299|LZTS3_HUMAN	sp|O60299-2|LZTS3_HUMAN;sp|O60299|LZTS3_HUMAN	>sp|O60299-2|LZTS3_HUMAN Isoform 2 of Leucine zipper putative tumor suppressor 3 OS=Homo sapiens GN=LZTS3;>sp|O60299|LZTS3_HUMAN Leucine zipper putative tumor suppressor 3 OS=Homo sapiens GN=LZTS3 PE=2 SV=1	2	2	2	4.8	4.8	0	8.1687	3626.43	3333.4	3271.5	3640.62	3265.33	2
sp|Q9BUT9|F195A_HUMAN;tr|I3L172|I3L172_HUMAN;sp|Q9BUT9-2|F195A_HUMAN	sp|Q9BUT9|F195A_HUMAN;tr|I3L172|I3L172_HUMAN;sp|Q9BUT9-2|F195A_HUMAN	>sp|Q9BUT9|F195A_HUMAN Protein FAM195A OS=Homo sapiens GN=FAM195A PE=1 SV=2;>tr|I3L172|I3L172_HUMAN Protein FAM195A OS=Homo sapiens GN=FAM195A PE=4 SV=1;>sp|Q9BUT9-2|F195A_HUMAN Isoform 2 of Protein FAM195A OS=Homo sapiens GN=FAM195A	3	2	2	22.5	22.5	0	75.363	2955.91	2644	2463.14	2517.58	2656.78	3
tr|A4D1W6|A4D1W6_HUMAN;sp|Q8TAP9|MPLKI_HUMAN	tr|A4D1W6|A4D1W6_HUMAN;sp|Q8TAP9|MPLKI_HUMAN	>tr|A4D1W6|A4D1W6_HUMAN Chromosome 7 open reading frame 11 OS=Homo sapiens GN=C7orf11 PE=2 SV=1;>sp|Q8TAP9|MPLKI_HUMAN M-phase-specific PLK1-interacting protein OS=Homo sapiens GN=MPLKIP PE=1 SV=1	2	2	2	22.3	22.3	0	49.774	2282.73	2189.7	2267.58	2195.72	2000.41	2
sp|Q9BS34|ZN670_HUMAN	sp|Q9BS34|ZN670_HUMAN	>sp|Q9BS34|ZN670_HUMAN Zinc finger protein 670 OS=Homo sapiens GN=ZNF670 PE=1 SV=1	1	3	2	7.7	4.9	0	5.5793	3511.36	3595.7	3846.84	4512.08	3307.25	2
tr|B5MDV5|B5MDV5_HUMAN;tr|C5NM88|C5NM88_HUMAN;sp|Q5TH69|BIG3_HUMAN;REV__tr|H0YCE7|H0YCE7_HUMAN;REV__tr|E9PSD3|E9PSD3_HUMAN;REV__tr|Q53F51|Q53F51_HUMAN;REV__sp|O43427-2|FIBP_HUMAN;REV__sp|O43427|FIBP_HUMAN	tr|B5MDV5|B5MDV5_HUMAN;tr|C5NM88|C5NM88_HUMAN;sp|Q5TH69|BIG3_HUMAN;REV__tr|H0YCE7|H0YCE7_HUMAN;REV__tr|E9PSD3|E9PSD3_HUMAN;REV__tr|Q53F51|Q53F51_HUMAN;REV__sp|O43427-2|FIBP_HUMAN;REV__sp|O43427|FIBP_HUMAN	>tr|B5MDV5|B5MDV5_HUMAN KIAA1244 OS=Homo sapiens GN=KIAA1244 PE=2 SV=1;>tr|C5NM88|C5NM88_HUMAN Putative uncharacterized protein A7322 OS=Homo sapiens GN=A7322 PE=2 SV=1;>sp|Q5TH69|BIG3_HUMAN Brefeldin A-inhibited guanine nucleotide-exchange protein 3 OS=Ho	8	2	2	0.7	0.7	0.0053815	1.5316	5737.29	9437.9	9009.72	4960.24	4680.89	3
sp|O43665-2|RGS10_HUMAN;sp|O43665|RGS10_HUMAN;sp|O43665-3|RGS10_HUMAN	sp|O43665-2|RGS10_HUMAN;sp|O43665|RGS10_HUMAN;sp|O43665-3|RGS10_HUMAN	>sp|O43665-2|RGS10_HUMAN Isoform 2 of Regulator of G-protein signaling 10 OS=Homo sapiens GN=RGS10;>sp|O43665|RGS10_HUMAN Regulator of G-protein signaling 10 OS=Homo sapiens GN=RGS10 PE=1 SV=2;>sp|O43665-3|RGS10_HUMAN Isoform 3 of Regulator of G-protein si	3	2	2	17.4	17.4	0	42.836	3607.25	2587.8	2731.98	3933.97	3976.48	4
tr|Q7LC14|Q7LC14_HUMAN;tr|Q96F31|Q96F31_HUMAN;tr|A0A087WVX9|A0A087WVX9_HUMAN;tr|A0A024RD24|A0A024RD24_HUMAN;sp|O00221|IKBE_HUMAN;tr|H3BNC2|H3BNC2_HUMAN;tr|Q6ZNS7|Q6ZNS7_HUMAN	tr|Q7LC14|Q7LC14_HUMAN;tr|Q96F31|Q96F31_HUMAN;tr|A0A087WVX9|A0A087WVX9_HUMAN;tr|A0A024RD24|A0A024RD24_HUMAN;sp|O00221|IKBE_HUMAN;tr|H3BNC2|H3BNC2_HUMAN;tr|Q6ZNS7|Q6ZNS7_HUMAN	>tr|Q7LC14|Q7LC14_HUMAN NF-kappa-B inhibitor epsilon OS=Homo sapiens GN=NFKBIE PE=2 SV=1;>tr|Q96F31|Q96F31_HUMAN NFKBIE protein (Fragment) OS=Homo sapiens GN=NFKBIE PE=2 SV=2;>tr|A0A087WVX9|A0A087WVX9_HUMAN NF-kappa-B inhibitor epsilon OS=Homo sapiens GN=N	7	2	2	9.1	9.1	0	41.655	3132.14	3210.1	3112.83	3488.34	3605.47	3
sp|Q8IX21|F178A_HUMAN;sp|Q8IX21-2|F178A_HUMAN;tr|B1AL16|B1AL16_HUMAN;tr|Q05BG6|Q05BG6_HUMAN	sp|Q8IX21|F178A_HUMAN;sp|Q8IX21-2|F178A_HUMAN;tr|B1AL16|B1AL16_HUMAN	>sp|Q8IX21|F178A_HUMAN Protein FAM178A OS=Homo sapiens GN=FAM178A PE=1 SV=2;>sp|Q8IX21-2|F178A_HUMAN Isoform 2 of Protein FAM178A OS=Homo sapiens GN=FAM178A;>tr|B1AL16|B1AL16_HUMAN Protein FAM178A OS=Homo sapiens GN=FAM178A PE=1 SV=1	4	3	2	2.3	1.8	0	4.5613	3047.01	3315.8	3675.1	3516.85	4108.47	2
sp|P49418-2|AMPH_HUMAN;tr|A8K5Y2|A8K5Y2_HUMAN;sp|P49418|AMPH_HUMAN;tr|Q8NFL3|Q8NFL3_HUMAN;tr|Q9UQI2|Q9UQI2_HUMAN;tr|Q8NFL7|Q8NFL7_HUMAN;tr|Q8NFL8|Q8NFL8_HUMAN;tr|H0Y7T8|H0Y7T8_HUMAN;tr|Q8NFL4|Q8NFL4_HUMAN;tr|Q8NFL6|Q8NFL6_HUMAN	sp|P49418-2|AMPH_HUMAN;tr|A8K5Y2|A8K5Y2_HUMAN;sp|P49418|AMPH_HUMAN;tr|Q8NFL3|Q8NFL3_HUMAN	>sp|P49418-2|AMPH_HUMAN Isoform 2 of Amphiphysin OS=Homo sapiens GN=AMPH;>tr|A8K5Y2|A8K5Y2_HUMAN cDNA FLJ77228, highly similar to Homo sapiens amphiphysin (Stiff-Man syndrome with breast cancer 128kDa autoantigen) (AMPH), transcript variant 1, mRNA OS=Homo	10	3	2	4.6	3.4	0.00013261	3.5152	4339.67	4719.2	4534.29	4348.46	4368.13	2
tr|A0A024RC53|A0A024RC53_HUMAN;sp|O60658-6|PDE8A_HUMAN;sp|O60658|PDE8A_HUMAN;sp|O60658-2|PDE8A_HUMAN	tr|A0A024RC53|A0A024RC53_HUMAN;sp|O60658-6|PDE8A_HUMAN;sp|O60658|PDE8A_HUMAN;sp|O60658-2|PDE8A_HUMAN	>tr|A0A024RC53|A0A024RC53_HUMAN Phosphodiesterase 8A, isoform CRA_a OS=Homo sapiens GN=PDE8A PE=4 SV=1;>sp|O60658-6|PDE8A_HUMAN Isoform 6 of High affinity cAMP-specific and IBMX-insensitive 3,5-cyclic phosphodiesterase 8A OS=Homo sapiens GN=PDE8A;>sp|O60	4	2	2	5.2	5.2	0	33.054	2885.69	2956.5	2954.25	3324.32	2992.81	5
tr|Q499Z2|Q499Z2_HUMAN;sp|Q96L58|B3GT6_HUMAN	tr|Q499Z2|Q499Z2_HUMAN;sp|Q96L58|B3GT6_HUMAN	>tr|Q499Z2|Q499Z2_HUMAN B3GALT6 protein (Fragment) OS=Homo sapiens GN=B3GALT6 PE=2 SV=1;>sp|Q96L58|B3GT6_HUMAN Beta-1,3-galactosyltransferase 6 OS=Homo sapiens GN=B3GALT6 PE=1 SV=2	2	2	2	6.6	6.6	0.00038745	2.9612	9700.95	10779	6743.98	5752.72	8464.07	2
sp|O14786-3|NRP1_HUMAN;tr|Q71SW6|Q71SW6_HUMAN;tr|E7EX60|E7EX60_HUMAN;sp|O14786-2|NRP1_HUMAN;tr|Q9H2E1|Q9H2E1_HUMAN;tr|Q5T7F0|Q5T7F0_HUMAN;tr|Q5JWQ6|Q5JWQ6_HUMAN;tr|Q59F20|Q59F20_HUMAN;tr|Q6X907|Q6X907_HUMAN;tr|E9PEP6|E9PEP6_HUMAN;tr|A8K9V7|A8K9V7_HUMAN;tr|Q68DN3|Q68DN3_HUMAN;sp|O14786|NRP1_HUMAN	sp|O14786-3|NRP1_HUMAN;tr|Q71SW6|Q71SW6_HUMAN;tr|E7EX60|E7EX60_HUMAN;sp|O14786-2|NRP1_HUMAN;tr|Q9H2E1|Q9H2E1_HUMAN;tr|Q5T7F0|Q5T7F0_HUMAN;tr|Q5JWQ6|Q5JWQ6_HUMAN;tr|Q59F20|Q59F20_HUMAN;tr|Q6X907|Q6X907_HUMAN;tr|E9PEP6|E9PEP6_HUMAN;tr|A8K9V7|A8K9V7_HUMAN;tr|Q68DN3|Q68DN3_HUMAN;sp|O14786|NRP1_HUMAN	>sp|O14786-3|NRP1_HUMAN Isoform 3 of Neuropilin-1 OS=Homo sapiens GN=NRP1;>tr|Q71SW6|Q71SW6_HUMAN Muscle type neuropilin 1 OS=Homo sapiens GN=NRP1 PE=2 SV=1;>tr|E7EX60|E7EX60_HUMAN Neuropilin-1 OS=Homo sapiens GN=NRP1 PE=4 SV=1;>sp|O14786-2|NRP1_HUMAN Isof	13	2	2	3.8	3.8	0	15.508	3291.22	3216.2	3683.33	3096.19	2830.17	2
tr|A0A087WXN9|A0A087WXN9_HUMAN;sp|Q765P7|MTSSL_HUMAN	tr|A0A087WXN9|A0A087WXN9_HUMAN;sp|Q765P7|MTSSL_HUMAN	>tr|A0A087WXN9|A0A087WXN9_HUMAN MTSS1-like protein OS=Homo sapiens GN=MTSS1L PE=1 SV=1;>sp|Q765P7|MTSSL_HUMAN MTSS1-like protein OS=Homo sapiens GN=MTSS1L PE=1 SV=1	2	2	2	5	5	0	82.933	3652.21	3856	4215.11	4053.6	4297.56	2
sp|A2RU67|K1467_HUMAN;tr|Q69YM1|Q69YM1_HUMAN	sp|A2RU67|K1467_HUMAN;tr|Q69YM1|Q69YM1_HUMAN	>sp|A2RU67|K1467_HUMAN Uncharacterized protein KIAA1467 OS=Homo sapiens GN=KIAA1467 PE=1 SV=1;>tr|Q69YM1|Q69YM1_HUMAN Putative uncharacterized protein DKFZp762C0813 (Fragment) OS=Homo sapiens GN=DKFZp762C0813 PE=2 SV=1	2	2	2	4.3	4.3	0.0003875	2.9618	5891.58	5713.4	5334.04	4499.13	6736.28	3
tr|B3KTX3|B3KTX3_HUMAN;sp|Q86VW0|SESD1_HUMAN;tr|H7BZR8|H7BZR8_HUMAN;tr|F8WFB2|F8WFB2_HUMAN;tr|C9J4X8|C9J4X8_HUMAN;tr|C9JHW6|C9JHW6_HUMAN	tr|B3KTX3|B3KTX3_HUMAN;sp|Q86VW0|SESD1_HUMAN;tr|H7BZR8|H7BZR8_HUMAN	>tr|B3KTX3|B3KTX3_HUMAN cDNA FLJ38913 fis, clone NT2NE2008017, highly similar to Homo sapiens SEC14 and spectrin domains 1 (SESTD1), mRNA OS=Homo sapiens PE=2 SV=1;>sp|Q86VW0|SESD1_HUMAN SEC14 domain and spectrin repeat-containing protein 1 OS=Homo sapiens	6	3	2	4.5	3.6	0.00050832	2.6196	4338.93	4470.2	4571.27	4347.45	4308.83	3
sp|Q9ULD6-4|INTU_HUMAN;sp|Q9ULD6|INTU_HUMAN;sp|Q9ULD6-2|INTU_HUMAN;sp|Q9ULD6-3|INTU_HUMAN;tr|B3KVS6|B3KVS6_HUMAN	sp|Q9ULD6-4|INTU_HUMAN;sp|Q9ULD6|INTU_HUMAN;sp|Q9ULD6-2|INTU_HUMAN;sp|Q9ULD6-3|INTU_HUMAN	>sp|Q9ULD6-4|INTU_HUMAN Isoform 4 of Protein inturned OS=Homo sapiens GN=INTU;>sp|Q9ULD6|INTU_HUMAN Protein inturned OS=Homo sapiens GN=INTU PE=2 SV=2;>sp|Q9ULD6-2|INTU_HUMAN Isoform 2 of Protein inturned OS=Homo sapiens GN=INTU;>sp|Q9ULD6-3|INTU_HUMAN Iso	5	3	2	3.1	2.5	0.00013092	3.2606	3502.3	3888	4175.71	3783.2	2908.12	2
tr|A0A087WW84|A0A087WW84_HUMAN;tr|D3DQ39|D3DQ39_HUMAN;sp|Q14114-2|LRP8_HUMAN;sp|Q14114-4|LRP8_HUMAN;sp|Q14114-3|LRP8_HUMAN;sp|Q14114|LRP8_HUMAN;tr|E9PP15|E9PP15_HUMAN;tr|B3KU40|B3KU40_HUMAN;tr|H0YCA4|H0YCA4_HUMAN;tr|E9PKG2|E9PKG2_HUMAN	tr|A0A087WW84|A0A087WW84_HUMAN;tr|D3DQ39|D3DQ39_HUMAN;sp|Q14114-2|LRP8_HUMAN;sp|Q14114-4|LRP8_HUMAN;sp|Q14114-3|LRP8_HUMAN;sp|Q14114|LRP8_HUMAN;tr|E9PP15|E9PP15_HUMAN;tr|B3KU40|B3KU40_HUMAN	>tr|A0A087WW84|A0A087WW84_HUMAN Low-density lipoprotein receptor-related protein 8 OS=Homo sapiens GN=LRP8 PE=4 SV=1;>tr|D3DQ39|D3DQ39_HUMAN Low density lipoprotein receptor-related protein 8, apolipoprotein e receptor, isoform CRA_e OS=Homo sapiens GN=LRP	10	3	2	4	3	0	24.67	4123.59	4422.1	4586.86	3624.85	3785.92	4
tr|A8K1E4|A8K1E4_HUMAN;sp|Q96RT8-2|GCP5_HUMAN;sp|Q96RT8|GCP5_HUMAN;tr|A0A087X1Z1|A0A087X1Z1_HUMAN	tr|A8K1E4|A8K1E4_HUMAN;sp|Q96RT8-2|GCP5_HUMAN;sp|Q96RT8|GCP5_HUMAN;tr|A0A087X1Z1|A0A087X1Z1_HUMAN	>tr|A8K1E4|A8K1E4_HUMAN cDNA FLJ77411, highly similar to Homo sapiens gamma-tubulin complex component GCP5 (GCP5) mRNA OS=Homo sapiens PE=2 SV=1;>sp|Q96RT8-2|GCP5_HUMAN Isoform 2 of Gamma-tubulin complex component 5 OS=Homo sapiens GN=TUBGCP5;>sp|Q96RT8|GC	4	2	2	2.2	2.2	0	8.0695	5158.41	6385	5607.33	5539.05	5931.17	2
tr|K7ESN2|K7ESN2_HUMAN;sp|Q9C0B9|ZCHC2_HUMAN;tr|Q9BRD4|Q9BRD4_HUMAN;tr|K7EKB8|K7EKB8_HUMAN;tr|B3KUW9|B3KUW9_HUMAN;sp|Q9C0B9-2|ZCHC2_HUMAN	tr|K7ESN2|K7ESN2_HUMAN;sp|Q9C0B9|ZCHC2_HUMAN;tr|Q9BRD4|Q9BRD4_HUMAN;tr|K7EKB8|K7EKB8_HUMAN;tr|B3KUW9|B3KUW9_HUMAN;sp|Q9C0B9-2|ZCHC2_HUMAN	>tr|K7ESN2|K7ESN2_HUMAN Zinc finger CCHC domain-containing protein 2 (Fragment) OS=Homo sapiens GN=ZCCHC2 PE=1 SV=1;>sp|Q9C0B9|ZCHC2_HUMAN Zinc finger CCHC domain-containing protein 2 OS=Homo sapiens GN=ZCCHC2 PE=1 SV=6;>tr|Q9BRD4|Q9BRD4_HUMAN ZCCHC2 prote	6	2	2	2.9	2.9	0	19.58	5232.88	5472	5225.13	5968.91	5585.02	2
sp|Q9NV72-2|ZN701_HUMAN;sp|Q9NV72|ZN701_HUMAN;sp|P0CJ79|ZN888_HUMAN	sp|Q9NV72-2|ZN701_HUMAN;sp|Q9NV72|ZN701_HUMAN;sp|P0CJ79|ZN888_HUMAN	>sp|Q9NV72-2|ZN701_HUMAN Isoform 2 of Zinc finger protein 701 OS=Homo sapiens GN=ZNF701;>sp|Q9NV72|ZN701_HUMAN Zinc finger protein 701 OS=Homo sapiens GN=ZNF701 PE=2 SV=3;>sp|P0CJ79|ZN888_HUMAN Zinc finger protein 888 OS=Homo sapiens GN=ZNF888 PE=3 SV=1	3	4	2	8.4	4.7	0.00051105	2.7512	4728.26	5196.4	4740.79	5595.48	5727.65	5
tr|Q6NXF8|Q6NXF8_HUMAN;tr|E7ER26|E7ER26_HUMAN;sp|P57071-3|PRD15_HUMAN;sp|P57071-2|PRD15_HUMAN;sp|P57071|PRD15_HUMAN;tr|Q4W8S1|Q4W8S1_HUMAN;sp|P57071-6|PRD15_HUMAN;sp|P57071-5|PRD15_HUMAN	tr|Q6NXF8|Q6NXF8_HUMAN;tr|E7ER26|E7ER26_HUMAN;sp|P57071-3|PRD15_HUMAN;sp|P57071-2|PRD15_HUMAN;sp|P57071|PRD15_HUMAN;tr|Q4W8S1|Q4W8S1_HUMAN;sp|P57071-6|PRD15_HUMAN;sp|P57071-5|PRD15_HUMAN	>tr|Q6NXF8|Q6NXF8_HUMAN PRDM15 protein OS=Homo sapiens GN=PRDM15 PE=2 SV=1;>tr|E7ER26|E7ER26_HUMAN PR domain zinc finger protein 15 OS=Homo sapiens GN=PRDM15 PE=4 SV=2;>sp|P57071-3|PRD15_HUMAN Isoform 3 of PR domain zinc finger protein 15 OS=Homo sapiens G	8	2	2	1.6	1.6	0.00013099	3.2678	4450.91	5071.1	4428.67	4597.83	4534.15	2
sp|Q5T0B9|ZN362_HUMAN	sp|Q5T0B9|ZN362_HUMAN	>sp|Q5T0B9|ZN362_HUMAN Zinc finger protein 362 OS=Homo sapiens GN=ZNF362 PE=1 SV=1	1	5	2	12.6	6.2	0	14.591	2856.18	3029.9	3644.41	3484.09	3353.18	2
sp|Q9NS00-2|C1GLT_HUMAN;tr|A0A024RA32|A0A024RA32_HUMAN;sp|Q9NS00|C1GLT_HUMAN	sp|Q9NS00-2|C1GLT_HUMAN;tr|A0A024RA32|A0A024RA32_HUMAN;sp|Q9NS00|C1GLT_HUMAN	>sp|Q9NS00-2|C1GLT_HUMAN Isoform 2 of Glycoprotein-N-acetylgalactosamine 3-beta-galactosyltransferase 1 OS=Homo sapiens GN=C1GALT1;>tr|A0A024RA32|A0A024RA32_HUMAN Core 1 synthase, glycoprotein-N-acetylgalactosamine 3-beta-galactosyltransferase, 1, isoform	3	2	2	8.1	8.1	0	5.3943	6100.41	7525.2	7361.53	5329.43	6147.43	3
sp|Q9UJ68-2|MSRA_HUMAN;sp|Q9UJ68-3|MSRA_HUMAN;sp|Q9UJ68-4|MSRA_HUMAN;sp|Q9UJ68-5|MSRA_HUMAN;sp|Q9UJ68|MSRA_HUMAN;tr|H0YAN3|H0YAN3_HUMAN;tr|B7Z694|B7Z694_HUMAN;tr|E5RIA9|E5RIA9_HUMAN	sp|Q9UJ68-2|MSRA_HUMAN;sp|Q9UJ68-3|MSRA_HUMAN;sp|Q9UJ68-4|MSRA_HUMAN;sp|Q9UJ68-5|MSRA_HUMAN;sp|Q9UJ68|MSRA_HUMAN;tr|H0YAN3|H0YAN3_HUMAN;tr|B7Z694|B7Z694_HUMAN;tr|E5RIA9|E5RIA9_HUMAN	>sp|Q9UJ68-2|MSRA_HUMAN Isoform 2 of Mitochondrial peptide methionine sulfoxide reductase OS=Homo sapiens GN=MSRA;>sp|Q9UJ68-3|MSRA_HUMAN Isoform 3 of Mitochondrial peptide methionine sulfoxide reductase OS=Homo sapiens GN=MSRA;>sp|Q9UJ68-4|MSRA_HUMAN Isof	8	2	2	16.6	16.6	0	28.311	3855.41	4547.5	4842.92	3940.75	2784.14	3
sp|Q8N5C8-2|TAB3_HUMAN;sp|Q8N5C8|TAB3_HUMAN;tr|F6SS63|F6SS63_HUMAN;tr|Q5JPK0|Q5JPK0_HUMAN	sp|Q8N5C8-2|TAB3_HUMAN;sp|Q8N5C8|TAB3_HUMAN;tr|F6SS63|F6SS63_HUMAN;tr|Q5JPK0|Q5JPK0_HUMAN	>sp|Q8N5C8-2|TAB3_HUMAN Isoform 2 of TGF-beta-activated kinase 1 and MAP3K7-binding protein 3 OS=Homo sapiens GN=TAB3;>sp|Q8N5C8|TAB3_HUMAN TGF-beta-activated kinase 1 and MAP3K7-binding protein 3 OS=Homo sapiens GN=TAB3 PE=1 SV=2;>tr|F6SS63|F6SS63_HUMAN T	4	2	2	5.1	5.1	0	8.0512	3065.02	2462.4	2958.42	3197.62	2503.09	3
sp|O14775-3|GBB5_HUMAN;tr|A0A024R5Y0|A0A024R5Y0_HUMAN;tr|A8K2R5|A8K2R5_HUMAN;tr|A0A024R5R9|A0A024R5R9_HUMAN;sp|O14775-2|GBB5_HUMAN;tr|A0A024R5V3|A0A024R5V3_HUMAN;sp|O14775|GBB5_HUMAN;tr|H0YNW7|H0YNW7_HUMAN;tr|Q96F32|Q96F32_HUMAN;tr|B3KWS4|B3KWS4_HUMAN	sp|O14775-3|GBB5_HUMAN;tr|A0A024R5Y0|A0A024R5Y0_HUMAN;tr|A8K2R5|A8K2R5_HUMAN;tr|A0A024R5R9|A0A024R5R9_HUMAN;sp|O14775-2|GBB5_HUMAN;tr|A0A024R5V3|A0A024R5V3_HUMAN;sp|O14775|GBB5_HUMAN;tr|H0YNW7|H0YNW7_HUMAN;tr|Q96F32|Q96F32_HUMAN;tr|B3KWS4|B3KWS4_HUMAN	>sp|O14775-3|GBB5_HUMAN Isoform 3 of Guanine nucleotide-binding protein subunit beta-5 OS=Homo sapiens GN=GNB5;>tr|A0A024R5Y0|A0A024R5Y0_HUMAN Guanine nucleotide binding protein (G protein), beta 5, isoform CRA_c OS=Homo sapiens GN=GNB5 PE=4 SV=1;>tr|A8K2R	10	2	2	7.8	7.8	0.00013111	3.2862	4365.78	4798.5	4465.65	4845.27	5182.1	3
tr|B3KQS3|B3KQS3_HUMAN;tr|B4DQ98|B4DQ98_HUMAN;tr|B2RBF5|B2RBF5_HUMAN;sp|Q01459|DIAC_HUMAN	tr|B3KQS3|B3KQS3_HUMAN;tr|B4DQ98|B4DQ98_HUMAN;tr|B2RBF5|B2RBF5_HUMAN;sp|Q01459|DIAC_HUMAN	>tr|B3KQS3|B3KQS3_HUMAN cDNA PSEC0114 fis, clone NT2RP2006543, highly similar to DI-N-ACETYLCHITOBIASE (EC 3.2.1.-) OS=Homo sapiens PE=2 SV=1;>tr|B4DQ98|B4DQ98_HUMAN cDNA FLJ55135, highly similar to Di-N-acetylchitobiase (EC 3.2.1.-) OS=Homo sapiens PE=2 S	4	2	2	5.8	5.8	0.00050981	2.6807	4547.02	4543.1	4496.44	3608.16	3662.78	4
sp|Q6GPH6-3|IPIL1_HUMAN;sp|Q6GPH6|IPIL1_HUMAN;sp|Q6GPH6-2|IPIL1_HUMAN;tr|H7C0T2|H7C0T2_HUMAN;tr|C9JNT4|C9JNT4_HUMAN	sp|Q6GPH6-3|IPIL1_HUMAN;sp|Q6GPH6|IPIL1_HUMAN;sp|Q6GPH6-2|IPIL1_HUMAN;tr|H7C0T2|H7C0T2_HUMAN;tr|C9JNT4|C9JNT4_HUMAN	>sp|Q6GPH6-3|IPIL1_HUMAN Isoform 3 of Inositol 1,4,5-trisphosphate receptor-interacting protein-like 1 OS=Homo sapiens GN=ITPRIPL1;>sp|Q6GPH6|IPIL1_HUMAN Inositol 1,4,5-trisphosphate receptor-interacting protein-like 1 OS=Homo sapiens GN=ITPRIPL1 PE=2 SV=1	5	2	2	4.4	4.4	0	4.9163	4414.58	4618.1	5709.08	5279.68	4378.46	2
sp|Q9NX76|CKLF6_HUMAN	sp|Q9NX76|CKLF6_HUMAN	>sp|Q9NX76|CKLF6_HUMAN CKLF-like MARVEL transmembrane domain-containing protein 6 OS=Homo sapiens GN=CMTM6 PE=1 SV=1	1	2	2	9.3	9.3	0.0011374	2.5017	5983	6867.6	5311.96	5483.84	7154.59	2
tr|H7BYY4|H7BYY4_HUMAN;tr|B3KSU1|B3KSU1_HUMAN;sp|Q8IV42|PSTK_HUMAN	tr|H7BYY4|H7BYY4_HUMAN;tr|B3KSU1|B3KSU1_HUMAN;sp|Q8IV42|PSTK_HUMAN	>tr|H7BYY4|H7BYY4_HUMAN L-seryl-tRNA(Sec) kinase (Fragment) OS=Homo sapiens GN=PSTK PE=1 SV=1;>tr|B3KSU1|B3KSU1_HUMAN cDNA FLJ36952 fis, clone BRACE2005773, highly similar to L-seryl-tRNA(Ser/Sec) kinase OS=Homo sapiens PE=2 SV=1;>sp|Q8IV42|PSTK_HUMAN L-se	3	2	2	6.4	6.4	0	5.0247	4509.09	5164.9	5640.34	4873.48	4093.3	2
sp|Q96RV3-2|PCX1_HUMAN;sp|Q96RV3-4|PCX1_HUMAN;sp|Q96RV3-3|PCX1_HUMAN;sp|Q96RV3|PCX1_HUMAN	sp|Q96RV3-2|PCX1_HUMAN;sp|Q96RV3-4|PCX1_HUMAN;sp|Q96RV3-3|PCX1_HUMAN;sp|Q96RV3|PCX1_HUMAN	>sp|Q96RV3-2|PCX1_HUMAN Isoform 2 of Pecanex-like protein 1 OS=Homo sapiens GN=PCNX;>sp|Q96RV3-4|PCX1_HUMAN Isoform 4 of Pecanex-like protein 1 OS=Homo sapiens GN=PCNX;>sp|Q96RV3-3|PCX1_HUMAN Isoform 3 of Pecanex-like protein 1 OS=Homo sapiens GN=PCNX;>sp|	4	2	2	2.7	2.7	0	4.5209	4430.78	4010.9	4222.08	4293.25	5151.44	3
sp|Q9UK33|ZN580_HUMAN;tr|K7ERU0|K7ERU0_HUMAN;tr|K7ENY2|K7ENY2_HUMAN	sp|Q9UK33|ZN580_HUMAN;tr|K7ERU0|K7ERU0_HUMAN;tr|K7ENY2|K7ENY2_HUMAN	>sp|Q9UK33|ZN580_HUMAN Zinc finger protein 580 OS=Homo sapiens GN=ZNF580 PE=1 SV=1;>tr|K7ERU0|K7ERU0_HUMAN Zinc finger protein 580 (Fragment) OS=Homo sapiens GN=ZNF580 PE=1 SV=1;>tr|K7ENY2|K7ENY2_HUMAN Zinc finger protein 580 (Fragment) OS=Homo sapiens GN=	3	2	2	12.8	12.8	0	6.2663	4382.83	4226	3968.34	4320.15	3754.63	2
sp|Q9NX38|F206A_HUMAN;tr|X6R8U7|X6R8U7_HUMAN;tr|X6REY2|X6REY2_HUMAN	sp|Q9NX38|F206A_HUMAN;tr|X6R8U7|X6R8U7_HUMAN;tr|X6REY2|X6REY2_HUMAN	>sp|Q9NX38|F206A_HUMAN Protein Simiate OS=Homo sapiens GN=FAM206A PE=2 SV=1;>tr|X6R8U7|X6R8U7_HUMAN Protein Simiate OS=Homo sapiens GN=FAM206A PE=4 SV=1;>tr|X6REY2|X6REY2_HUMAN Protein Simiate (Fragment) OS=Homo sapiens GN=FAM206A PE=4 SV=1	3	2	2	16	16	0	5.477	3722.11	3959.9	3975.21	3558.41	4388.89	2
tr|Q5CZ70|Q5CZ70_HUMAN;sp|P98153-3|IDD_HUMAN;tr|A0A087WZA8|A0A087WZA8_HUMAN;tr|Q8IWC8|Q8IWC8_HUMAN;tr|F6SYP7|F6SYP7_HUMAN;sp|P98153|IDD_HUMAN;tr|B7Z3T5|B7Z3T5_HUMAN;sp|P98153-2|IDD_HUMAN;tr|B7Z8B7|B7Z8B7_HUMAN	tr|Q5CZ70|Q5CZ70_HUMAN;sp|P98153-3|IDD_HUMAN;tr|A0A087WZA8|A0A087WZA8_HUMAN;tr|Q8IWC8|Q8IWC8_HUMAN;tr|F6SYP7|F6SYP7_HUMAN;sp|P98153|IDD_HUMAN;tr|B7Z3T5|B7Z3T5_HUMAN;sp|P98153-2|IDD_HUMAN;tr|B7Z8B7|B7Z8B7_HUMAN	>tr|Q5CZ70|Q5CZ70_HUMAN Putative uncharacterized protein DKFZp686I1730 OS=Homo sapiens GN=DKFZp686I1730 PE=2 SV=1;>sp|P98153-3|IDD_HUMAN Isoform 3 of Integral membrane protein DGCR2/IDD OS=Homo sapiens GN=DGCR2;>tr|A0A087WZA8|A0A087WZA8_HUMAN Integral memb	9	2	2	9.7	9.7	0	21.973	4454.64	4950.4	4355.87	4368.69	3839.85	6
tr|A8K0Q6|A8K0Q6_HUMAN;tr|A0A024RBM5|A0A024RBM5_HUMAN;sp|Q8N3Y1-2|FBXW8_HUMAN;sp|Q8N3Y1|FBXW8_HUMAN	tr|A8K0Q6|A8K0Q6_HUMAN;tr|A0A024RBM5|A0A024RBM5_HUMAN;sp|Q8N3Y1-2|FBXW8_HUMAN;sp|Q8N3Y1|FBXW8_HUMAN	>tr|A8K0Q6|A8K0Q6_HUMAN cDNA FLJ76330, highly similar to Homo sapiens F-box and WD-40 domain protein 8 (FBXW8), transcript variant 2, mRNA OS=Homo sapiens PE=2 SV=1;>tr|A0A024RBM5|A0A024RBM5_HUMAN F-box and WD-40 domain protein 8, isoform CRA_b OS=Homo sap	4	2	2	3.8	3.8	0.00013038	3.187	5726.74	7364.2	5802.99	5595.17	7093.81	2
tr|H0Y3H2|H0Y3H2_HUMAN;tr|A7MBM9|A7MBM9_HUMAN;sp|Q99758|ABCA3_HUMAN;tr|Q4LE27|Q4LE27_HUMAN	tr|H0Y3H2|H0Y3H2_HUMAN;tr|A7MBM9|A7MBM9_HUMAN;sp|Q99758|ABCA3_HUMAN;tr|Q4LE27|Q4LE27_HUMAN	>tr|H0Y3H2|H0Y3H2_HUMAN ATP-binding cassette sub-family A member 3 OS=Homo sapiens GN=ABCA3 PE=3 SV=1;>tr|A7MBM9|A7MBM9_HUMAN ATP-binding cassette, sub-family A (ABC1), member 3 OS=Homo sapiens GN=ABCA3 PE=2 SV=1;>sp|Q99758|ABCA3_HUMAN ATP-binding cassette	4	2	2	1	1	0.00013189	3.4178	5365.54	6933.6	6583.18	4357.16	4117.74	2
tr|A0A087WYY4|A0A087WYY4_HUMAN;sp|O75386|TULP3_HUMAN;sp|O75386-2|TULP3_HUMAN;tr|H0YG12|H0YG12_HUMAN;tr|F5H7B9|F5H7B9_HUMAN;sp|O75386-3|TULP3_HUMAN	tr|A0A087WYY4|A0A087WYY4_HUMAN;sp|O75386|TULP3_HUMAN;sp|O75386-2|TULP3_HUMAN;tr|H0YG12|H0YG12_HUMAN;tr|F5H7B9|F5H7B9_HUMAN;sp|O75386-3|TULP3_HUMAN	>tr|A0A087WYY4|A0A087WYY4_HUMAN Tubby-like protein OS=Homo sapiens GN=TULP3 PE=3 SV=1;>sp|O75386|TULP3_HUMAN Tubby-related protein 3 OS=Homo sapiens GN=TULP3 PE=1 SV=2;>sp|O75386-2|TULP3_HUMAN Isoform 2 of Tubby-related protein 3 OS=Homo sapiens GN=TULP3;>	6	2	2	6.8	6.8	0	13.324	4862.41	7436.9	6526.45	6172.16	5676.14	2
sp|Q8NCB2-2|CAMKV_HUMAN;tr|B2RDF9|B2RDF9_HUMAN;sp|Q8NCB2|CAMKV_HUMAN;tr|F8WDJ4|F8WDJ4_HUMAN;tr|B4DSW8|B4DSW8_HUMAN;tr|A0A024R2U2|A0A024R2U2_HUMAN;tr|B4DM24|B4DM24_HUMAN;tr|E7ETR1|E7ETR1_HUMAN;tr|B4DIG8|B4DIG8_HUMAN;tr|C9J9E2|C9J9E2_HUMAN;tr|A0A024R331|A0A024R331_HUMAN;sp|Q8NCB2-3|CAMKV_HUMAN	sp|Q8NCB2-2|CAMKV_HUMAN;tr|B2RDF9|B2RDF9_HUMAN;sp|Q8NCB2|CAMKV_HUMAN;tr|F8WDJ4|F8WDJ4_HUMAN;tr|B4DSW8|B4DSW8_HUMAN;tr|A0A024R2U2|A0A024R2U2_HUMAN;tr|B4DM24|B4DM24_HUMAN;tr|E7ETR1|E7ETR1_HUMAN;tr|B4DIG8|B4DIG8_HUMAN;tr|C9J9E2|C9J9E2_HUMAN;tr|A0A024R331|A0A024R331_HUMAN;sp|Q8NCB2-3|CAMKV_HUMAN	>sp|Q8NCB2-2|CAMKV_HUMAN Isoform 2 of CaM kinase-like vesicle-associated protein OS=Homo sapiens GN=CAMKV;>tr|B2RDF9|B2RDF9_HUMAN cDNA, FLJ96591 OS=Homo sapiens PE=2 SV=1;>sp|Q8NCB2|CAMKV_HUMAN CaM kinase-like vesicle-associated protein OS=Homo sapiens GN=	12	2	2	3.8	3.8	0.002701	1.9793	5081.26	5762.9	4689.77	5024.15	6369.17	2
sp|Q9BY27|DGC6L_HUMAN;tr|B5MCQ4|B5MCQ4_HUMAN	sp|Q9BY27|DGC6L_HUMAN;tr|B5MCQ4|B5MCQ4_HUMAN	>sp|Q9BY27|DGC6L_HUMAN Protein DGCR6L OS=Homo sapiens GN=DGCR6L PE=1 SV=2;>tr|B5MCQ4|B5MCQ4_HUMAN Protein DGCR6L OS=Homo sapiens GN=DGCR6L PE=4 SV=1	2	2	2	13.6	13.6	0	19.353	4115.81	4001.9	3540.34	3733.05	4459.25	3
tr|B4DXQ3|B4DXQ3_HUMAN;sp|Q9BZM4|N2DL3_HUMAN;tr|B4DN91|B4DN91_HUMAN;sp|Q9BZM6|N2DL1_HUMAN	tr|B4DXQ3|B4DXQ3_HUMAN;sp|Q9BZM4|N2DL3_HUMAN;tr|B4DN91|B4DN91_HUMAN;sp|Q9BZM6|N2DL1_HUMAN	>tr|B4DXQ3|B4DXQ3_HUMAN cDNA FLJ55413, highly similar to NKG2D ligand 3 OS=Homo sapiens PE=2 SV=1;>sp|Q9BZM4|N2DL3_HUMAN NKG2D ligand 3 OS=Homo sapiens GN=ULBP3 PE=1 SV=1;>tr|B4DN91|B4DN91_HUMAN cDNA FLJ51255, moderately similar to NKG2D ligand 3 OS=Homo s	4	2	2	14.8	14.8	0	26.966	4989.52	4317.1	4335.25	3956.62	4779.8	3
tr|F2Z3I4|F2Z3I4_HUMAN;tr|Q5T371|Q5T371_HUMAN;tr|Q5T370|Q5T370_HUMAN;sp|Q8N5I2|ARRD1_HUMAN	tr|F2Z3I4|F2Z3I4_HUMAN;tr|Q5T371|Q5T371_HUMAN;tr|Q5T370|Q5T370_HUMAN;sp|Q8N5I2|ARRD1_HUMAN	>tr|F2Z3I4|F2Z3I4_HUMAN Arrestin domain-containing protein 1 OS=Homo sapiens GN=ARRDC1 PE=4 SV=1;>tr|Q5T371|Q5T371_HUMAN Arrestin domain-containing protein 1 (Fragment) OS=Homo sapiens GN=ARRDC1 PE=4 SV=1;>tr|Q5T370|Q5T370_HUMAN Arrestin domain-containing	4	2	2	17.9	17.9	0	6.5024	5792.91	4480.3	4466.62	4034.38	4520.03	2
sp|Q86V59-2|PNML1_HUMAN;sp|Q86V59|PNML1_HUMAN	sp|Q86V59-2|PNML1_HUMAN;sp|Q86V59|PNML1_HUMAN	>sp|Q86V59-2|PNML1_HUMAN Isoform 2 of PNMA-like protein 1 OS=Homo sapiens GN=PNMAL1;>sp|Q86V59|PNML1_HUMAN PNMA-like protein 1 OS=Homo sapiens GN=PNMAL1 PE=1 SV=2	2	2	2	9.5	9.5	0	37.97	6153.16	6212.2	5699.3	6978.9	7448.59	3
tr|J3QR01|J3QR01_HUMAN;sp|A8MT69|CENPX_HUMAN;sp|A8MT69-3|CENPX_HUMAN;sp|A8MT69-2|CENPX_HUMAN;tr|J3QR35|J3QR35_HUMAN	tr|J3QR01|J3QR01_HUMAN;sp|A8MT69|CENPX_HUMAN;sp|A8MT69-3|CENPX_HUMAN;sp|A8MT69-2|CENPX_HUMAN;tr|J3QR35|J3QR35_HUMAN	>tr|J3QR01|J3QR01_HUMAN Centromere protein X (Fragment) OS=Homo sapiens GN=STRA13 PE=4 SV=1;>sp|A8MT69|CENPX_HUMAN Centromere protein X OS=Homo sapiens GN=STRA13 PE=1 SV=1;>sp|A8MT69-3|CENPX_HUMAN Isoform 3 of Centromere protein X OS=Homo sapiens GN=STRA13	5	2	2	22.7	22.7	0.0066651	1.4467	5424.67	6277.2	6046.95	5200.9	5410.79	2
sp|Q9Y3C4-2|TPRKB_HUMAN;tr|A8K4V6|A8K4V6_HUMAN;sp|Q9Y3C4|TPRKB_HUMAN;sp|Q9Y3C4-3|TPRKB_HUMAN;tr|A9UK02|A9UK02_HUMAN;tr|B4DHS0|B4DHS0_HUMAN	sp|Q9Y3C4-2|TPRKB_HUMAN;tr|A8K4V6|A8K4V6_HUMAN;sp|Q9Y3C4|TPRKB_HUMAN;sp|Q9Y3C4-3|TPRKB_HUMAN;tr|A9UK02|A9UK02_HUMAN;tr|B4DHS0|B4DHS0_HUMAN	>sp|Q9Y3C4-2|TPRKB_HUMAN Isoform 2 of EKC/KEOPS complex subunit TPRKB OS=Homo sapiens GN=TPRKB;>tr|A8K4V6|A8K4V6_HUMAN cDNA FLJ76394, highly similar to Homo sapiens CGI-121 protein (CGI-121), mRNA OS=Homo sapiens PE=2 SV=1;>sp|Q9Y3C4|TPRKB_HUMAN EKC/KEOPS	6	2	2	22.5	22.5	0	14.059	5723.33	5930.6	5883.24	5825.12	6466.82	3
sp|Q9NZU0|FLRT3_HUMAN;tr|Q8NC95|Q8NC95_HUMAN	sp|Q9NZU0|FLRT3_HUMAN;tr|Q8NC95|Q8NC95_HUMAN	>sp|Q9NZU0|FLRT3_HUMAN Leucine-rich repeat transmembrane protein FLRT3 OS=Homo sapiens GN=FLRT3 PE=1 SV=1;>tr|Q8NC95|Q8NC95_HUMAN cDNA FLJ90402 fis, clone NT2RP2006004, highly similar to Leucine-rich repeat transmembrane protein FLRT3 OS=Homo sapiens PE=2	2	2	2	3.5	3.5	0	5.5027	3501.23	3199.4	3164.33	3761.46	3696.06	2
sp|P11362-6|FGFR1_HUMAN;sp|P11362-5|FGFR1_HUMAN;sp|P11362-4|FGFR1_HUMAN;sp|P11362-14|FGFR1_HUMAN;tr|E7EU09|E7EU09_HUMAN;sp|P11362-3|FGFR1_HUMAN;sp|P11362-20|FGFR1_HUMAN;sp|P11362-7|FGFR1_HUMAN;sp|P11362-2|FGFR1_HUMAN;sp|P11362-19|FGFR1_HUMAN;sp|P11362|FGFR1_HUMAN;sp|P11362-21|FGFR1_HUMAN;tr|D3DSX2|D3DSX2_HUMAN;sp|P11362-13|FGFR1_HUMAN;sp|P11362-12|FGFR1_HUMAN;sp|P11362-11|FGFR1_HUMAN;sp|P11362-10…	sp|P11362-6|FGFR1_HUMAN;sp|P11362-5|FGFR1_HUMAN;sp|P11362-4|FGFR1_HUMAN;sp|P11362-14|FGFR1_HUMAN;tr|E7EU09|E7EU09_HUMAN;sp|P11362-3|FGFR1_HUMAN;sp|P11362-20|FGFR1_HUMAN;sp|P11362-7|FGFR1_HUMAN;sp|P11362-2|FGFR1_HUMAN;sp|P11362-19|FGFR1_HUMAN;sp|P11362|FGFR1_HUMAN;sp|P11362-21|FGFR1_HUMAN;tr|D3DSX2|D3DSX2_HUMAN;sp|P11362-13|FGFR1_HUMAN;sp|P11362-12|FGFR1_HUMAN;sp|P11362-11|FGFR1_HUMAN;sp|P11362-10…	>sp|P11362-6|FGFR1_HUMAN Isoform 12 of Fibroblast growth factor receptor 1 OS=Homo sapiens GN=FGFR1;>sp|P11362-5|FGFR1_HUMAN Isoform 10 of Fibroblast growth factor receptor 1 OS=Homo sapiens GN=FGFR1;>sp|P11362-4|FGFR1_HUMAN Isoform 8 of Fibroblast growth	28	3	2	7.4	5.3	0	15.503	3414.08	3989.9	3845	4229.65	4298.93	2
tr|K7ER90|K7ER90_HUMAN	tr|K7ER90|K7ER90_HUMAN	>tr|K7ER90|K7ER90_HUMAN Eukaryotic translation initiation factor 3 subunit G (Fragment) OS=Homo sapiens GN=EIF3G PE=1 SV=1	1	22	2	66.5	8.8	0	45.812	94548.2	5198.7	4653.17	5600.23	4917.69	4
sp|P53675-2|CLH2_HUMAN;sp|P53675|CLH2_HUMAN;tr|A0A087WX41|A0A087WX41_HUMAN	sp|P53675-2|CLH2_HUMAN;sp|P53675|CLH2_HUMAN;tr|A0A087WX41|A0A087WX41_HUMAN	>sp|P53675-2|CLH2_HUMAN Isoform 2 of Clathrin heavy chain 2 OS=Homo sapiens GN=CLTCL1;>sp|P53675|CLH2_HUMAN Clathrin heavy chain 2 OS=Homo sapiens GN=CLTCL1 PE=1 SV=2;>tr|A0A087WX41|A0A087WX41_HUMAN Clathrin heavy chain 2 OS=Homo sapiens GN=CLTCL1 PE=1 SV=	3	24	2	12.3	1.6	0	6.1563	4918.35	4828.1	5622.43	5505.78	4419.43	2
tr|E9PMU5|E9PMU5_HUMAN;tr|B4DW72|B4DW72_HUMAN;sp|Q5VSG8|MANEL_HUMAN;sp|Q5VSG8-3|MANEL_HUMAN	tr|E9PMU5|E9PMU5_HUMAN;tr|B4DW72|B4DW72_HUMAN;sp|Q5VSG8|MANEL_HUMAN;sp|Q5VSG8-3|MANEL_HUMAN	>tr|E9PMU5|E9PMU5_HUMAN Glycoprotein endo-alpha-1,2-mannosidase-like protein OS=Homo sapiens GN=MANEAL PE=4 SV=1;>tr|B4DW72|B4DW72_HUMAN cDNA FLJ51701, moderately similar to Mus musculus mannosidase, endo-alpha (Manea), mRNA OS=Homo sapiens PE=2 SV=1;>sp|Q	4	2	2	9.9	9.9	0	7.6749	6367.96	7196.9	7479.64	5566.05	5569.64	2
tr|B2RD93|B2RD93_HUMAN;sp|Q6ZW31-2|SYDE1_HUMAN;sp|Q6ZW31|SYDE1_HUMAN;tr|M0R101|M0R101_HUMAN;tr|M0QXZ8|M0QXZ8_HUMAN;tr|O60432|O60432_HUMAN	tr|B2RD93|B2RD93_HUMAN;sp|Q6ZW31-2|SYDE1_HUMAN;sp|Q6ZW31|SYDE1_HUMAN;tr|M0R101|M0R101_HUMAN;tr|M0QXZ8|M0QXZ8_HUMAN;tr|O60432|O60432_HUMAN	>tr|B2RD93|B2RD93_HUMAN cDNA, FLJ96511 OS=Homo sapiens PE=2 SV=1;>sp|Q6ZW31-2|SYDE1_HUMAN Isoform 2 of Rho GTPase-activating protein SYDE1 OS=Homo sapiens GN=SYDE1;>sp|Q6ZW31|SYDE1_HUMAN Rho GTPase-activating protein SYDE1 OS=Homo sapiens GN=SYDE1 PE=1 SV=	6	2	2	4.8	4.8	0	11.941	4743.61	5198	5013.21	4516.63	4340.96	3
sp|Q7RTV3-2|ZN367_HUMAN;sp|Q7RTV3|ZN367_HUMAN	sp|Q7RTV3-2|ZN367_HUMAN;sp|Q7RTV3|ZN367_HUMAN	>sp|Q7RTV3-2|ZN367_HUMAN Isoform 2 of Zinc finger protein 367 OS=Homo sapiens GN=ZNF367;>sp|Q7RTV3|ZN367_HUMAN Zinc finger protein 367 OS=Homo sapiens GN=ZNF367 PE=1 SV=1	2	2	2	5.9	5.9	0.0086095	1.3186	10044.4	10860	10877.6	15016.3	7434.69	2
tr|A0A087WW44|A0A087WW44_HUMAN;tr|A0A024R9N2|A0A024R9N2_HUMAN;sp|Q00597|FANCC_HUMAN	tr|A0A087WW44|A0A087WW44_HUMAN;tr|A0A024R9N2|A0A024R9N2_HUMAN;sp|Q00597|FANCC_HUMAN	>tr|A0A087WW44|A0A087WW44_HUMAN Fanconi anemia group C protein OS=Homo sapiens GN=FANCC PE=4 SV=1;>tr|A0A024R9N2|A0A024R9N2_HUMAN Fanconi anemia, complementation group C, isoform CRA_a OS=Homo sapiens GN=FANCC PE=4 SV=1;>sp|Q00597|FANCC_HUMAN Fanconi anemi	3	2	2	4.5	4.5	0	16.629	5061.23	5834	5924.87	5107.87	5175.14	3
tr|B7ZL31|B7ZL31_HUMAN;tr|A0A087WX74|A0A087WX74_HUMAN;tr|B9EG64|B9EG64_HUMAN;sp|Q9HAZ1|CLK4_HUMAN;tr|Q4G0Z5|Q4G0Z5_HUMAN;tr|E7ES88|E7ES88_HUMAN;tr|B7Z990|B7Z990_HUMAN	tr|B7ZL31|B7ZL31_HUMAN;tr|A0A087WX74|A0A087WX74_HUMAN;tr|B9EG64|B9EG64_HUMAN;sp|Q9HAZ1|CLK4_HUMAN;tr|Q4G0Z5|Q4G0Z5_HUMAN;tr|E7ES88|E7ES88_HUMAN;tr|B7Z990|B7Z990_HUMAN	>tr|B7ZL31|B7ZL31_HUMAN CLK4 protein OS=Homo sapiens GN=CLK4 PE=2 SV=1;>tr|A0A087WX74|A0A087WX74_HUMAN Dual-specificity protein kinase CLK4 OS=Homo sapiens GN=CLK4 PE=1 SV=1;>tr|B9EG64|B9EG64_HUMAN CDC-like kinase 4 OS=Homo sapiens GN=CLK4 PE=2 SV=1;>sp|Q9	7	3	2	8.6	7	0	18.518	4628.32	4203.5	4129.33	4470.21	5092.14	2
sp|Q7Z5W3|BN3D2_HUMAN	sp|Q7Z5W3|BN3D2_HUMAN	>sp|Q7Z5W3|BN3D2_HUMAN Pre-miRNA 5-monophosphate methyltransferase OS=Homo sapiens GN=BCDIN3D PE=1 SV=1	1	2	2	8.6	8.6	0	9.4901	4138.72	4953.8	5430.46	4841.12	3774.75	2
tr|M4VR43|M4VR43_HUMAN;tr|F2YHL7|F2YHL7_HUMAN;sp|Q8IUX4|ABC3F_HUMAN;tr|A0A087WX48|A0A087WX48_HUMAN;tr|B2CML4|B2CML4_HUMAN;sp|Q96AK3|ABC3D_HUMAN	tr|M4VR43|M4VR43_HUMAN;tr|F2YHL7|F2YHL7_HUMAN;sp|Q8IUX4|ABC3F_HUMAN;tr|A0A087WX48|A0A087WX48_HUMAN;tr|B2CML4|B2CML4_HUMAN;sp|Q96AK3|ABC3D_HUMAN	>tr|M4VR43|M4VR43_HUMAN Apolipoprotein B editing enzyme catalytic polypeptide-like 3F OS=Homo sapiens GN=APOBEC3F PE=2 SV=1;>tr|F2YHL7|F2YHL7_HUMAN Apolipoprotein B mRNA editing enzyme cytidine deaminase OS=Homo sapiens GN=APOBEC3F PE=2 SV=1;>sp|Q8IUX4|ABC	6	3	2	9.1	5.9	0	3.8844	4516.97	4604.2	4531.48	4068.16	4612	2
sp|Q64LD2|WDR25_HUMAN;tr|H0YJW0|H0YJW0_HUMAN;tr|G3V2K8|G3V2K8_HUMAN;sp|Q64LD2-2|WDR25_HUMAN;tr|G3V367|G3V367_HUMAN	sp|Q64LD2|WDR25_HUMAN;tr|H0YJW0|H0YJW0_HUMAN;tr|G3V2K8|G3V2K8_HUMAN;sp|Q64LD2-2|WDR25_HUMAN;tr|G3V367|G3V367_HUMAN	>sp|Q64LD2|WDR25_HUMAN WD repeat-containing protein 25 OS=Homo sapiens GN=WDR25 PE=2 SV=3;>tr|H0YJW0|H0YJW0_HUMAN WD repeat-containing protein 25 (Fragment) OS=Homo sapiens GN=WDR25 PE=4 SV=1;>tr|G3V2K8|G3V2K8_HUMAN WD repeat-containing protein 25 OS=Homo	5	2	2	3.7	3.7	0	5.4607	4690.76	3936.6	4297.11	4215.39	4398.37	4
sp|Q9BQA5-2|HINFP_HUMAN;tr|A0A024R3F5|A0A024R3F5_HUMAN;sp|Q9BQA5|HINFP_HUMAN	sp|Q9BQA5-2|HINFP_HUMAN;tr|A0A024R3F5|A0A024R3F5_HUMAN;sp|Q9BQA5|HINFP_HUMAN	>sp|Q9BQA5-2|HINFP_HUMAN Isoform 2 of Histone H4 transcription factor OS=Homo sapiens GN=HINFP;>tr|A0A024R3F5|A0A024R3F5_HUMAN MBD2-interacting zinc finger, isoform CRA_b OS=Homo sapiens GN=MIZF PE=4 SV=1;>sp|Q9BQA5|HINFP_HUMAN Histone H4 transcription fac	3	2	2	5	5	0	11.664	4052.1	3938.2	4610.77	3733.86	4206.54	2
tr|A4D1Q5|A4D1Q5_HUMAN	tr|A4D1Q5|A4D1Q5_HUMAN	>tr|A4D1Q5|A4D1Q5_HUMAN Ribosomal protein L15 OS=Homo sapiens GN=LOC136321 PE=3 SV=1	1	6	2	21.6	10.3	0.0003873	2.9588	3500.59	3317.3	3780.04	2956.55	3448.83	3
sp|Q70EK8|UBP53_HUMAN	sp|Q70EK8|UBP53_HUMAN	>sp|Q70EK8|UBP53_HUMAN Inactive ubiquitin carboxyl-terminal hydrolase 53 OS=Homo sapiens GN=USP53 PE=2 SV=2	1	2	2	1.9	1.9	0.0013856	2.4328	4054.44	4132.5	4543.1	3957.13	3264.07	3
tr|H3BSG0|H3BSG0_HUMAN;tr|A0A024R6W4|A0A024R6W4_HUMAN;sp|Q9BSU1|CP070_HUMAN;sp|Q9BSU1-2|CP070_HUMAN	tr|H3BSG0|H3BSG0_HUMAN;tr|A0A024R6W4|A0A024R6W4_HUMAN;sp|Q9BSU1|CP070_HUMAN;sp|Q9BSU1-2|CP070_HUMAN	>tr|H3BSG0|H3BSG0_HUMAN UPF0183 protein C16orf70 (Fragment) OS=Homo sapiens GN=C16orf70 PE=1 SV=2;>tr|A0A024R6W4|A0A024R6W4_HUMAN Lin-10 homolog (C. elegans), isoform CRA_b OS=Homo sapiens GN=LIN10 PE=4 SV=1;>sp|Q9BSU1|CP070_HUMAN UPF0183 protein C16orf70	4	2	2	5.3	5.3	0.0030559	1.91	4384.96	5721.7	5576.16	5149.64	5858.27	2
tr|B4DEY6|B4DEY6_HUMAN;sp|Q9NZU5-2|LMCD1_HUMAN;sp|Q9NZU5|LMCD1_HUMAN	tr|B4DEY6|B4DEY6_HUMAN;sp|Q9NZU5-2|LMCD1_HUMAN;sp|Q9NZU5|LMCD1_HUMAN	>tr|B4DEY6|B4DEY6_HUMAN LIM and cysteine-rich domains protein 1 OS=Homo sapiens GN=LMCD1 PE=2 SV=1;>sp|Q9NZU5-2|LMCD1_HUMAN Isoform 2 of LIM and cysteine-rich domains protein 1 OS=Homo sapiens GN=LMCD1;>sp|Q9NZU5|LMCD1_HUMAN LIM and cysteine-rich domains p	3	2	2	8.7	8.7	0	12.176	4225.77	4773.8	5081.94	4416.11	4824.05	3
sp|Q9NPR2-2|SEM4B_HUMAN;sp|Q9NPR2|SEM4B_HUMAN;tr|Q2NL81|Q2NL81_HUMAN;tr|J3KNP4|J3KNP4_HUMAN;tr|H0YMR1|H0YMR1_HUMAN;tr|H0YLN3|H0YLN3_HUMAN;tr|H0YMD6|H0YMD6_HUMAN;tr|Q7Z3N1|Q7Z3N1_HUMAN	sp|Q9NPR2-2|SEM4B_HUMAN;sp|Q9NPR2|SEM4B_HUMAN;tr|Q2NL81|Q2NL81_HUMAN;tr|J3KNP4|J3KNP4_HUMAN;tr|H0YMR1|H0YMR1_HUMAN;tr|H0YLN3|H0YLN3_HUMAN;tr|H0YMD6|H0YMD6_HUMAN;tr|Q7Z3N1|Q7Z3N1_HUMAN	>sp|Q9NPR2-2|SEM4B_HUMAN Isoform 2 of Semaphorin-4B OS=Homo sapiens GN=SEMA4B;>sp|Q9NPR2|SEM4B_HUMAN Semaphorin-4B OS=Homo sapiens GN=SEMA4B PE=1 SV=3;>tr|Q2NL81|Q2NL81_HUMAN Sema domain, immunoglobulin domain (Ig), transmembrane domain (TM) and short cyto	8	2	2	3	3	0.0053873	1.5454	4359.39	5429.9	5313.42	4694.19	4403.21	3
tr|Q9HB66|Q9HB66_HUMAN	tr|Q9HB66|Q9HB66_HUMAN	>tr|Q9HB66|Q9HB66_HUMAN Alternative protein MKKS OS=Homo sapiens GN=MKKS PE=2 SV=1	1	2	2	41.3	41.3	0	26.608	8916.85	11726	10115.7	7984.64	12415.4	4
tr|Q5W0G0|Q5W0G0_HUMAN;tr|Q5W0F9|Q5W0F9_HUMAN;sp|Q96J84-3|KIRR1_HUMAN;tr|B4DN67|B4DN67_HUMAN;sp|Q96J84|KIRR1_HUMAN;sp|Q96J84-2|KIRR1_HUMAN	tr|Q5W0G0|Q5W0G0_HUMAN;tr|Q5W0F9|Q5W0F9_HUMAN;sp|Q96J84-3|KIRR1_HUMAN;tr|B4DN67|B4DN67_HUMAN;sp|Q96J84|KIRR1_HUMAN;sp|Q96J84-2|KIRR1_HUMAN	>tr|Q5W0G0|Q5W0G0_HUMAN Kin of IRRE-like protein 1 OS=Homo sapiens GN=KIRREL PE=1 SV=1;>tr|Q5W0F9|Q5W0F9_HUMAN Kin of IRRE-like protein 1 OS=Homo sapiens GN=KIRREL PE=1 SV=1;>sp|Q96J84-3|KIRR1_HUMAN Isoform 3 of Kin of IRRE-like protein 1 OS=Homo sapiens G	6	2	2	4.4	4.4	0	5.5218	4495.02	4882.1	4965	4193.75	5253.94	4
tr|I3L216|I3L216_HUMAN;sp|O14771-2|ZN213_HUMAN;sp|O14771|ZN213_HUMAN	tr|I3L216|I3L216_HUMAN;sp|O14771-2|ZN213_HUMAN;sp|O14771|ZN213_HUMAN	>tr|I3L216|I3L216_HUMAN Zinc finger protein 213 (Fragment) OS=Homo sapiens GN=ZNF213 PE=4 SV=1;>sp|O14771-2|ZN213_HUMAN Isoform 2 of Zinc finger protein 213 OS=Homo sapiens GN=ZNF213;>sp|O14771|ZN213_HUMAN Zinc finger protein 213 OS=Homo sapiens GN=ZNF213	3	2	2	8.9	8.9	0.0053879	1.5465	4693.53	5622.3	5758.65	5492.03	4814.25	3
tr|D6RJG9|D6RJG9_HUMAN;sp|Q9Y5W7-2|SNX14_HUMAN;sp|Q9Y5W7-3|SNX14_HUMAN;sp|Q9Y5W7-4|SNX14_HUMAN;sp|Q9Y5W7|SNX14_HUMAN;tr|D6RDH9|D6RDH9_HUMAN	tr|D6RJG9|D6RJG9_HUMAN;sp|Q9Y5W7-2|SNX14_HUMAN;sp|Q9Y5W7-3|SNX14_HUMAN;sp|Q9Y5W7-4|SNX14_HUMAN;sp|Q9Y5W7|SNX14_HUMAN;tr|D6RDH9|D6RDH9_HUMAN	>tr|D6RJG9|D6RJG9_HUMAN Sorting nexin-14 (Fragment) OS=Homo sapiens GN=SNX14 PE=4 SV=1;>sp|Q9Y5W7-2|SNX14_HUMAN Isoform 2 of Sorting nexin-14 OS=Homo sapiens GN=SNX14;>sp|Q9Y5W7-3|SNX14_HUMAN Isoform 3 of Sorting nexin-14 OS=Homo sapiens GN=SNX14;>sp|Q9Y5W	6	2	2	2.6	2.6	0	4.3032	4573.34	4604.9	5331.42	5550.88	4835.53	4
tr|B3KMR6|B3KMR6_HUMAN;tr|A0A024R3T3|A0A024R3T3_HUMAN;sp|O94886|CSCL1_HUMAN;tr|Q2HIZ8|Q2HIZ8_HUMAN	tr|B3KMR6|B3KMR6_HUMAN;tr|A0A024R3T3|A0A024R3T3_HUMAN;sp|O94886|CSCL1_HUMAN;tr|Q2HIZ8|Q2HIZ8_HUMAN	>tr|B3KMR6|B3KMR6_HUMAN cDNA FLJ12440 fis, clone NT2RM1000131, highly similar to Homo sapiens transmembrane protein 63A (TMEM63A), mRNA OS=Homo sapiens PE=2 SV=1;>tr|A0A024R3T3|A0A024R3T3_HUMAN Transmembrane protein 63A, isoform CRA_a OS=Homo sapiens GN=TM	4	2	2	2.1	2.1	0.00038895	3.0481	5605.28	6592.9	6208.33	5751.91	6299.33	2
sp|Q14593-2|ZN273_HUMAN;sp|Q14593|ZN273_HUMAN;sp|P17019|ZN708_HUMAN;tr|A0A087WUU8|A0A087WUU8_HUMAN;tr|B4DVU0|B4DVU0_HUMAN;sp|A8MTY0|ZN724_HUMAN;tr|Q13581|Q13581_HUMAN	sp|Q14593-2|ZN273_HUMAN;sp|Q14593|ZN273_HUMAN;sp|P17019|ZN708_HUMAN;tr|A0A087WUU8|A0A087WUU8_HUMAN;tr|B4DVU0|B4DVU0_HUMAN;sp|A8MTY0|ZN724_HUMAN	>sp|Q14593-2|ZN273_HUMAN Isoform 2 of Zinc finger protein 273 OS=Homo sapiens GN=ZNF273;>sp|Q14593|ZN273_HUMAN Zinc finger protein 273 OS=Homo sapiens GN=ZNF273 PE=2 SV=3;>sp|P17019|ZN708_HUMAN Zinc finger protein 708 OS=Homo sapiens GN=ZNF708 PE=1 SV=5;>t	7	3	2	5.4	3.4	0.00013125	3.3059	7654.87	9464.6	8936.53	9244.49	8586.9	2
sp|Q9C040|TRIM2_HUMAN;sp|Q9C040-2|TRIM2_HUMAN	sp|Q9C040|TRIM2_HUMAN;sp|Q9C040-2|TRIM2_HUMAN	>sp|Q9C040|TRIM2_HUMAN Tripartite motif-containing protein 2 OS=Homo sapiens GN=TRIM2 PE=1 SV=1;>sp|Q9C040-2|TRIM2_HUMAN Isoform 2 of Tripartite motif-containing protein 2 OS=Homo sapiens GN=TRIM2	2	4	2	6	3.6	0	13.012	4096.42	3576.6	3818.38	3997.68	4275.54	3
sp|P0C2W1|FBSP1_HUMAN	sp|P0C2W1|FBSP1_HUMAN	>sp|P0C2W1|FBSP1_HUMAN F-box/SPRY domain-containing protein 1 OS=Homo sapiens GN=FBXO45 PE=1 SV=1	1	2	2	8.4	8.4	0	12.079	4842.48	5089.1	5355.43	5894.69	5469.57	2
tr|H7C1A6|H7C1A6_HUMAN;tr|C9JLX3|C9JLX3_HUMAN;sp|O60266-2|ADCY3_HUMAN;tr|U3KQ91|U3KQ91_HUMAN;tr|B3KNM3|B3KNM3_HUMAN;tr|B3KVJ0|B3KVJ0_HUMAN;sp|O60266|ADCY3_HUMAN;tr|B7ZLX9|B7ZLX9_HUMAN;tr|A0A0A0MSC1|A0A0A0MSC1_HUMAN	tr|H7C1A6|H7C1A6_HUMAN;tr|C9JLX3|C9JLX3_HUMAN;sp|O60266-2|ADCY3_HUMAN;tr|U3KQ91|U3KQ91_HUMAN;tr|B3KNM3|B3KNM3_HUMAN;tr|B3KVJ0|B3KVJ0_HUMAN;sp|O60266|ADCY3_HUMAN;tr|B7ZLX9|B7ZLX9_HUMAN;tr|A0A0A0MSC1|A0A0A0MSC1_HUMAN	>tr|H7C1A6|H7C1A6_HUMAN Adenylate cyclase type 3 (Fragment) OS=Homo sapiens GN=ADCY3 PE=3 SV=1;>tr|C9JLX3|C9JLX3_HUMAN Adenylate cyclase type 3 (Fragment) OS=Homo sapiens GN=ADCY3 PE=3 SV=1;>sp|O60266-2|ADCY3_HUMAN Isoform 2 of Adenylate cyclase type 3 OS=	9	2	2	7.7	7.7	0.00013294	3.5614	5786.73	6986.8	5540.34	5870.32	6143.74	3
tr|B4DKG1|B4DKG1_HUMAN;tr|H0Y4C5|H0Y4C5_HUMAN;sp|Q13506-2|NAB1_HUMAN;tr|B8ZZS2|B8ZZS2_HUMAN;tr|A8K8T1|A8K8T1_HUMAN;sp|Q13506|NAB1_HUMAN	tr|B4DKG1|B4DKG1_HUMAN;tr|H0Y4C5|H0Y4C5_HUMAN;sp|Q13506-2|NAB1_HUMAN;tr|B8ZZS2|B8ZZS2_HUMAN;tr|A8K8T1|A8K8T1_HUMAN;sp|Q13506|NAB1_HUMAN	>tr|B4DKG1|B4DKG1_HUMAN cDNA FLJ61129, highly similar to NGFI-A-binding protein 1 OS=Homo sapiens PE=2 SV=1;>tr|H0Y4C5|H0Y4C5_HUMAN NGFI-A-binding protein 1 (Fragment) OS=Homo sapiens GN=NAB1 PE=1 SV=1;>sp|Q13506-2|NAB1_HUMAN Isoform Short of NGFI-A-bindin	6	2	2	8.4	8.4	0	4.971	3014.09	3600.7	6301.17	5233.36	4812.25	2
sp|A6NHX0|GATL2_HUMAN;sp|A6NNH0|GATL1_HUMAN	sp|A6NHX0|GATL2_HUMAN;sp|A6NNH0|GATL1_HUMAN	>sp|A6NHX0|GATL2_HUMAN GATS-like protein 2 OS=Homo sapiens GN=GATSL2 PE=2 SV=3;>sp|A6NNH0|GATL1_HUMAN GATS-like protein 1 OS=Homo sapiens GN=GATSL1 PE=3 SV=2	2	2	2	8.5	8.5	0	8.12	5225.21	5373.1	5623.89	6263.58	5975.52	5
sp|Q9Y2M5-2|KLH20_HUMAN;tr|A0A024R940|A0A024R940_HUMAN;sp|Q9Y2M5|KLH20_HUMAN	sp|Q9Y2M5-2|KLH20_HUMAN;tr|A0A024R940|A0A024R940_HUMAN;sp|Q9Y2M5|KLH20_HUMAN	>sp|Q9Y2M5-2|KLH20_HUMAN Isoform 2 of Kelch-like protein 20 OS=Homo sapiens GN=KLHL20;>tr|A0A024R940|A0A024R940_HUMAN Kelch-like 20 (Drosophila), isoform CRA_b OS=Homo sapiens GN=KLHL20 PE=4 SV=1;>sp|Q9Y2M5|KLH20_HUMAN Kelch-like protein 20 OS=Homo sapiens	3	3	2	6.9	6.9	0	11.419	7361.97	8031.5	7609.17	8011.94	8003.73	3
sp|Q9P2K1-2|C2D2A_HUMAN;sp|Q9P2K1|C2D2A_HUMAN;tr|D6R9V3|D6R9V3_HUMAN	sp|Q9P2K1-2|C2D2A_HUMAN;sp|Q9P2K1|C2D2A_HUMAN;tr|D6R9V3|D6R9V3_HUMAN	>sp|Q9P2K1-2|C2D2A_HUMAN Isoform 2 of Coiled-coil and C2 domain-containing protein 2A OS=Homo sapiens GN=CC2D2A;>sp|Q9P2K1|C2D2A_HUMAN Coiled-coil and C2 domain-containing protein 2A OS=Homo sapiens GN=CC2D2A PE=1 SV=3;>tr|D6R9V3|D6R9V3_HUMAN Coiled-coil a	3	2	2	1.7	1.7	0	10.069	4729.65	5156.5	4829.56	4507.42	4802.03	3
tr|D3DSZ2|D3DSZ2_HUMAN;sp|Q9ULD9|ZN608_HUMAN;tr|A2RRB2|A2RRB2_HUMAN;tr|B3KPE6|B3KPE6_HUMAN;sp|Q9ULD9-2|ZN608_HUMAN	tr|D3DSZ2|D3DSZ2_HUMAN;sp|Q9ULD9|ZN608_HUMAN;tr|A2RRB2|A2RRB2_HUMAN;tr|B3KPE6|B3KPE6_HUMAN;sp|Q9ULD9-2|ZN608_HUMAN	>tr|D3DSZ2|D3DSZ2_HUMAN Zinc finger protein 608, isoform CRA_b OS=Homo sapiens GN=ZNF608 PE=4 SV=1;>sp|Q9ULD9|ZN608_HUMAN Zinc finger protein 608 OS=Homo sapiens GN=ZNF608 PE=1 SV=4;>tr|A2RRB2|A2RRB2_HUMAN ZNF608 protein OS=Homo sapiens GN=ZNF608 PE=2 SV=1	5	2	2	2.1	2.1	0	5.894	3798.51	4407.7	4299.24	4046.62	3354.24	4
tr|B4DJK7|B4DJK7_HUMAN;tr|H3BSM0|H3BSM0_HUMAN;tr|A8K2Q7|A8K2Q7_HUMAN;sp|Q53FZ2|ACSM3_HUMAN;tr|H3BUF2|H3BUF2_HUMAN;tr|H3BV29|H3BV29_HUMAN;sp|Q53FZ2-2|ACSM3_HUMAN	tr|B4DJK7|B4DJK7_HUMAN;tr|H3BSM0|H3BSM0_HUMAN;tr|A8K2Q7|A8K2Q7_HUMAN;sp|Q53FZ2|ACSM3_HUMAN;tr|H3BUF2|H3BUF2_HUMAN;tr|H3BV29|H3BV29_HUMAN;sp|Q53FZ2-2|ACSM3_HUMAN	>tr|B4DJK7|B4DJK7_HUMAN cDNA FLJ56648, highly similar to Homo sapiens acyl-CoA synthetase medium-chain family member 3 (ACSM3), transcript variant 1, mRNA OS=Homo sapiens PE=2 SV=1;>tr|H3BSM0|H3BSM0_HUMAN Acyl-coenzyme A synthetase ACSM3, mitochondrial (Fr	7	2	2	4.3	4.3	0	6.2058	4170.37	3542.2	3235.39	4187.18	4365.61	8
tr|A0A024R8H7|A0A024R8H7_HUMAN;sp|Q969U6|FBXW5_HUMAN;tr|A0A096LNM2|A0A096LNM2_HUMAN;sp|Q969U6-2|FBXW5_HUMAN	tr|A0A024R8H7|A0A024R8H7_HUMAN;sp|Q969U6|FBXW5_HUMAN;tr|A0A096LNM2|A0A096LNM2_HUMAN;sp|Q969U6-2|FBXW5_HUMAN	>tr|A0A024R8H7|A0A024R8H7_HUMAN F-box and WD-40 domain protein 5, isoform CRA_a OS=Homo sapiens GN=FBXW5 PE=4 SV=1;>sp|Q969U6|FBXW5_HUMAN F-box/WD repeat-containing protein 5 OS=Homo sapiens GN=FBXW5 PE=1 SV=1;>tr|A0A096LNM2|A0A096LNM2_HUMAN F-box/WD repea	4	2	2	4.1	4.1	0.0040087	1.7836	4604.77	4282.2	4108.71	5291.71	4457.04	5
sp|O96018|APBA3_HUMAN	sp|O96018|APBA3_HUMAN	>sp|O96018|APBA3_HUMAN Amyloid beta A4 precursor protein-binding family A member 3 OS=Homo sapiens GN=APBA3 PE=1 SV=1	1	2	2	4.7	4.7	0	8.1476	2989.58	3110.5	3468.22	4066.95	2011.99	2
tr|S4R3S5|S4R3S5_HUMAN;tr|B4DL56|B4DL56_HUMAN;tr|Q24JS2|Q24JS2_HUMAN;tr|D7UNW5|D7UNW5_HUMAN;sp|Q8NCL4|GALT6_HUMAN;sp|Q14435-2|GALT3_HUMAN;tr|C9J2C3|C9J2C3_HUMAN;tr|B2R8J0|B2R8J0_HUMAN;sp|Q14435|GALT3_HUMAN	tr|S4R3S5|S4R3S5_HUMAN;tr|B4DL56|B4DL56_HUMAN;tr|Q24JS2|Q24JS2_HUMAN;tr|D7UNW5|D7UNW5_HUMAN;sp|Q8NCL4|GALT6_HUMAN;sp|Q14435-2|GALT3_HUMAN;tr|C9J2C3|C9J2C3_HUMAN;tr|B2R8J0|B2R8J0_HUMAN;sp|Q14435|GALT3_HUMAN	>tr|S4R3S5|S4R3S5_HUMAN Polypeptide N-acetylgalactosaminyltransferase 6 OS=Homo sapiens GN=GALNT6 PE=4 SV=1;>tr|B4DL56|B4DL56_HUMAN Polypeptide N-acetylgalactosaminyltransferase OS=Homo sapiens PE=2 SV=1;>tr|Q24JS2|Q24JS2_HUMAN Polypeptide N-acetylgalactos	9	2	2	6.8	6.8	0	5.1401	4821.6	5868.2	6204.55	4511.97	4756.73	2
tr|B4DJD4|B4DJD4_HUMAN;tr|Q96AQ3|Q96AQ3_HUMAN;tr|Q6ICP0|Q6ICP0_HUMAN;sp|P18848|ATF4_HUMAN	tr|B4DJD4|B4DJD4_HUMAN;tr|Q96AQ3|Q96AQ3_HUMAN;tr|Q6ICP0|Q6ICP0_HUMAN;sp|P18848|ATF4_HUMAN	>tr|B4DJD4|B4DJD4_HUMAN cDNA FLJ58799, highly similar to Cyclic AMP-dependent transcription factor ATF-4 OS=Homo sapiens PE=2 SV=1;>tr|Q96AQ3|Q96AQ3_HUMAN ATF4 protein OS=Homo sapiens GN=ATF4 PE=2 SV=1;>tr|Q6ICP0|Q6ICP0_HUMAN ATF4 protein (Fragment) OS=Hom	4	2	2	7.5	7.5	0.0003882	3.0157	5596.96	5434.2	6412.69	6215.95	5307.03	3
tr|C9JXB9|C9JXB9_HUMAN;sp|P25686-2|DNJB2_HUMAN;tr|Q53QD7|Q53QD7_HUMAN;tr|A8K0R1|A8K0R1_HUMAN;sp|P25686|DNJB2_HUMAN;tr|B4DJY6|B4DJY6_HUMAN;tr|C9JRD2|C9JRD2_HUMAN;tr|C9J1G2|C9J1G2_HUMAN;tr|E7ETU0|E7ETU0_HUMAN;tr|C9JX00|C9JX00_HUMAN;tr|B4DF16|B4DF16_HUMAN	tr|C9JXB9|C9JXB9_HUMAN;sp|P25686-2|DNJB2_HUMAN;tr|Q53QD7|Q53QD7_HUMAN;tr|A8K0R1|A8K0R1_HUMAN;sp|P25686|DNJB2_HUMAN;tr|B4DJY6|B4DJY6_HUMAN;tr|C9JRD2|C9JRD2_HUMAN	>tr|C9JXB9|C9JXB9_HUMAN DnaJ homolog subfamily B member 2 (Fragment) OS=Homo sapiens GN=DNAJB2 PE=4 SV=1;>sp|P25686-2|DNJB2_HUMAN Isoform 2 of DnaJ homolog subfamily B member 2 OS=Homo sapiens GN=DNAJB2;>tr|Q53QD7|Q53QD7_HUMAN DnaJ (Hsp40) homolog, subfami	11	3	2	11.1	7	0.00038825	3.0195	6977.11	6498.3	7210.7	6555.71	7425.63	2
tr|B8ZZV9|B8ZZV9_HUMAN;tr|B8ZZX2|B8ZZX2_HUMAN;sp|Q9H8M1-2|CQ10B_HUMAN;sp|Q9H8M1|CQ10B_HUMAN	tr|B8ZZV9|B8ZZV9_HUMAN;tr|B8ZZX2|B8ZZX2_HUMAN;sp|Q9H8M1-2|CQ10B_HUMAN;sp|Q9H8M1|CQ10B_HUMAN	>tr|B8ZZV9|B8ZZV9_HUMAN Coenzyme Q-binding protein COQ10 homolog B, mitochondrial OS=Homo sapiens GN=COQ10B PE=4 SV=1;>tr|B8ZZX2|B8ZZX2_HUMAN Coenzyme Q-binding protein COQ10 homolog B, mitochondrial OS=Homo sapiens GN=COQ10B PE=4 SV=1;>sp|Q9H8M1-2|CQ10B_H	4	2	2	12.9	12.9	0.0067704	1.4201	6738.75	8457.6	7983.34	12907	8375.16	2
tr|D6RIU2|D6RIU2_HUMAN;tr|D6RDP6|D6RDP6_HUMAN;tr|H0Y8T9|H0Y8T9_HUMAN;tr|D6RHU6|D6RHU6_HUMAN;tr|D6RDY1|D6RDY1_HUMAN;tr|D6RA76|D6RA76_HUMAN;sp|Q9NY35-2|CLDN1_HUMAN;tr|D6RC11|D6RC11_HUMAN;tr|D6R9S8|D6R9S8_HUMAN;tr|D6RCE6|D6RCE6_HUMAN;tr|D6RFX6|D6RFX6_HUMAN;tr|D6RDI6|D6RDI6_HUMAN;tr|D6RCR8|D6RCR8_HUMAN;sp|Q9NY35|CLDN1_HUMAN;tr|D6RAZ7|D6RAZ7_HUMAN	tr|D6RIU2|D6RIU2_HUMAN;tr|D6RDP6|D6RDP6_HUMAN;tr|H0Y8T9|H0Y8T9_HUMAN;tr|D6RHU6|D6RHU6_HUMAN;tr|D6RDY1|D6RDY1_HUMAN;tr|D6RA76|D6RA76_HUMAN;sp|Q9NY35-2|CLDN1_HUMAN;tr|D6RC11|D6RC11_HUMAN;tr|D6R9S8|D6R9S8_HUMAN;tr|D6RCE6|D6RCE6_HUMAN;tr|D6RFX6|D6RFX6_HUMAN;tr|D6RDI6|D6RDI6_HUMAN;tr|D6RCR8|D6RCR8_HUMAN;sp|Q9NY35|CLDN1_HUMAN;tr|D6RAZ7|D6RAZ7_HUMAN	>tr|D6RIU2|D6RIU2_HUMAN Claudin domain-containing protein 1 (Fragment) OS=Homo sapiens GN=CLDND1 PE=4 SV=1;>tr|D6RDP6|D6RDP6_HUMAN Claudin domain-containing protein 1 (Fragment) OS=Homo sapiens GN=CLDND1 PE=4 SV=1;>tr|H0Y8T9|H0Y8T9_HUMAN Claudin domain-con	15	2	2	13.8	13.8	0	3.7552	5492.33	6448.7	6353.35	5890.54	6248.66	2
tr|B4DTY8|B4DTY8_HUMAN;sp|P56199|ITA1_HUMAN	tr|B4DTY8|B4DTY8_HUMAN;sp|P56199|ITA1_HUMAN	>tr|B4DTY8|B4DTY8_HUMAN cDNA FLJ61587, highly similar to Integrin alpha-1 (Fragment) OS=Homo sapiens PE=2 SV=1;>sp|P56199|ITA1_HUMAN Integrin alpha-1 OS=Homo sapiens GN=ITGA1 PE=1 SV=2	2	2	2	2.3	2.3	0	9.8385	4904.71	3494.3	3371.8	4967.92	5522.98	2
sp|Q8NC69|KCTD6_HUMAN	sp|Q8NC69|KCTD6_HUMAN	>sp|Q8NC69|KCTD6_HUMAN BTB/POZ domain-containing protein KCTD6 OS=Homo sapiens GN=KCTD6 PE=2 SV=2	1	2	2	9.7	9.7	0	12.669	5061.02	5134.8	4699.93	4366.26	4960.88	3
tr|A8K176|A8K176_HUMAN;sp|Q9P2N2-3|RHG28_HUMAN;tr|B4DXL2|B4DXL2_HUMAN;tr|E9PMX7|E9PMX7_HUMAN;sp|Q9P2N2-5|RHG28_HUMAN;sp|Q9P2N2-2|RHG28_HUMAN;sp|Q9P2N2|RHG28_HUMAN	tr|A8K176|A8K176_HUMAN;sp|Q9P2N2-3|RHG28_HUMAN;tr|B4DXL2|B4DXL2_HUMAN;tr|E9PMX7|E9PMX7_HUMAN;sp|Q9P2N2-5|RHG28_HUMAN;sp|Q9P2N2-2|RHG28_HUMAN;sp|Q9P2N2|RHG28_HUMAN	>tr|A8K176|A8K176_HUMAN cDNA FLJ75972, highly similar to Homo sapiens Rho GTPase activating protein 28, mRNA OS=Homo sapiens PE=2 SV=1;>sp|Q9P2N2-3|RHG28_HUMAN Isoform 3 of Rho GTPase-activating protein 28 OS=Homo sapiens GN=ARHGAP28;>tr|B4DXL2|B4DXL2_HUMA	7	2	2	3.8	3.8	0.0041222	1.7437	4982.49	5332.2	5072.46	4381.02	4481.27	3
sp|Q9BT23|LIMD2_HUMAN;tr|J3QL69|J3QL69_HUMAN;tr|J3KRR0|J3KRR0_HUMAN;tr|J3QQM5|J3QQM5_HUMAN	sp|Q9BT23|LIMD2_HUMAN;tr|J3QL69|J3QL69_HUMAN;tr|J3KRR0|J3KRR0_HUMAN;tr|J3QQM5|J3QQM5_HUMAN	>sp|Q9BT23|LIMD2_HUMAN LIM domain-containing protein 2 OS=Homo sapiens GN=LIMD2 PE=1 SV=1;>tr|J3QL69|J3QL69_HUMAN LIM domain-containing protein 2 OS=Homo sapiens GN=LIMD2 PE=4 SV=1;>tr|J3KRR0|J3KRR0_HUMAN LIM domain containing 2, isoform CRA_b OS=Homo sapi	4	3	2	17.3	11.8	0.0026058	2.1491	6958.46	8469	7514.97	5888.72	5988.68	3
tr|A8MVZ6|A8MVZ6_HUMAN;sp|Q96G01-4|BICD1_HUMAN;sp|Q96G01-3|BICD1_HUMAN;sp|Q96G01|BICD1_HUMAN	tr|A8MVZ6|A8MVZ6_HUMAN;sp|Q96G01-4|BICD1_HUMAN;sp|Q96G01-3|BICD1_HUMAN;sp|Q96G01|BICD1_HUMAN	>tr|A8MVZ6|A8MVZ6_HUMAN BICD1 protein OS=Homo sapiens GN=BICD1 PE=2 SV=3;>sp|Q96G01-4|BICD1_HUMAN Isoform 4 of Protein bicaudal D homolog 1 OS=Homo sapiens GN=BICD1;>sp|Q96G01-3|BICD1_HUMAN Isoform 3 of Protein bicaudal D homolog 1 OS=Homo sapiens GN=BICD1	4	7	2	7.9	2.3	0.00076142	2.5815	5463.99	6143.3	5387.09	6474.61	6013.23	2
sp|Q969F2-2|NKD2_HUMAN;sp|Q969F2|NKD2_HUMAN	sp|Q969F2-2|NKD2_HUMAN;sp|Q969F2|NKD2_HUMAN	>sp|Q969F2-2|NKD2_HUMAN Isoform 2 of Protein naked cuticle homolog 2 OS=Homo sapiens GN=NKD2;>sp|Q969F2|NKD2_HUMAN Protein naked cuticle homolog 2 OS=Homo sapiens GN=NKD2 PE=1 SV=1	2	2	2	8.7	8.7	0	10.732	3982.09	3692.7	3164.82	5213.54	4562.28	4
sp|Q8TE77-5|SSH3_HUMAN;sp|Q8TE77-2|SSH3_HUMAN;sp|Q8TE77-3|SSH3_HUMAN;tr|A0A024R5J4|A0A024R5J4_HUMAN;sp|Q8TE77|SSH3_HUMAN;tr|E9PIT5|E9PIT5_HUMAN;tr|A0A087WWG1|A0A087WWG1_HUMAN	sp|Q8TE77-5|SSH3_HUMAN;sp|Q8TE77-2|SSH3_HUMAN;sp|Q8TE77-3|SSH3_HUMAN;tr|A0A024R5J4|A0A024R5J4_HUMAN;sp|Q8TE77|SSH3_HUMAN;tr|E9PIT5|E9PIT5_HUMAN;tr|A0A087WWG1|A0A087WWG1_HUMAN	>sp|Q8TE77-5|SSH3_HUMAN Isoform 5 of Protein phosphatase Slingshot homolog 3 OS=Homo sapiens GN=SSH3;>sp|Q8TE77-2|SSH3_HUMAN Isoform 2 of Protein phosphatase Slingshot homolog 3 OS=Homo sapiens GN=SSH3;>sp|Q8TE77-3|SSH3_HUMAN Isoform 3 of Protein phosphata	7	2	2	14.2	14.2	0	3.8934	5531.22	6267.5	5678	5510.13	5797.81	4
sp|Q96H22-5|CENPN_HUMAN;sp|Q96H22-4|CENPN_HUMAN;sp|Q96H22|CENPN_HUMAN;sp|Q96H22-3|CENPN_HUMAN	sp|Q96H22-5|CENPN_HUMAN;sp|Q96H22-4|CENPN_HUMAN;sp|Q96H22|CENPN_HUMAN;sp|Q96H22-3|CENPN_HUMAN	>sp|Q96H22-5|CENPN_HUMAN Isoform 5 of Centromere protein N OS=Homo sapiens GN=CENPN;>sp|Q96H22-4|CENPN_HUMAN Isoform 4 of Centromere protein N OS=Homo sapiens GN=CENPN;>sp|Q96H22|CENPN_HUMAN Centromere protein N OS=Homo sapiens GN=CENPN PE=1 SV=2;>sp|Q96H2	4	2	2	6.6	6.6	0.0025987	2.113	5627.01	6270.6	6441.45	6465.11	6532.13	2
sp|Q2V2M9-2|FHOD3_HUMAN;sp|Q2V2M9|FHOD3_HUMAN;sp|Q2V2M9-3|FHOD3_HUMAN;sp|Q2V2M9-4|FHOD3_HUMAN;tr|K7ER94|K7ER94_HUMAN	sp|Q2V2M9-2|FHOD3_HUMAN;sp|Q2V2M9|FHOD3_HUMAN;sp|Q2V2M9-3|FHOD3_HUMAN;sp|Q2V2M9-4|FHOD3_HUMAN;tr|K7ER94|K7ER94_HUMAN	>sp|Q2V2M9-2|FHOD3_HUMAN Isoform 2 of FH1/FH2 domain-containing protein 3 OS=Homo sapiens GN=FHOD3;>sp|Q2V2M9|FHOD3_HUMAN FH1/FH2 domain-containing protein 3 OS=Homo sapiens GN=FHOD3 PE=1 SV=2;>sp|Q2V2M9-3|FHOD3_HUMAN Isoform 3 of FH1/FH2 domain-containing	5	2	2	1.5	1.5	0.00050807	2.6146	5404.64	6641.1	5858.55	6199.77	5216.23	2
sp|Q9NYJ8-2|TAB2_HUMAN;tr|B4DIR9|B4DIR9_HUMAN;sp|Q9NYJ8|TAB2_HUMAN	sp|Q9NYJ8-2|TAB2_HUMAN;tr|B4DIR9|B4DIR9_HUMAN;sp|Q9NYJ8|TAB2_HUMAN	>sp|Q9NYJ8-2|TAB2_HUMAN Isoform 2 of TGF-beta-activated kinase 1 and MAP3K7-binding protein 2 OS=Homo sapiens GN=TAB2;>tr|B4DIR9|B4DIR9_HUMAN cDNA FLJ57993, highly similar to Mitogen-activated protein kinase kinase kinase7-interacting protein 2 OS=Homo sap	3	2	2	4.9	4.9	0	12.408	4408.83	2941	4131.37	3729	4194.22	2
sp|Q9H334-6|FOXP1_HUMAN;sp|Q9H334-7|FOXP1_HUMAN;tr|Q8TEA2|Q8TEA2_HUMAN;tr|Q548T7|Q548T7_HUMAN;sp|Q9H334|FOXP1_HUMAN;tr|Q8IXF4|Q8IXF4_HUMAN;sp|Q9H334-2|FOXP1_HUMAN;tr|B4DMV4|B4DMV4_HUMAN;tr|G5E965|G5E965_HUMAN;tr|H0Y882|H0Y882_HUMAN;sp|Q9H334-3|FOXP1_HUMAN;sp|Q9H334-4|FOXP1_HUMAN;tr|E9PFD3|E9PFD3_HUMAN;sp|Q9H334-5|FOXP1_HUMAN;tr|A0A087WVT2|A0A087WVT2_HUMAN;tr|A3KMG1|A3KMG1_HUMAN;tr|C9J0F0|C9J0F0_H…	sp|Q9H334-6|FOXP1_HUMAN;sp|Q9H334-7|FOXP1_HUMAN;tr|Q8TEA2|Q8TEA2_HUMAN;tr|Q548T7|Q548T7_HUMAN;sp|Q9H334|FOXP1_HUMAN;tr|Q8IXF4|Q8IXF4_HUMAN;sp|Q9H334-2|FOXP1_HUMAN;tr|B4DMV4|B4DMV4_HUMAN;tr|G5E965|G5E965_HUMAN;tr|H0Y882|H0Y882_HUMAN;sp|Q9H334-3|FOXP1_HUMAN;sp|Q9H334-4|FOXP1_HUMAN;tr|E9PFD3|E9PFD3_HUMAN	>sp|Q9H334-6|FOXP1_HUMAN Isoform 6 of Forkhead box protein P1 OS=Homo sapiens GN=FOXP1;>sp|Q9H334-7|FOXP1_HUMAN Isoform 7 of Forkhead box protein P1 OS=Homo sapiens GN=FOXP1;>tr|Q8TEA2|Q8TEA2_HUMAN cDNA FLJ23741 fis, clone HEP15377 OS=Homo sapiens PE=2 SV=	19	3	2	6.5	5.3	0	61.335	4591.56	6182.4	5821.77	4669.42	4714.39	3
tr|C9JXP4|C9JXP4_HUMAN;tr|A0A024RBU4|A0A024RBU4_HUMAN;sp|O96006|ZBED1_HUMAN	tr|C9JXP4|C9JXP4_HUMAN;tr|A0A024RBU4|A0A024RBU4_HUMAN;sp|O96006|ZBED1_HUMAN	>tr|C9JXP4|C9JXP4_HUMAN Zinc finger BED domain-containing protein 1 (Fragment) OS=Homo sapiens GN=ZBED1 PE=1 SV=4;>tr|A0A024RBU4|A0A024RBU4_HUMAN HCG1981838, isoform CRA_b OS=Homo sapiens GN=hCG_1981838 PE=4 SV=1;>sp|O96006|ZBED1_HUMAN Zinc finger BED doma	3	2	2	7.4	7.4	0	3.6786	5195.48	6089.1	5214.77	4828.68	4825.84	3
sp|Q9ULC8-2|ZDHC8_HUMAN;sp|Q9ULC8|ZDHC8_HUMAN;sp|Q9ULC8-3|ZDHC8_HUMAN	sp|Q9ULC8-2|ZDHC8_HUMAN;sp|Q9ULC8|ZDHC8_HUMAN;sp|Q9ULC8-3|ZDHC8_HUMAN	>sp|Q9ULC8-2|ZDHC8_HUMAN Isoform 2 of Probable palmitoyltransferase ZDHHC8 OS=Homo sapiens GN=ZDHHC8;>sp|Q9ULC8|ZDHC8_HUMAN Probable palmitoyltransferase ZDHHC8 OS=Homo sapiens GN=ZDHHC8 PE=1 SV=3;>sp|Q9ULC8-3|ZDHC8_HUMAN Isoform 3 of Probable palmitoyltra	3	2	2	5.1	5.1	0	7.5664	3511.89	3649.8	3827.58	3152.01	3996.92	5
tr|B2RC42|B2RC42_HUMAN;sp|Q16533|SNPC1_HUMAN	tr|B2RC42|B2RC42_HUMAN;sp|Q16533|SNPC1_HUMAN	>tr|B2RC42|B2RC42_HUMAN cDNA, FLJ95843, highly similar to Homo sapiens small nuclear RNA activating complex, polypeptide 1, 43kDa (SNAPC1), mRNA OS=Homo sapiens PE=2 SV=1;>sp|Q16533|SNPC1_HUMAN snRNA-activating protein complex subunit 1 OS=Homo sapiens GN=	2	2	2	5.7	5.7	0.0022422	2.218	3390.42	3241.3	3491.55	4172.82	3713.97	3
tr|A0A0A0MR74|A0A0A0MR74_HUMAN;sp|O75907|DGAT1_HUMAN	tr|A0A0A0MR74|A0A0A0MR74_HUMAN;sp|O75907|DGAT1_HUMAN	>tr|A0A0A0MR74|A0A0A0MR74_HUMAN Diacylglycerol O-acyltransferase 1 OS=Homo sapiens GN=DGAT1 PE=4 SV=1;>sp|O75907|DGAT1_HUMAN Diacylglycerol O-acyltransferase 1 OS=Homo sapiens GN=DGAT1 PE=1 SV=2	2	2	2	11.1	11.1	0	7.2737	4094.18	4267.5	4553.85	4672.45	4646.02	2
tr|E7EQY4|E7EQY4_HUMAN;sp|Q9BTC8-2|MTA3_HUMAN;tr|E7EV10|E7EV10_HUMAN;sp|Q9BTC8|MTA3_HUMAN;tr|E9PCS8|E9PCS8_HUMAN;tr|D6W5A2|D6W5A2_HUMAN;tr|Q53RX8|Q53RX8_HUMAN;tr|Q53QZ9|Q53QZ9_HUMAN	tr|E7EQY4|E7EQY4_HUMAN;sp|Q9BTC8-2|MTA3_HUMAN;tr|E7EV10|E7EV10_HUMAN;sp|Q9BTC8|MTA3_HUMAN;tr|E9PCS8|E9PCS8_HUMAN;tr|D6W5A2|D6W5A2_HUMAN	>tr|E7EQY4|E7EQY4_HUMAN Metastasis-associated protein MTA3 OS=Homo sapiens GN=MTA3 PE=1 SV=1;>sp|Q9BTC8-2|MTA3_HUMAN Isoform 2 of Metastasis-associated protein MTA3 OS=Homo sapiens GN=MTA3;>tr|E7EV10|E7EV10_HUMAN Metastasis-associated protein MTA3 OS=Homo	8	16	2	23.7	4.5	0	7.8315	4032.17	4445.8	4326.05	5116.87	4810.88	3
sp|Q13099-3|IFT88_HUMAN;sp|Q13099-2|IFT88_HUMAN;tr|A0A024RDN1|A0A024RDN1_HUMAN;sp|Q13099|IFT88_HUMAN	sp|Q13099-3|IFT88_HUMAN;sp|Q13099-2|IFT88_HUMAN;tr|A0A024RDN1|A0A024RDN1_HUMAN;sp|Q13099|IFT88_HUMAN	>sp|Q13099-3|IFT88_HUMAN Isoform 3 of Intraflagellar transport protein 88 homolog OS=Homo sapiens GN=IFT88;>sp|Q13099-2|IFT88_HUMAN Isoform 2 of Intraflagellar transport protein 88 homolog OS=Homo sapiens GN=IFT88;>tr|A0A024RDN1|A0A024RDN1_HUMAN Intraflage	4	2	2	3.2	3.2	0	5.7729	4125.94	4740.4	4773.99	5229.93	4757.47	3
tr|B3KUG5|B3KUG5_HUMAN;tr|A0A024R1D0|A0A024R1D0_HUMAN;sp|Q6ICH7|ASPH2_HUMAN	tr|B3KUG5|B3KUG5_HUMAN;tr|A0A024R1D0|A0A024R1D0_HUMAN;sp|Q6ICH7|ASPH2_HUMAN	>tr|B3KUG5|B3KUG5_HUMAN cDNA FLJ39838 fis, clone SPLEN2014119, weakly similar to Aspartate beta-hydroxylase, isoform a OS=Homo sapiens PE=2 SV=1;>tr|A0A024R1D0|A0A024R1D0_HUMAN Aspartate beta-hydroxylase domain containing 2, isoform CRA_a OS=Homo sapiens G	3	2	2	7.6	7.6	0	4.5375	5360.64	4698.5	4978.94	5487.98	5625.16	4
sp|Q8NHQ8-2|RASF8_HUMAN;tr|A8K8G8|A8K8G8_HUMAN;tr|A0A024RB12|A0A024RB12_HUMAN;sp|Q8NHQ8|RASF8_HUMAN;tr|H0YG85|H0YG85_HUMAN;tr|F5H0S5|F5H0S5_HUMAN;tr|F5H7J1|F5H7J1_HUMAN	sp|Q8NHQ8-2|RASF8_HUMAN;tr|A8K8G8|A8K8G8_HUMAN;tr|A0A024RB12|A0A024RB12_HUMAN;sp|Q8NHQ8|RASF8_HUMAN;tr|H0YG85|H0YG85_HUMAN;tr|F5H0S5|F5H0S5_HUMAN;tr|F5H7J1|F5H7J1_HUMAN	>sp|Q8NHQ8-2|RASF8_HUMAN Isoform 2 of Ras association domain-containing protein 8 OS=Homo sapiens GN=RASSF8;>tr|A8K8G8|A8K8G8_HUMAN cDNA FLJ75219 OS=Homo sapiens PE=2 SV=1;>tr|A0A024RB12|A0A024RB12_HUMAN Ras association (RalGDS/AF-6) domain family 8, isofo	7	2	2	7.1	7.1	0	19.057	6430.83	6808.2	7061.42	7306.83	5858.8	2
tr|B4DED9|B4DED9_HUMAN;sp|Q13387-4|JIP2_HUMAN;tr|B4DFU7|B4DFU7_HUMAN;sp|Q13387-3|JIP2_HUMAN;sp|Q13387-2|JIP2_HUMAN;tr|Q86VW5|Q86VW5_HUMAN;sp|Q13387|JIP2_HUMAN	tr|B4DED9|B4DED9_HUMAN;sp|Q13387-4|JIP2_HUMAN;tr|B4DFU7|B4DFU7_HUMAN;sp|Q13387-3|JIP2_HUMAN;sp|Q13387-2|JIP2_HUMAN;tr|Q86VW5|Q86VW5_HUMAN;sp|Q13387|JIP2_HUMAN	>tr|B4DED9|B4DED9_HUMAN cDNA FLJ54593, highly similar to C-jun-amino-terminal kinase-interactingprotein 2 OS=Homo sapiens PE=2 SV=1;>sp|Q13387-4|JIP2_HUMAN Isoform 4 of C-Jun-amino-terminal kinase-interacting protein 2 OS=Homo sapiens GN=MAPK8IP2;>tr|B4DFU	7	2	2	8.4	8.4	0	5.4324	2842.86	3138.6	3047.68	3446.68	2877.57	4
tr|E9PK05|E9PK05_HUMAN;tr|Q6DHX1|Q6DHX1_HUMAN;sp|O14523|C2C2L_HUMAN;sp|O14523-2|C2C2L_HUMAN;tr|Q9BTM2|Q9BTM2_HUMAN	tr|E9PK05|E9PK05_HUMAN;tr|Q6DHX1|Q6DHX1_HUMAN;sp|O14523|C2C2L_HUMAN;sp|O14523-2|C2C2L_HUMAN;tr|Q9BTM2|Q9BTM2_HUMAN	>tr|E9PK05|E9PK05_HUMAN C2 domain-containing protein 2-like OS=Homo sapiens GN=C2CD2L PE=1 SV=1;>tr|Q6DHX1|Q6DHX1_HUMAN C2CD2L protein (Fragment) OS=Homo sapiens GN=C2CD2L PE=2 SV=1;>sp|O14523|C2C2L_HUMAN C2 domain-containing protein 2-like OS=Homo sapiens	5	2	2	8.7	8.7	0	74.896	4351.61	4165.7	4050.53	4822.51	4385.83	4
sp|Q8NCR0-2|B3GL2_HUMAN;sp|Q8NCR0|B3GL2_HUMAN;tr|A0A087WY64|A0A087WY64_HUMAN	sp|Q8NCR0-2|B3GL2_HUMAN;sp|Q8NCR0|B3GL2_HUMAN;tr|A0A087WY64|A0A087WY64_HUMAN	>sp|Q8NCR0-2|B3GL2_HUMAN Isoform 2 of UDP-GalNAc:beta-1,3-N-acetylgalactosaminyltransferase 2 OS=Homo sapiens GN=B3GALNT2;>sp|Q8NCR0|B3GL2_HUMAN UDP-GalNAc:beta-1,3-N-acetylgalactosaminyltransferase 2 OS=Homo sapiens GN=B3GALNT2 PE=1 SV=1;>tr|A0A087WY64|A0	3	2	2	6.7	6.7	0.0001334	3.6329	4559.27	4904.4	5006.14	5257.73	4589.45	2
tr|Q59GV7|Q59GV7_HUMAN;sp|O75564|JERKY_HUMAN;tr|Q6ZS90|Q6ZS90_HUMAN;tr|Q6N011|Q6N011_HUMAN;tr|D3DWI5|D3DWI5_HUMAN;tr|Q86XJ5|Q86XJ5_HUMAN	tr|Q59GV7|Q59GV7_HUMAN;sp|O75564|JERKY_HUMAN;tr|Q6ZS90|Q6ZS90_HUMAN;tr|Q6N011|Q6N011_HUMAN;tr|D3DWI5|D3DWI5_HUMAN;tr|Q86XJ5|Q86XJ5_HUMAN	>tr|Q59GV7|Q59GV7_HUMAN Jerky homolog variant (Fragment) OS=Homo sapiens PE=2 SV=1;>sp|O75564|JERKY_HUMAN Jerky protein homolog OS=Homo sapiens GN=JRK PE=1 SV=2;>tr|Q6ZS90|Q6ZS90_HUMAN cDNA FLJ45729 fis, clone HHDPC2008185, moderately similar to Mus muscul	6	2	2	4.9	4.9	0.0075731	1.3636	3697.28	3180.5	4176.19	3834.67	3643.18	3
tr|B4DHV9|B4DHV9_HUMAN;sp|P16260|GDC_HUMAN	tr|B4DHV9|B4DHV9_HUMAN;sp|P16260|GDC_HUMAN	>tr|B4DHV9|B4DHV9_HUMAN cDNA FLJ59258, highly similar to Grave disease carrier protein OS=Homo sapiens PE=2 SV=1;>sp|P16260|GDC_HUMAN Graves disease carrier protein OS=Homo sapiens GN=SLC25A16 PE=1 SV=3	2	2	2	6.7	6.7	0.0026984	1.9634	7411.72	9145.9	8606.12	7436.57	7957.28	4
tr|B4DM78|B4DM78_HUMAN;tr|Q14341|Q14341_HUMAN	tr|B4DM78|B4DM78_HUMAN	>tr|B4DM78|B4DM78_HUMAN cDNA FLJ58199, highly similar to Fragile X mental retardation syndrome-related protein 1 OS=Homo sapiens PE=2 SV=1	2	18	2	38.8	5.3	0	6.7875	2875.15	4547.2	4311.63	5682.94	4209.07	3
sp|P36406-3|TRI23_HUMAN;sp|P36406-2|TRI23_HUMAN;tr|A8K9U9|A8K9U9_HUMAN;sp|P36406|TRI23_HUMAN;REV__tr|E5RG38|E5RG38_HUMAN;tr|A0A024R4C5|A0A024R4C5_HUMAN;sp|P56559|ARL4C_HUMAN;tr|A0A024R9Z2|A0A024R9Z2_HUMAN;sp|P40617|ARL4A_HUMAN;sp|P56559-2|ARL4C_HUMAN	sp|P36406-3|TRI23_HUMAN;sp|P36406-2|TRI23_HUMAN;tr|A8K9U9|A8K9U9_HUMAN;sp|P36406|TRI23_HUMAN;REV__tr|E5RG38|E5RG38_HUMAN;tr|A0A024R4C5|A0A024R4C5_HUMAN;sp|P56559|ARL4C_HUMAN;tr|A0A024R9Z2|A0A024R9Z2_HUMAN;sp|P40617|ARL4A_HUMAN;sp|P56559-2|ARL4C_HUMAN	>sp|P36406-3|TRI23_HUMAN Isoform Gamma of E3 ubiquitin-protein ligase TRIM23 OS=Homo sapiens GN=TRIM23;>sp|P36406-2|TRI23_HUMAN Isoform Beta of E3 ubiquitin-protein ligase TRIM23 OS=Homo sapiens GN=TRIM23;>tr|A8K9U9|A8K9U9_HUMAN cDNA FLJ75862, highly simil	10	2	2	2.9	2.9	0.00013146	3.3391	16154	23381	20704.8	14677.6	20903.7	3
sp|Q15697|ZN174_HUMAN;tr|Q8IZN5|Q8IZN5_HUMAN;sp|Q15697-2|ZN174_HUMAN;tr|I3L2H2|I3L2H2_HUMAN	sp|Q15697|ZN174_HUMAN;tr|Q8IZN5|Q8IZN5_HUMAN;sp|Q15697-2|ZN174_HUMAN;tr|I3L2H2|I3L2H2_HUMAN	>sp|Q15697|ZN174_HUMAN Zinc finger protein 174 OS=Homo sapiens GN=ZNF174 PE=1 SV=1;>tr|Q8IZN5|Q8IZN5_HUMAN Truncated zinc finger protein isoform OS=Homo sapiens GN=ZNF174 PE=2 SV=1;>sp|Q15697-2|ZN174_HUMAN Isoform 2 of Zinc finger protein 174 OS=Homo sapie	4	2	2	5.4	5.4	0	5.7245	2475.9	1968.2	2300.59	2689.29	2214.46	2
tr|H0Y4B5|H0Y4B5_HUMAN;tr|B2ZPJ8|B2ZPJ8_HUMAN;tr|B1AL00|B1AL00_HUMAN;tr|A8K571|A8K571_HUMAN;sp|P18075|BMP7_HUMAN;tr|B1AKZ9|B1AKZ9_HUMAN	tr|H0Y4B5|H0Y4B5_HUMAN;tr|B2ZPJ8|B2ZPJ8_HUMAN;tr|B1AL00|B1AL00_HUMAN;tr|A8K571|A8K571_HUMAN;sp|P18075|BMP7_HUMAN;tr|B1AKZ9|B1AKZ9_HUMAN	>tr|H0Y4B5|H0Y4B5_HUMAN Bone morphogenetic protein 7 (Fragment) OS=Homo sapiens GN=BMP7 PE=3 SV=1;>tr|B2ZPJ8|B2ZPJ8_HUMAN Bone morphogenetic protein 7 (Fragment) OS=Homo sapiens PE=2 SV=1;>tr|B1AL00|B1AL00_HUMAN Bone morphogenetic protein 7 OS=Homo sapiens	6	2	2	5.7	5.7	0.0051596	1.5773	4804.34	4604.5	4396.05	4994.32	5782.96	2
sp|Q16394|EXT1_HUMAN;sp|Q92935|EXTL1_HUMAN	sp|Q16394|EXT1_HUMAN;sp|Q92935|EXTL1_HUMAN	>sp|Q16394|EXT1_HUMAN Exostosin-1 OS=Homo sapiens GN=EXT1 PE=1 SV=2;>sp|Q92935|EXTL1_HUMAN Exostosin-like 1 OS=Homo sapiens GN=EXTL1 PE=2 SV=2	2	2	2	2	2	0.0016297	2.3648	7083.87	5905.4	6925.21	6435.68	7145.63	3
sp|Q9HB96|FANCE_HUMAN	sp|Q9HB96|FANCE_HUMAN	>sp|Q9HB96|FANCE_HUMAN Fanconi anemia group E protein OS=Homo sapiens GN=FANCE PE=1 SV=1	1	2	2	2.8	2.8	0.0051571	1.5716	9663.45	11240	10289.9	8981.48	9743.74	3
sp|Q9H5V7|IKZF5_HUMAN	sp|Q9H5V7|IKZF5_HUMAN	>sp|Q9H5V7|IKZF5_HUMAN Zinc finger protein Pegasus OS=Homo sapiens GN=IKZF5 PE=1 SV=1	1	2	2	4.5	4.5	0.00013058	3.2043	6554.53	7136.3	6100.48	5906.82	6651.06	3
tr|B4DGC1|B4DGC1_HUMAN;tr|Q49AQ3|Q49AQ3_HUMAN;tr|H0YI10|H0YI10_HUMAN;sp|Q8N5B7-2|CERS5_HUMAN;tr|F8VXY1|F8VXY1_HUMAN;sp|Q8N5B7|CERS5_HUMAN	tr|B4DGC1|B4DGC1_HUMAN;tr|Q49AQ3|Q49AQ3_HUMAN;tr|H0YI10|H0YI10_HUMAN;sp|Q8N5B7-2|CERS5_HUMAN;tr|F8VXY1|F8VXY1_HUMAN;sp|Q8N5B7|CERS5_HUMAN	>tr|B4DGC1|B4DGC1_HUMAN cDNA FLJ59877, highly similar to LAG1 longevity assurance homolog 5 OS=Homo sapiens PE=2 SV=1;>tr|Q49AQ3|Q49AQ3_HUMAN Ceramide synthase 5 OS=Homo sapiens GN=LASS5 PE=2 SV=1;>tr|H0YI10|H0YI10_HUMAN Ceramide synthase 5 (Fragment) OS=H	6	3	2	16.9	13.3	0	4.4932	5773.94	8685.1	8024.1	6427.29	6674.13	2
sp|Q6NUS6-4|TECT3_HUMAN;sp|Q6NUS6-2|TECT3_HUMAN;sp|Q6NUS6-5|TECT3_HUMAN;sp|Q6NUS6|TECT3_HUMAN	sp|Q6NUS6-4|TECT3_HUMAN;sp|Q6NUS6-2|TECT3_HUMAN;sp|Q6NUS6-5|TECT3_HUMAN;sp|Q6NUS6|TECT3_HUMAN	>sp|Q6NUS6-4|TECT3_HUMAN Isoform 4 of Tectonic-3 OS=Homo sapiens GN=TCTN3;>sp|Q6NUS6-2|TECT3_HUMAN Isoform 2 of Tectonic-3 OS=Homo sapiens GN=TCTN3;>sp|Q6NUS6-5|TECT3_HUMAN Isoform 5 of Tectonic-3 OS=Homo sapiens GN=TCTN3;>sp|Q6NUS6|TECT3_HUMAN Tectonic-3	4	2	2	9.5	9.5	0.00051269	2.8212	6212.29	5924.5	5972.02	7450.12	7009.11	2
tr|Q68DU9|Q68DU9_HUMAN;sp|Q9P2G9-2|KLHL8_HUMAN;tr|Q7Z330|Q7Z330_HUMAN;tr|B3KY78|B3KY78_HUMAN;sp|Q9P2G9|KLHL8_HUMAN;tr|Q49A95|Q49A95_HUMAN	tr|Q68DU9|Q68DU9_HUMAN;sp|Q9P2G9-2|KLHL8_HUMAN;tr|Q7Z330|Q7Z330_HUMAN;tr|B3KY78|B3KY78_HUMAN;sp|Q9P2G9|KLHL8_HUMAN;tr|Q49A95|Q49A95_HUMAN	>tr|Q68DU9|Q68DU9_HUMAN Kelch-like protein 8 OS=Homo sapiens GN=DKFZp781C1855 PE=2 SV=1;>sp|Q9P2G9-2|KLHL8_HUMAN Isoform 2 of Kelch-like protein 8 OS=Homo sapiens GN=KLHL8;>tr|Q7Z330|Q7Z330_HUMAN Putative uncharacterized protein DKFZp686P15123 OS=Homo sapi	6	2	2	3.7	3.7	0.0053834	1.5395	4984.3	4824.2	5331.33	5731.78	4832.58	2
sp|P11277-3|SPTB1_HUMAN;tr|B2RMN7|B2RMN7_HUMAN;sp|P11277|SPTB1_HUMAN;sp|P11277-2|SPTB1_HUMAN;tr|Q59FP5|Q59FP5_HUMAN;tr|A0A024R674|A0A024R674_HUMAN;tr|Q8WX82|Q8WX82_HUMAN;tr|H0YJE6|H0YJE6_HUMAN	sp|P11277-3|SPTB1_HUMAN;tr|B2RMN7|B2RMN7_HUMAN;sp|P11277|SPTB1_HUMAN;sp|P11277-2|SPTB1_HUMAN;tr|Q59FP5|Q59FP5_HUMAN;tr|A0A024R674|A0A024R674_HUMAN	>sp|P11277-3|SPTB1_HUMAN Isoform 3 of Spectrin beta chain, erythrocytic OS=Homo sapiens GN=SPTB;>tr|B2RMN7|B2RMN7_HUMAN Spectrin, beta, erythrocytic OS=Homo sapiens GN=SPTB PE=2 SV=1;>sp|P11277|SPTB1_HUMAN Spectrin beta chain, erythrocytic OS=Homo sapiens	8	14	2	4.7	1	0.00025988	3.109	6001.32	6067.7	5858.94	6189.96	5994.16	3
sp|O94910-2|LPHN1_HUMAN;sp|O94910|LPHN1_HUMAN;tr|K7ERC3|K7ERC3_HUMAN;tr|K7EK47|K7EK47_HUMAN;tr|A0PJG2|A0PJG2_HUMAN	sp|O94910-2|LPHN1_HUMAN;sp|O94910|LPHN1_HUMAN;tr|K7ERC3|K7ERC3_HUMAN;tr|K7EK47|K7EK47_HUMAN	>sp|O94910-2|LPHN1_HUMAN Isoform 2 of Latrophilin-1 OS=Homo sapiens GN=LPHN1;>sp|O94910|LPHN1_HUMAN Latrophilin-1 OS=Homo sapiens GN=LPHN1 PE=1 SV=1;>tr|K7ERC3|K7ERC3_HUMAN Latrophilin-1 (Fragment) OS=Homo sapiens GN=LPHN1 PE=4 SV=1;>tr|K7EK47|K7EK47_HUMAN	5	3	2	2.2	1.8	0	10.235	4061.37	3266.6	3385.16	3992.93	4838.37	2
tr|B7Z589|B7Z589_HUMAN;sp|P48067-2|SC6A9_HUMAN;tr|B7Z3W8|B7Z3W8_HUMAN;sp|P48067-3|SC6A9_HUMAN;sp|P48067|SC6A9_HUMAN;tr|B7Z9G8|B7Z9G8_HUMAN;tr|B7Z3A9|B7Z3A9_HUMAN;tr|J3KPA5|J3KPA5_HUMAN;tr|B7Z8W5|B7Z8W5_HUMAN	tr|B7Z589|B7Z589_HUMAN;sp|P48067-2|SC6A9_HUMAN;tr|B7Z3W8|B7Z3W8_HUMAN;sp|P48067-3|SC6A9_HUMAN;sp|P48067|SC6A9_HUMAN;tr|B7Z9G8|B7Z9G8_HUMAN;tr|B7Z3A9|B7Z3A9_HUMAN;tr|J3KPA5|J3KPA5_HUMAN;tr|B7Z8W5|B7Z8W5_HUMAN	>tr|B7Z589|B7Z589_HUMAN Transporter OS=Homo sapiens GN=SLC6A9 PE=2 SV=1;>sp|P48067-2|SC6A9_HUMAN Isoform GlyT-1A of Sodium- and chloride-dependent glycine transporter 1 OS=Homo sapiens GN=SLC6A9;>tr|B7Z3W8|B7Z3W8_HUMAN Transporter OS=Homo sapiens PE=2 SV=1	9	2	2	3.6	3.6	0.00013324	3.6102	6100.31	7134.7	6784.35	5625.91	7195.46	4
tr|Q8NBN9|Q8NBN9_HUMAN;tr|Q71RG3|Q71RG3_HUMAN;tr|Q9NX92|Q9NX92_HUMAN;tr|Q53RE7|Q53RE7_HUMAN;tr|Q6P5A5|Q6P5A5_HUMAN;sp|Q9C0C4|SEM4C_HUMAN	tr|Q8NBN9|Q8NBN9_HUMAN;tr|Q71RG3|Q71RG3_HUMAN;tr|Q9NX92|Q9NX92_HUMAN;tr|Q53RE7|Q53RE7_HUMAN;tr|Q6P5A5|Q6P5A5_HUMAN;sp|Q9C0C4|SEM4C_HUMAN	>tr|Q8NBN9|Q8NBN9_HUMAN cDNA FLJ44548 fis, clone UTERU3006308, highly similar to Semaphorin-4C OS=Homo sapiens PE=2 SV=1;>tr|Q71RG3|Q71RG3_HUMAN FP2823 OS=Homo sapiens PE=2 SV=1;>tr|Q9NX92|Q9NX92_HUMAN cDNA FLJ20369 fis, clone HEP19364 OS=Homo sapiens PE=2	6	2	2	4.8	4.8	0	5.8171	5858.97	6390.6	6031.36	6357.92	6165.55	6
sp|A0PJZ3|GXLT2_HUMAN;tr|C9J3Q6|C9J3Q6_HUMAN;tr|C9JND4|C9JND4_HUMAN	sp|A0PJZ3|GXLT2_HUMAN;tr|C9J3Q6|C9J3Q6_HUMAN;tr|C9JND4|C9JND4_HUMAN	>sp|A0PJZ3|GXLT2_HUMAN Glucoside xylosyltransferase 2 OS=Homo sapiens GN=GXYLT2 PE=2 SV=2;>tr|C9J3Q6|C9J3Q6_HUMAN Glucoside xylosyltransferase 2 (Fragment) OS=Homo sapiens GN=GXYLT2 PE=4 SV=1;>tr|C9JND4|C9JND4_HUMAN Glucoside xylosyltransferase 2 (Fragment	3	2	2	5	5	0	7.4469	5203.48	5885.1	5864.07	5654.53	5641.17	3
tr|Q53SU3|Q53SU3_HUMAN;tr|X5D2F9|X5D2F9_HUMAN;sp|P56177|DLX1_HUMAN;tr|F8VXJ2|F8VXJ2_HUMAN;tr|J3KP55|J3KP55_HUMAN	tr|Q53SU3|Q53SU3_HUMAN;tr|X5D2F9|X5D2F9_HUMAN;sp|P56177|DLX1_HUMAN;tr|F8VXJ2|F8VXJ2_HUMAN	>tr|Q53SU3|Q53SU3_HUMAN Putative uncharacterized protein DLX1 OS=Homo sapiens GN=DLX1 PE=2 SV=1;>tr|X5D2F9|X5D2F9_HUMAN Distal-less homeobox 1 isoform A (Fragment) OS=Homo sapiens GN=DLX1 PE=2 SV=1;>sp|P56177|DLX1_HUMAN Homeobox protein DLX-1 OS=Homo sapie	5	3	2	13.2	10.6	0	4.1896	4474.03	5075.6	5390.38	5615.7	5051.9	4
sp|A8MVW0|F1712_HUMAN;tr|B3KMX9|B3KMX9_HUMAN	sp|A8MVW0|F1712_HUMAN	>sp|A8MVW0|F1712_HUMAN Protein FAM171A2 OS=Homo sapiens GN=FAM171A2 PE=1 SV=1	2	3	2	7.5	6.4	0	37.365	5490.52	4685.4	5535.89	4994.72	5559.53	3
tr|G3V195|G3V195_HUMAN;sp|Q32P44|EMAL3_HUMAN;tr|B7WPE2|B7WPE2_HUMAN;tr|H7C355|H7C355_HUMAN;tr|G3V1D0|G3V1D0_HUMAN;tr|H0Y3M3|H0Y3M3_HUMAN;tr|B4DL97|B4DL97_HUMAN;sp|Q32P44-2|EMAL3_HUMAN	tr|G3V195|G3V195_HUMAN;sp|Q32P44|EMAL3_HUMAN;tr|B7WPE2|B7WPE2_HUMAN;tr|H7C355|H7C355_HUMAN;tr|G3V1D0|G3V1D0_HUMAN;tr|H0Y3M3|H0Y3M3_HUMAN;tr|B4DL97|B4DL97_HUMAN;sp|Q32P44-2|EMAL3_HUMAN	>tr|G3V195|G3V195_HUMAN Echinoderm microtubule associated protein like 3, isoform CRA_c OS=Homo sapiens GN=EML3 PE=4 SV=1;>sp|Q32P44|EMAL3_HUMAN Echinoderm microtubule-associated protein-like 3 OS=Homo sapiens GN=EML3 PE=1 SV=1;>tr|B7WPE2|B7WPE2_HUMAN Echi	8	2	2	4	4	0	7.3186	4594.22	4485.7	4947.18	4383.05	4714.6	5
tr|C9J0Y7|C9J0Y7_HUMAN;sp|Q9UKT7|FBXL3_HUMAN	tr|C9J0Y7|C9J0Y7_HUMAN;sp|Q9UKT7|FBXL3_HUMAN	>tr|C9J0Y7|C9J0Y7_HUMAN F-box/LRR-repeat protein 3 (Fragment) OS=Homo sapiens GN=FBXL3 PE=4 SV=1;>sp|Q9UKT7|FBXL3_HUMAN F-box/LRR-repeat protein 3 OS=Homo sapiens GN=FBXL3 PE=1 SV=1	2	2	2	8.7	8.7	0.0003858	2.8763	5558.5	5718	5537.82	5647.35	4955.09	3
tr|H0Y544|H0Y544_HUMAN;sp|Q9UGH3-2|S23A2_HUMAN;tr|A0MSJ5|A0MSJ5_HUMAN;sp|Q9UGH3|S23A2_HUMAN;tr|D3DVZ8|D3DVZ8_HUMAN	tr|H0Y544|H0Y544_HUMAN;sp|Q9UGH3-2|S23A2_HUMAN;tr|A0MSJ5|A0MSJ5_HUMAN;sp|Q9UGH3|S23A2_HUMAN;tr|D3DVZ8|D3DVZ8_HUMAN	>tr|H0Y544|H0Y544_HUMAN Solute carrier family 23 member 2 (Fragment) OS=Homo sapiens GN=SLC23A2 PE=4 SV=1;>sp|Q9UGH3-2|S23A2_HUMAN Isoform 2 of Solute carrier family 23 member 2 OS=Homo sapiens GN=SLC23A2;>tr|A0MSJ5|A0MSJ5_HUMAN Sodium-ascorbic acid transp	5	2	2	6.9	6.9	0.00013198	3.4215	5800.48	7051.7	6798.48	5882.86	5799.18	4
sp|Q8N0Z8|PUSL1_HUMAN;tr|J3KTG4|J3KTG4_HUMAN;sp|Q8N0Z8-2|PUSL1_HUMAN	sp|Q8N0Z8|PUSL1_HUMAN;tr|J3KTG4|J3KTG4_HUMAN;sp|Q8N0Z8-2|PUSL1_HUMAN	>sp|Q8N0Z8|PUSL1_HUMAN tRNA pseudouridine synthase-like 1 OS=Homo sapiens GN=PUSL1 PE=1 SV=1;>tr|J3KTG4|J3KTG4_HUMAN tRNA pseudouridine synthase (Fragment) OS=Homo sapiens GN=PUSL1 PE=3 SV=4;>sp|Q8N0Z8-2|PUSL1_HUMAN Isoform 2 of tRNA pseudouridine synthase	3	2	2	6.3	6.3	0	4.4982	5557.43	8110.2	7535.88	5834.83	6329.88	3
tr|B2RA37|B2RA37_HUMAN;sp|Q9Y5R4|HEMK1_HUMAN	tr|B2RA37|B2RA37_HUMAN;sp|Q9Y5R4|HEMK1_HUMAN	>tr|B2RA37|B2RA37_HUMAN cDNA, FLJ94681, highly similar to Homo sapiens HemK methyltransferase family member 1 (HEMK1), mRNA OS=Homo sapiens PE=2 SV=1;>sp|Q9Y5R4|HEMK1_HUMAN HemK methyltransferase family member 1 OS=Homo sapiens GN=HEMK1 PE=2 SV=1	2	2	2	8	8	0	9.6956	4954.26	5216.9	4893.84	5234.38	5375.39	3
tr|Q8IZH9|Q8IZH9_HUMAN;tr|A0A024R642|A0A024R642_HUMAN;sp|P30793|GCH1_HUMAN;tr|Q96T74|Q96T74_HUMAN;tr|Q8IZH7|Q8IZH7_HUMAN;tr|Q8IZH8|Q8IZH8_HUMAN;sp|P30793-3|GCH1_HUMAN;sp|P30793-2|GCH1_HUMAN;sp|P30793-4|GCH1_HUMAN	tr|Q8IZH9|Q8IZH9_HUMAN;tr|A0A024R642|A0A024R642_HUMAN;sp|P30793|GCH1_HUMAN;tr|Q96T74|Q96T74_HUMAN;tr|Q8IZH7|Q8IZH7_HUMAN;tr|Q8IZH8|Q8IZH8_HUMAN;sp|P30793-3|GCH1_HUMAN;sp|P30793-2|GCH1_HUMAN;sp|P30793-4|GCH1_HUMAN	>tr|Q8IZH9|Q8IZH9_HUMAN GTP cyclohydrolase I type IV (Fragment) OS=Homo sapiens PE=2 SV=1;>tr|A0A024R642|A0A024R642_HUMAN GTP cyclohydrolase 1 (Dopa-responsive dystonia), isoform CRA_a OS=Homo sapiens GN=GCH1 PE=3 SV=1;>sp|P30793|GCH1_HUMAN GTP cyclohydrol	9	2	2	10.7	10.7	0	6.5262	5776.5	7684.1	6228.08	5223.86	5163.66	4
sp|O75460|ERN1_HUMAN	sp|O75460|ERN1_HUMAN	>sp|O75460|ERN1_HUMAN Serine/threonine-protein kinase/endoribonuclease IRE1 OS=Homo sapiens GN=ERN1 PE=1 SV=2	1	2	2	2.5	2.5	0	3.8269	6293.06	5816.7	6129.62	6418.39	6499.48	3
sp|Q8NCA9|ZN784_HUMAN	sp|Q8NCA9|ZN784_HUMAN	>sp|Q8NCA9|ZN784_HUMAN Zinc finger protein 784 OS=Homo sapiens GN=ZNF784 PE=2 SV=1	1	2	2	8.7	8.7	0	8.6009	4694.59	4806	4366.52	5015.96	4734.72	2
sp|A6NHQ2|FBLL1_HUMAN;tr|R4GMW7|R4GMW7_HUMAN	sp|A6NHQ2|FBLL1_HUMAN;tr|R4GMW7|R4GMW7_HUMAN	>sp|A6NHQ2|FBLL1_HUMAN rRNA/tRNA 2-O-methyltransferase fibrillarin-like protein 1 OS=Homo sapiens GN=FBLL1 PE=3 SV=1;>tr|R4GMW7|R4GMW7_HUMAN rRNA/tRNA 2-O-methyltransferase fibrillarin-like protein 1 OS=Homo sapiens GN=FBLL1 PE=1 SV=1	2	4	2	10.5	3.6	0	6.4742	9602.07	10600	9264.43	8461.52	10512.7	2
sp|Q86VE0|MYPOP_HUMAN	sp|Q86VE0|MYPOP_HUMAN	>sp|Q86VE0|MYPOP_HUMAN Myb-related transcription factor, partner of profilin OS=Homo sapiens GN=MYPOP PE=2 SV=2	1	2	2	4.5	4.5	0	4.36	3936.17	4531	4371.94	4314.59	4502.65	4
tr|B2RAU6|B2RAU6_HUMAN;sp|Q9BRB3-2|PIGQ_HUMAN;tr|H0YFM9|H0YFM9_HUMAN;tr|B8ZZC7|B8ZZC7_HUMAN;sp|Q9BRB3-3|PIGQ_HUMAN;tr|B8ZZ31|B8ZZ31_HUMAN;tr|E7ERP4|E7ERP4_HUMAN;tr|B4DTN9|B4DTN9_HUMAN;tr|D3DU51|D3DU51_HUMAN;sp|Q9BRB3|PIGQ_HUMAN	tr|B2RAU6|B2RAU6_HUMAN;sp|Q9BRB3-2|PIGQ_HUMAN;tr|H0YFM9|H0YFM9_HUMAN;tr|B8ZZC7|B8ZZC7_HUMAN;sp|Q9BRB3-3|PIGQ_HUMAN;tr|B8ZZ31|B8ZZ31_HUMAN;tr|E7ERP4|E7ERP4_HUMAN;tr|B4DTN9|B4DTN9_HUMAN;tr|D3DU51|D3DU51_HUMAN;sp|Q9BRB3|PIGQ_HUMAN	>tr|B2RAU6|B2RAU6_HUMAN cDNA, FLJ95129, highly similar to Homo sapiens phosphatidylinositol glycan, class Q (PIGQ), transcript variant 2, mRNA OS=Homo sapiens PE=2 SV=1;>sp|Q9BRB3-2|PIGQ_HUMAN Isoform 2 of Phosphatidylinositol N-acetylglucosaminyltransfera	10	2	2	3.1	3.1	0.00013186	3.4086	6836.89	7701.6	7391.44	6982.34	6060.84	2
tr|H0Y6Y2|H0Y6Y2_HUMAN;sp|P55211-4|CASP9_HUMAN;tr|A8K7U6|A8K7U6_HUMAN;tr|A8K7R5|A8K7R5_HUMAN;sp|P55211|CASP9_HUMAN;tr|Q5JRU8|Q5JRU8_HUMAN;tr|Q5JRU2|Q5JRU2_HUMAN;sp|P55211-2|CASP9_HUMAN;tr|F8VVS7|F8VVS7_HUMAN;tr|Q59GG2|Q59GG2_HUMAN	tr|H0Y6Y2|H0Y6Y2_HUMAN;sp|P55211-4|CASP9_HUMAN;tr|A8K7U6|A8K7U6_HUMAN;tr|A8K7R5|A8K7R5_HUMAN;sp|P55211|CASP9_HUMAN;tr|Q5JRU8|Q5JRU8_HUMAN;tr|Q5JRU2|Q5JRU2_HUMAN;sp|P55211-2|CASP9_HUMAN;tr|F8VVS7|F8VVS7_HUMAN;tr|Q59GG2|Q59GG2_HUMAN	>tr|H0Y6Y2|H0Y6Y2_HUMAN Caspase-9 (Fragment) OS=Homo sapiens GN=CASP9 PE=3 SV=1;>sp|P55211-4|CASP9_HUMAN Isoform 4 of Caspase-9 OS=Homo sapiens GN=CASP9;>tr|A8K7U6|A8K7U6_HUMAN Caspase OS=Homo sapiens PE=2 SV=1;>tr|A8K7R5|A8K7R5_HUMAN Caspase OS=Homo sapie	10	2	2	9.6	9.6	0	3.862	7405.01	9228.5	9330.26	6845.32	5970.36	2
sp|Q9Y2Q5|LTOR2_HUMAN;sp|Q9Y2Q5-2|LTOR2_HUMAN;sp|Q9Y2Q5-3|LTOR2_HUMAN	sp|Q9Y2Q5|LTOR2_HUMAN;sp|Q9Y2Q5-2|LTOR2_HUMAN;sp|Q9Y2Q5-3|LTOR2_HUMAN	>sp|Q9Y2Q5|LTOR2_HUMAN Ragulator complex protein LAMTOR2 OS=Homo sapiens GN=LAMTOR2 PE=1 SV=1;>sp|Q9Y2Q5-2|LTOR2_HUMAN Isoform 2 of Ragulator complex protein LAMTOR2 OS=Homo sapiens GN=LAMTOR2;>sp|Q9Y2Q5-3|LTOR2_HUMAN Isoform 3 of Ragulator complex protein	3	2	2	17.6	17.6	0	19.297	10757.3	10409	10299.6	9253.39	12284.8	3
sp|Q96HJ9|CG055_HUMAN	sp|Q96HJ9|CG055_HUMAN	>sp|Q96HJ9|CG055_HUMAN UPF0562 protein C7orf55 OS=Homo sapiens GN=C7orf55 PE=1 SV=2	1	4	2	42.5	23	0	5.2349	5297.77	4627.1	4853.28	5767.28	4746.83	3
sp|P11474-2|ERR1_HUMAN;tr|Q569H8|Q569H8_HUMAN;sp|P11474|ERR1_HUMAN;tr|Q96F89|Q96F89_HUMAN;tr|F5GWT5|F5GWT5_HUMAN;tr|H0YGT3|H0YGT3_HUMAN;tr|Q8N4S8|Q8N4S8_HUMAN;tr|Q96I02|Q96I02_HUMAN;sp|O95718-3|ERR2_HUMAN;sp|O95718-2|ERR2_HUMAN;tr|E7EWD9|E7EWD9_HUMAN;sp|O95718|ERR2_HUMAN	sp|P11474-2|ERR1_HUMAN;tr|Q569H8|Q569H8_HUMAN;sp|P11474|ERR1_HUMAN;tr|Q96F89|Q96F89_HUMAN;tr|F5GWT5|F5GWT5_HUMAN;tr|H0YGT3|H0YGT3_HUMAN;tr|Q8N4S8|Q8N4S8_HUMAN;tr|Q96I02|Q96I02_HUMAN;sp|O95718-3|ERR2_HUMAN;sp|O95718-2|ERR2_HUMAN;tr|E7EWD9|E7EWD9_HUMAN;sp|O95718|ERR2_HUMAN	>sp|P11474-2|ERR1_HUMAN Isoform 2 of Steroid hormone receptor ERR1 OS=Homo sapiens GN=ESRRA;>tr|Q569H8|Q569H8_HUMAN ESRRA protein OS=Homo sapiens GN=ESRRA PE=2 SV=1;>sp|P11474|ERR1_HUMAN Steroid hormone receptor ERR1 OS=Homo sapiens GN=ESRRA PE=1 SV=3;>tr|	12	2	2	7.6	7.6	0	43.699	7635.27	9091.7	10218.3	8314.79	8775.66	3
tr|F5H245|F5H245_HUMAN;tr|G9BCY8|G9BCY8_HUMAN;tr|G9BCY7|G9BCY7_HUMAN;tr|D6NKH9|D6NKH9_HUMAN;sp|P07864|LDHC_HUMAN;tr|F5H5G7|F5H5G7_HUMAN;tr|F5H155|F5H155_HUMAN;tr|G3XAP5|G3XAP5_HUMAN;tr|G9BCZ0|G9BCZ0_HUMAN;tr|F5GWS6|F5GWS6_HUMAN;tr|F5H326|F5H326_HUMAN;tr|G9BCZ1|G9BCZ1_HUMAN;tr|G9BCY9|G9BCY9_HUMAN;tr|F5GZ11|F5GZ11_HUMAN	tr|F5H245|F5H245_HUMAN;tr|G9BCY8|G9BCY8_HUMAN;tr|G9BCY7|G9BCY7_HUMAN;tr|D6NKH9|D6NKH9_HUMAN;sp|P07864|LDHC_HUMAN;tr|F5H5G7|F5H5G7_HUMAN;tr|F5H155|F5H155_HUMAN;tr|G3XAP5|G3XAP5_HUMAN;tr|G9BCZ0|G9BCZ0_HUMAN	>tr|F5H245|F5H245_HUMAN L-lactate dehydrogenase OS=Homo sapiens GN=LDHC PE=1 SV=1;>tr|G9BCY8|G9BCY8_HUMAN L-lactate dehydrogenase OS=Homo sapiens GN=LDHC PE=2 SV=1;>tr|G9BCY7|G9BCY7_HUMAN L-lactate dehydrogenase OS=Homo sapiens GN=LDHC PE=2 SV=1;>tr|D6NKH9	14	3	2	9.7	6	0	3.8923	5861	5348.8	4520.83	6003.29	6899.98	2
sp|Q9NRC8|SIR7_HUMAN;tr|I3L2A4|I3L2A4_HUMAN;sp|Q9NRC8-2|SIR7_HUMAN;tr|A0A024R8W5|A0A024R8W5_HUMAN	sp|Q9NRC8|SIR7_HUMAN;tr|I3L2A4|I3L2A4_HUMAN;sp|Q9NRC8-2|SIR7_HUMAN;tr|A0A024R8W5|A0A024R8W5_HUMAN	>sp|Q9NRC8|SIR7_HUMAN NAD-dependent protein deacetylase sirtuin-7 OS=Homo sapiens GN=SIRT7 PE=1 SV=1;>tr|I3L2A4|I3L2A4_HUMAN NAD-dependent protein deacetylase sirtuin-7 OS=Homo sapiens GN=SIRT7 PE=4 SV=1;>sp|Q9NRC8-2|SIR7_HUMAN Isoform 2 of NAD-dependent p	4	2	2	4	4	0.0013859	2.4411	16275.5	23752	20808.3	12448.9	9759.22	5
tr|H7BXT7|H7BXT7_HUMAN;sp|Q9NYM9|BET1L_HUMAN;tr|B8ZZS0|B8ZZS0_HUMAN;tr|E9PQJ6|E9PQJ6_HUMAN;tr|E9PHY4|E9PHY4_HUMAN	tr|H7BXT7|H7BXT7_HUMAN;sp|Q9NYM9|BET1L_HUMAN;tr|B8ZZS0|B8ZZS0_HUMAN;tr|E9PQJ6|E9PQJ6_HUMAN;tr|E9PHY4|E9PHY4_HUMAN	>tr|H7BXT7|H7BXT7_HUMAN BET1-like protein OS=Homo sapiens GN=BET1L PE=1 SV=1;>sp|Q9NYM9|BET1L_HUMAN BET1-like protein OS=Homo sapiens GN=BET1L PE=1 SV=1;>tr|B8ZZS0|B8ZZS0_HUMAN BET1-like protein OS=Homo sapiens GN=BET1L PE=1 SV=1;>tr|E9PQJ6|E9PQJ6_HUMAN BE	5	2	2	53.4	53.4	0	49.118	7694.08	9472	9707.14	7059.9	7060.41	2
sp|C9JRZ8-2|AK1BF_HUMAN;sp|C9JRZ8|AK1BF_HUMAN;tr|A4D1P0|A4D1P0_HUMAN;sp|O60218|AK1BA_HUMAN	sp|C9JRZ8-2|AK1BF_HUMAN;sp|C9JRZ8|AK1BF_HUMAN;tr|A4D1P0|A4D1P0_HUMAN	>sp|C9JRZ8-2|AK1BF_HUMAN Isoform 2 of Aldo-keto reductase family 1 member B15 OS=Homo sapiens GN=AKR1B15;>sp|C9JRZ8|AK1BF_HUMAN Aldo-keto reductase family 1 member B15 OS=Homo sapiens GN=AKR1B15 PE=2 SV=1;>tr|A4D1P0|A4D1P0_HUMAN Uncharacterized protein OS=	4	3	2	7.6	5.1	0.0056166	1.5235	23543.3	33119	22202.4	22485	32328.8	3
sp|Q8IWT3-3|CUL9_HUMAN;tr|E9PEZ1|E9PEZ1_HUMAN;sp|Q8IWT3|CUL9_HUMAN;tr|Q05C85|Q05C85_HUMAN	sp|Q8IWT3-3|CUL9_HUMAN;tr|E9PEZ1|E9PEZ1_HUMAN;sp|Q8IWT3|CUL9_HUMAN	>sp|Q8IWT3-3|CUL9_HUMAN Isoform 2 of Cullin-9 OS=Homo sapiens GN=CUL9;>tr|E9PEZ1|E9PEZ1_HUMAN Cullin-9 OS=Homo sapiens GN=CUL9 PE=3 SV=1;>sp|Q8IWT3|CUL9_HUMAN Cullin-9 OS=Homo sapiens GN=CUL9 PE=1 SV=2	4	3	2	1.5	1.1	0.00013335	3.624	4625.02	5327.1	5397.25	4301.54	3932.76	2
sp|Q92831|KAT2B_HUMAN	sp|Q92831|KAT2B_HUMAN	>sp|Q92831|KAT2B_HUMAN Histone acetyltransferase KAT2B OS=Homo sapiens GN=KAT2B PE=1 SV=3	1	6	2	6.5	2.3	0.0003865	2.9045	9215.62	9737.2	8453.06	8392.96	8808.74	4
sp|O95989|NUDT3_HUMAN	sp|O95989|NUDT3_HUMAN	>sp|O95989|NUDT3_HUMAN Diphosphoinositol polyphosphate phosphohydrolase 1 OS=Homo sapiens GN=NUDT3 PE=1 SV=1	1	10	2	39	12.8	0.00013134	3.3184	7597.33	8140.8	7613.33	7340.4	9078.2	3
tr|A8K5X3|A8K5X3_HUMAN;sp|Q6IQ21|ZN770_HUMAN	tr|A8K5X3|A8K5X3_HUMAN;sp|Q6IQ21|ZN770_HUMAN	>tr|A8K5X3|A8K5X3_HUMAN cDNA FLJ77553 OS=Homo sapiens PE=2 SV=1;>sp|Q6IQ21|ZN770_HUMAN Zinc finger protein 770 OS=Homo sapiens GN=ZNF770 PE=2 SV=1	2	2	2	3.8	3.8	0	20.906	6557.94	6299.8	6020.9	6232.53	6876.17	3
sp|Q8TDM6-2|DLG5_HUMAN;sp|Q8TDM6-4|DLG5_HUMAN;sp|Q8TDM6|DLG5_HUMAN;tr|B2RBR1|B2RBR1_HUMAN;sp|Q8TDM6-5|DLG5_HUMAN;tr|A0A0A0MSL1|A0A0A0MSL1_HUMAN	sp|Q8TDM6-2|DLG5_HUMAN;sp|Q8TDM6-4|DLG5_HUMAN;sp|Q8TDM6|DLG5_HUMAN;tr|B2RBR1|B2RBR1_HUMAN;sp|Q8TDM6-5|DLG5_HUMAN;tr|A0A0A0MSL1|A0A0A0MSL1_HUMAN	>sp|Q8TDM6-2|DLG5_HUMAN Isoform 2 of Disks large homolog 5 OS=Homo sapiens GN=DLG5;>sp|Q8TDM6-4|DLG5_HUMAN Isoform 4 of Disks large homolog 5 OS=Homo sapiens GN=DLG5;>sp|Q8TDM6|DLG5_HUMAN Disks large homolog 5 OS=Homo sapiens GN=DLG5 PE=1 SV=4;>tr|B2RBR1|B	6	2	2	1.3	1.3	0.00013104	3.2736	6303.92	6569.6	5872.4	6004.91	6598.92	3
tr|A9JR48|A9JR48_HUMAN;tr|A0A087WXW6|A0A087WXW6_HUMAN;sp|Q9BXA9-3|SALL3_HUMAN;sp|Q9BXA9-4|SALL3_HUMAN;sp|Q9BXA9-2|SALL3_HUMAN;sp|Q9BXA9|SALL3_HUMAN	tr|A9JR48|A9JR48_HUMAN;tr|A0A087WXW6|A0A087WXW6_HUMAN;sp|Q9BXA9-3|SALL3_HUMAN;sp|Q9BXA9-4|SALL3_HUMAN;sp|Q9BXA9-2|SALL3_HUMAN;sp|Q9BXA9|SALL3_HUMAN	>tr|A9JR48|A9JR48_HUMAN SALL3 protein OS=Homo sapiens GN=SALL3 PE=2 SV=1;>tr|A0A087WXW6|A0A087WXW6_HUMAN Sal-like protein 3 OS=Homo sapiens GN=SALL3 PE=1 SV=1;>sp|Q9BXA9-3|SALL3_HUMAN Isoform 2 of Sal-like protein 3 OS=Homo sapiens GN=SALL3;>sp|Q9BXA9-4|SA	6	5	2	6.3	2.6	0.00013298	3.5637	4581.22	4953.6	3938.62	5230.84	5102.25	5
sp|Q92796-3|DLG3_HUMAN;sp|Q92796-2|DLG3_HUMAN;sp|Q92796|DLG3_HUMAN;tr|Q5JUW8|Q5JUW8_HUMAN;tr|Q59FY1|Q59FY1_HUMAN	sp|Q92796-3|DLG3_HUMAN;sp|Q92796-2|DLG3_HUMAN;sp|Q92796|DLG3_HUMAN;tr|Q5JUW8|Q5JUW8_HUMAN;tr|Q59FY1|Q59FY1_HUMAN	>sp|Q92796-3|DLG3_HUMAN Isoform 3 of Disks large homolog 3 OS=Homo sapiens GN=DLG3;>sp|Q92796-2|DLG3_HUMAN Isoform 2 of Disks large homolog 3 OS=Homo sapiens GN=DLG3;>sp|Q92796|DLG3_HUMAN Disks large homolog 3 OS=Homo sapiens GN=DLG3 PE=1 SV=2;>tr|Q5JUW8|Q	5	4	2	11.2	6.3	0	11.237	6100.2	6804.6	7598.33	6129.09	4188.42	5
tr|H0YED9|H0YED9_HUMAN;sp|P19544-9|WT1_HUMAN;sp|P19544-6|WT1_HUMAN;sp|P19544-2|WT1_HUMAN;sp|P19544-3|WT1_HUMAN;sp|P19544-4|WT1_HUMAN;sp|P19544|WT1_HUMAN;tr|A0A0A0MT54|A0A0A0MT54_HUMAN;sp|P19544-8|WT1_HUMAN;tr|H0Y7K5|H0Y7K5_HUMAN;tr|J3KNN9|J3KNN9_HUMAN;sp|P19544-7|WT1_HUMAN;tr|E9PKS2|E9PKS2_HUMAN	tr|H0YED9|H0YED9_HUMAN;sp|P19544-9|WT1_HUMAN;sp|P19544-6|WT1_HUMAN;sp|P19544-2|WT1_HUMAN;sp|P19544-3|WT1_HUMAN;sp|P19544-4|WT1_HUMAN;sp|P19544|WT1_HUMAN;tr|A0A0A0MT54|A0A0A0MT54_HUMAN;sp|P19544-8|WT1_HUMAN;tr|H0Y7K5|H0Y7K5_HUMAN;tr|J3KNN9|J3KNN9_HUMAN;sp|P19544-7|WT1_HUMAN;tr|E9PKS2|E9PKS2_HUMAN	>tr|H0YED9|H0YED9_HUMAN Wilms tumor protein (Fragment) OS=Homo sapiens GN=WT1 PE=4 SV=1;>sp|P19544-9|WT1_HUMAN Isoform 9 of Wilms tumor protein OS=Homo sapiens GN=WT1;>sp|P19544-6|WT1_HUMAN Isoform 6 of Wilms tumor protein OS=Homo sapiens GN=WT1;>sp|P19544	13	2	2	11.8	11.8	0	6.8251	4469.99	5485.9	4566.14	5456.44	4223.19	7
tr|A8KA24|A8KA24_HUMAN;sp|Q9P1Q0-4|VPS54_HUMAN;sp|Q9P1Q0-2|VPS54_HUMAN;tr|A8K9F4|A8K9F4_HUMAN;sp|Q9P1Q0|VPS54_HUMAN;sp|Q9P1Q0-3|VPS54_HUMAN	tr|A8KA24|A8KA24_HUMAN;sp|Q9P1Q0-4|VPS54_HUMAN;sp|Q9P1Q0-2|VPS54_HUMAN;tr|A8K9F4|A8K9F4_HUMAN;sp|Q9P1Q0|VPS54_HUMAN;sp|Q9P1Q0-3|VPS54_HUMAN	>tr|A8KA24|A8KA24_HUMAN cDNA FLJ78648, highly similar to Homo sapiens vacuolar protein sorting 54 (yeast) (VPS54), transcript variant 2, mRNA OS=Homo sapiens PE=2 SV=1;>sp|Q9P1Q0-4|VPS54_HUMAN Isoform 4 of Vacuolar protein sorting-associated protein 54 OS=	6	2	2	2.5	2.5	0	4.1622	2973.06	2732	2920.76	3396.82	2922.13	2
tr|A8MU21|A8MU21_HUMAN;sp|Q9BVK8|TM147_HUMAN;sp|Q9BVK8-2|TM147_HUMAN	tr|A8MU21|A8MU21_HUMAN;sp|Q9BVK8|TM147_HUMAN;sp|Q9BVK8-2|TM147_HUMAN	>tr|A8MU21|A8MU21_HUMAN Transmembrane protein 147 OS=Homo sapiens GN=TMEM147 PE=4 SV=1;>sp|Q9BVK8|TM147_HUMAN Transmembrane protein 147 OS=Homo sapiens GN=TMEM147 PE=1 SV=1;>sp|Q9BVK8-2|TM147_HUMAN Isoform 2 of Transmembrane protein 147 OS=Homo sapiens GN=	3	2	2	11.4	11.4	0.00013079	3.2397	8490.01	6936.9	8583.17	7832.76	8715.52	4
tr|B4E1H0|B4E1H0_HUMAN;tr|A0A024RD67|A0A024RD67_HUMAN;sp|O75486-2|SUPT3_HUMAN;sp|O75486-3|SUPT3_HUMAN;tr|Q5U608|Q5U608_HUMAN;sp|O75486|SUPT3_HUMAN	tr|B4E1H0|B4E1H0_HUMAN;tr|A0A024RD67|A0A024RD67_HUMAN;sp|O75486-2|SUPT3_HUMAN;sp|O75486-3|SUPT3_HUMAN;tr|Q5U608|Q5U608_HUMAN;sp|O75486|SUPT3_HUMAN	>tr|B4E1H0|B4E1H0_HUMAN Transcription initiation protein SPT3 homolog OS=Homo sapiens GN=SUPT3H PE=2 SV=1;>tr|A0A024RD67|A0A024RD67_HUMAN Suppressor of Ty 3 homolog (S. cerevisiae), isoform CRA_b OS=Homo sapiens GN=SUPT3H PE=4 SV=1;>sp|O75486-2|SUPT3_HUMAN	6	2	2	16.4	16.4	0	6.7239	3246.05	2720.2	2912.43	3483.08	3587.25	2
sp|Q6P3S1-3|DEN1B_HUMAN;tr|B3KR95|B3KR95_HUMAN;sp|Q6P3S1-2|DEN1B_HUMAN;sp|Q6P3S1|DEN1B_HUMAN;sp|Q6P3S1-5|DEN1B_HUMAN;tr|K7EM80|K7EM80_HUMAN;tr|K7EMN9|K7EMN9_HUMAN;tr|K7ENM0|K7ENM0_HUMAN;tr|B7ZBL5|B7ZBL5_HUMAN;tr|B7Z8J1|B7Z8J1_HUMAN;tr|Q96AX6|Q96AX6_HUMAN;tr|K7EKL5|K7EKL5_HUMAN;sp|Q6P3S1-4|DEN1B_HUMAN;tr|A0A024R987|A0A024R987_HUMAN;sp|Q8IV53-2|DEN1C_HUMAN;sp|Q8IV53|DEN1C_HUMAN	sp|Q6P3S1-3|DEN1B_HUMAN;tr|B3KR95|B3KR95_HUMAN;sp|Q6P3S1-2|DEN1B_HUMAN;sp|Q6P3S1|DEN1B_HUMAN;sp|Q6P3S1-5|DEN1B_HUMAN;tr|K7EM80|K7EM80_HUMAN;tr|K7EMN9|K7EMN9_HUMAN;tr|K7ENM0|K7ENM0_HUMAN;tr|B7ZBL5|B7ZBL5_HUMAN;tr|B7Z8J1|B7Z8J1_HUMAN;tr|Q96AX6|Q96AX6_HUMAN;tr|K7EKL5|K7EKL5_HUMAN;sp|Q6P3S1-4|DEN1B_HUMAN;tr|A0A024R987|A0A024R987_HUMAN;sp|Q8IV53-2|DEN1C_HUMAN;sp|Q8IV53|DEN1C_HUMAN	>sp|Q6P3S1-3|DEN1B_HUMAN Isoform 3 of DENN domain-containing protein 1B OS=Homo sapiens GN=DENND1B;>tr|B3KR95|B3KR95_HUMAN DENN domain-containing protein 1B OS=Homo sapiens GN=DENND1B PE=2 SV=1;>sp|Q6P3S1-2|DEN1B_HUMAN Isoform 2 of DENN domain-containing p	16	2	2	5.4	5.4	0.00050897	2.6468	6194.28	6412.1	6432.15	6687.17	7007.11	4
tr|H3BPY4|H3BPY4_HUMAN;tr|H3BTN6|H3BTN6_HUMAN;sp|Q9H6L2|TM231_HUMAN;tr|H3BMW7|H3BMW7_HUMAN;sp|Q9H6L2-2|TM231_HUMAN	tr|H3BPY4|H3BPY4_HUMAN;tr|H3BTN6|H3BTN6_HUMAN;sp|Q9H6L2|TM231_HUMAN;tr|H3BMW7|H3BMW7_HUMAN;sp|Q9H6L2-2|TM231_HUMAN	>tr|H3BPY4|H3BPY4_HUMAN Transmembrane protein 231 OS=Homo sapiens GN=TMEM231 PE=4 SV=1;>tr|H3BTN6|H3BTN6_HUMAN Transmembrane protein 231 OS=Homo sapiens GN=TMEM231 PE=4 SV=1;>sp|Q9H6L2|TM231_HUMAN Transmembrane protein 231 OS=Homo sapiens GN=TMEM231 PE=1 S	5	2	2	10.9	10.9	0	6.1544	6398.22	6737.5	6729.84	6201.99	6265.1	2
sp|P15884-15|ITF2_HUMAN;sp|P15884-5|ITF2_HUMAN;sp|P15884-4|ITF2_HUMAN;sp|P15884-10|ITF2_HUMAN;tr|H3BPJ7|H3BPJ7_HUMAN;sp|P15884-14|ITF2_HUMAN;sp|P15884-13|ITF2_HUMAN;sp|P15884-12|ITF2_HUMAN;tr|B3KVA4|B3KVA4_HUMAN;tr|A0A024R2C0|A0A024R2C0_HUMAN;sp|P15884|ITF2_HUMAN;sp|P15884-3|ITF2_HUMAN;tr|H3BTP3|H3BTP3_HUMAN;tr|E9PH57|E9PH57_HUMAN;tr|H3BNI2|H3BNI2_HUMAN;tr|H3BME8|H3BME8_HUMAN;tr|G0LNT6|G0LNT6_HUM…	sp|P15884-15|ITF2_HUMAN;sp|P15884-5|ITF2_HUMAN;sp|P15884-4|ITF2_HUMAN;sp|P15884-10|ITF2_HUMAN;tr|H3BPJ7|H3BPJ7_HUMAN;sp|P15884-14|ITF2_HUMAN;sp|P15884-13|ITF2_HUMAN;sp|P15884-12|ITF2_HUMAN;tr|B3KVA4|B3KVA4_HUMAN;tr|A0A024R2C0|A0A024R2C0_HUMAN;sp|P15884|ITF2_HUMAN;sp|P15884-3|ITF2_HUMAN;tr|H3BTP3|H3BTP3_HUMAN;tr|E9PH57|E9PH57_HUMAN;tr|H3BNI2|H3BNI2_HUMAN;tr|H3BME8|H3BME8_HUMAN;tr|G0LNT6|G0LNT6_HUM…	>sp|P15884-15|ITF2_HUMAN Isoform C-delta of Transcription factor 4 OS=Homo sapiens GN=TCF4;>sp|P15884-5|ITF2_HUMAN Isoform B-delta of Transcription factor 4 OS=Homo sapiens GN=TCF4;>sp|P15884-4|ITF2_HUMAN Isoform B+delta of Transcription factor 4 OS=Homo s	34	3	2	5.7	4.1	0.00051308	2.8288	6291.78	6791.1	6416.37	5475.95	5068.86	3
sp|Q6AWC2-5|WWC2_HUMAN;sp|Q6AWC2-3|WWC2_HUMAN;sp|Q6AWC2-2|WWC2_HUMAN;sp|Q6AWC2-4|WWC2_HUMAN;sp|Q6AWC2|WWC2_HUMAN;sp|Q6AWC2-6|WWC2_HUMAN	sp|Q6AWC2-5|WWC2_HUMAN;sp|Q6AWC2-3|WWC2_HUMAN;sp|Q6AWC2-2|WWC2_HUMAN;sp|Q6AWC2-4|WWC2_HUMAN;sp|Q6AWC2|WWC2_HUMAN;sp|Q6AWC2-6|WWC2_HUMAN	>sp|Q6AWC2-5|WWC2_HUMAN Isoform 5 of Protein WWC2 OS=Homo sapiens GN=WWC2;>sp|Q6AWC2-3|WWC2_HUMAN Isoform 3 of Protein WWC2 OS=Homo sapiens GN=WWC2;>sp|Q6AWC2-2|WWC2_HUMAN Isoform 2 of Protein WWC2 OS=Homo sapiens GN=WWC2;>sp|Q6AWC2-4|WWC2_HUMAN Isoform 4	6	2	2	2.1	2.1	0.0013847	2.4221	4969.81	4877.6	4796.06	6224.24	5501.59	2
tr|D6RDX7|D6RDX7_HUMAN;sp|Q6PCB8-2|EMB_HUMAN;sp|Q6PCB8|EMB_HUMAN;tr|A0A024QYV2|A0A024QYV2_HUMAN	tr|D6RDX7|D6RDX7_HUMAN;sp|Q6PCB8-2|EMB_HUMAN;sp|Q6PCB8|EMB_HUMAN;tr|A0A024QYV2|A0A024QYV2_HUMAN	>tr|D6RDX7|D6RDX7_HUMAN Embigin OS=Homo sapiens GN=EMB PE=4 SV=1;>sp|Q6PCB8-2|EMB_HUMAN Isoform 2 of Embigin OS=Homo sapiens GN=EMB;>sp|Q6PCB8|EMB_HUMAN Embigin OS=Homo sapiens GN=EMB PE=1 SV=1;>tr|A0A024QYV2|A0A024QYV2_HUMAN HCG1983280, isoform CRA_a (Fra	4	2	2	8.8	8.8	0.0046977	1.6431	6180.11	7095.6	6644.26	6384.62	7118.98	2
tr|S4R3X9|S4R3X9_HUMAN;tr|B1AN51|B1AN51_HUMAN;tr|B4DX17|B4DX17_HUMAN;sp|Q9NWH7-2|SPAT6_HUMAN;tr|A8MU33|A8MU33_HUMAN;sp|Q9NWH7|SPAT6_HUMAN	tr|S4R3X9|S4R3X9_HUMAN;tr|B1AN51|B1AN51_HUMAN;tr|B4DX17|B4DX17_HUMAN;sp|Q9NWH7-2|SPAT6_HUMAN;tr|A8MU33|A8MU33_HUMAN;sp|Q9NWH7|SPAT6_HUMAN	>tr|S4R3X9|S4R3X9_HUMAN Spermatogenesis-associated protein 6 OS=Homo sapiens GN=SPATA6 PE=1 SV=1;>tr|B1AN51|B1AN51_HUMAN Spermatogenesis-associated protein 6 (Fragment) OS=Homo sapiens GN=SPATA6 PE=1 SV=1;>tr|B4DX17|B4DX17_HUMAN cDNA FLJ54194, highly simil	6	2	2	12.8	12.8	0.0026977	1.9619	7995.94	11828	10480.7	14666.4	12844.1	3
tr|Q75MX6|Q75MX6_HUMAN;sp|Q9UHL9-2|GT2D1_HUMAN;sp|Q9UHL9|GT2D1_HUMAN;tr|E9PFE2|E9PFE2_HUMAN;tr|Q59FS0|Q59FS0_HUMAN;sp|Q9UHL9-3|GT2D1_HUMAN;tr|A4D2M8|A4D2M8_HUMAN	tr|Q75MX6|Q75MX6_HUMAN;sp|Q9UHL9-2|GT2D1_HUMAN;sp|Q9UHL9|GT2D1_HUMAN;tr|E9PFE2|E9PFE2_HUMAN;tr|Q59FS0|Q59FS0_HUMAN;sp|Q9UHL9-3|GT2D1_HUMAN;tr|A4D2M8|A4D2M8_HUMAN	>tr|Q75MX6|Q75MX6_HUMAN Putative uncharacterized protein GTF2IRD1 (Fragment) OS=Homo sapiens GN=GTF2IRD1 PE=4 SV=1;>sp|Q9UHL9-2|GT2D1_HUMAN Isoform 2 of General transcription factor II-I repeat domain-containing protein 1 OS=Homo sapiens GN=GTF2IRD1;>sp|Q9	7	2	2	2.9	2.9	0.00051203	2.8023	5198.89	4827.7	5100.14	5838.26	5183.57	2
sp|Q96AP0-2|ACD_HUMAN;sp|Q96AP0|ACD_HUMAN;tr|R4GNJ5|R4GNJ5_HUMAN	sp|Q96AP0-2|ACD_HUMAN;sp|Q96AP0|ACD_HUMAN;tr|R4GNJ5|R4GNJ5_HUMAN	>sp|Q96AP0-2|ACD_HUMAN Isoform 2 of Adrenocortical dysplasia protein homolog OS=Homo sapiens GN=ACD;>sp|Q96AP0|ACD_HUMAN Adrenocortical dysplasia protein homolog OS=Homo sapiens GN=ACD PE=1 SV=3;>tr|R4GNJ5|R4GNJ5_HUMAN Adrenocortical dysplasia protein homo	3	2	2	5.2	5.2	0	9.9429	4807.54	4758.5	5234.23	4817.26	4092.67	4
sp|Q09328|MGT5A_HUMAN;tr|Q53SZ9|Q53SZ9_HUMAN;tr|Q53SV8|Q53SV8_HUMAN	sp|Q09328|MGT5A_HUMAN;tr|Q53SZ9|Q53SZ9_HUMAN;tr|Q53SV8|Q53SV8_HUMAN	>sp|Q09328|MGT5A_HUMAN Alpha-1,6-mannosylglycoprotein 6-beta-N-acetylglucosaminyltransferase A OS=Homo sapiens GN=MGAT5 PE=1 SV=1;>tr|Q53SZ9|Q53SZ9_HUMAN Putative uncharacterized protein MGAT5 (Fragment) OS=Homo sapiens GN=MGAT5 PE=4 SV=1;>tr|Q53SV8|Q53SV8	3	2	2	1.9	1.9	0.009487	1.2239	6133.98	8034.8	7618.17	6511.82	5637.38	3
tr|Q8NEX1|Q8NEX1_HUMAN;tr|A0A090N8Y8|A0A090N8Y8_HUMAN;sp|Q8NHG8|ZNRF2_HUMAN;tr|J3KTB9|J3KTB9_HUMAN;tr|H3BUF0|H3BUF0_HUMAN;tr|H3BRB6|H3BRB6_HUMAN;tr|B4DG67|B4DG67_HUMAN;sp|Q8ND25|ZNRF1_HUMAN;sp|Q8ND25-2|ZNRF1_HUMAN	tr|Q8NEX1|Q8NEX1_HUMAN;tr|A0A090N8Y8|A0A090N8Y8_HUMAN;sp|Q8NHG8|ZNRF2_HUMAN;tr|J3KTB9|J3KTB9_HUMAN;tr|H3BUF0|H3BUF0_HUMAN;tr|H3BRB6|H3BRB6_HUMAN;tr|B4DG67|B4DG67_HUMAN;sp|Q8ND25|ZNRF1_HUMAN;sp|Q8ND25-2|ZNRF1_HUMAN	>tr|Q8NEX1|Q8NEX1_HUMAN Ells2 (Fragment) OS=Homo sapiens PE=2 SV=1;>tr|A0A090N8Y8|A0A090N8Y8_HUMAN Zinc and ring finger 2, isoform CRA_b OS=Homo sapiens GN=ZNRF2 PE=4 SV=1;>sp|Q8NHG8|ZNRF2_HUMAN E3 ubiquitin-protein ligase ZNRF2 OS=Homo sapiens GN=ZNRF2 PE	9	2	2	12.8	12.8	0	6.8884	5012.75	5098.6	4735.85	5097.66	5269.11	2
tr|Q5T171|Q5T171_HUMAN;tr|Q5T170|Q5T170_HUMAN;sp|Q9BRQ0|PYGO2_HUMAN;tr|Q8NBG9|Q8NBG9_HUMAN	tr|Q5T171|Q5T171_HUMAN;tr|Q5T170|Q5T170_HUMAN;sp|Q9BRQ0|PYGO2_HUMAN;tr|Q8NBG9|Q8NBG9_HUMAN	>tr|Q5T171|Q5T171_HUMAN Pygopus homolog 2 OS=Homo sapiens GN=PYGO2 PE=4 SV=1;>tr|Q5T170|Q5T170_HUMAN Pygopus homolog 2 (Drosophila), isoform CRA_a OS=Homo sapiens GN=PYGO2 PE=2 SV=1;>sp|Q9BRQ0|PYGO2_HUMAN Pygopus homolog 2 OS=Homo sapiens GN=PYGO2 PE=1 SV=	4	2	2	7.3	7.3	0.0017513	2.3138	6543.45	7263.2	6399.63	6498.98	6376.65	3
sp|P36897-3|TGFR1_HUMAN;tr|B4DY26|B4DY26_HUMAN;tr|Q5T7S2|Q5T7S2_HUMAN;sp|P36897|TGFR1_HUMAN;sp|P36897-2|TGFR1_HUMAN;tr|F8W1R9|F8W1R9_HUMAN;tr|B4DXN7|B4DXN7_HUMAN	sp|P36897-3|TGFR1_HUMAN;tr|B4DY26|B4DY26_HUMAN;tr|Q5T7S2|Q5T7S2_HUMAN;sp|P36897|TGFR1_HUMAN;sp|P36897-2|TGFR1_HUMAN;tr|F8W1R9|F8W1R9_HUMAN;tr|B4DXN7|B4DXN7_HUMAN	>sp|P36897-3|TGFR1_HUMAN Isoform 3 of TGF-beta receptor type-1 OS=Homo sapiens GN=TGFBR1;>tr|B4DY26|B4DY26_HUMAN Receptor protein serine/threonine kinase OS=Homo sapiens GN=TGFBR1 PE=2 SV=1;>tr|Q5T7S2|Q5T7S2_HUMAN Receptor protein serine/threonine kinase O	7	2	2	4.9	4.9	0	6.2476	7571.23	8411.3	7923.12	7632.44	7440.37	6
tr|B4DJ71|B4DJ71_HUMAN;tr|B2RBR4|B2RBR4_HUMAN;sp|Q08357|S20A2_HUMAN	tr|B4DJ71|B4DJ71_HUMAN;tr|B2RBR4|B2RBR4_HUMAN;sp|Q08357|S20A2_HUMAN	>tr|B4DJ71|B4DJ71_HUMAN cDNA FLJ58138, highly similar to Homo sapiens solute carrier family 20 (phosphate transporter), member 2 (SLC20A2), mRNA OS=Homo sapiens PE=2 SV=1;>tr|B2RBR4|B2RBR4_HUMAN cDNA, FLJ95644, highly similar to Homo sapiens solute carrier	3	2	2	6.6	6.6	0	10.81	4881.48	4157.7	4168.15	5060.75	4402.47	2
tr|Q8NCG3|Q8NCG3_HUMAN;tr|H0YCY4|H0YCY4_HUMAN;tr|A0A024R3N9|A0A024R3N9_HUMAN;sp|Q8IW92|GLBL2_HUMAN;sp|Q8NCI6-2|GLBL3_HUMAN;sp|Q8NCI6|GLBL3_HUMAN	tr|Q8NCG3|Q8NCG3_HUMAN;tr|H0YCY4|H0YCY4_HUMAN;tr|A0A024R3N9|A0A024R3N9_HUMAN;sp|Q8IW92|GLBL2_HUMAN;sp|Q8NCI6-2|GLBL3_HUMAN;sp|Q8NCI6|GLBL3_HUMAN	>tr|Q8NCG3|Q8NCG3_HUMAN cDNA FLJ90269 fis, clone NT2RM4001843, weakly similar to BETA-GALACTOSIDASE (EC 3.2.1.23) OS=Homo sapiens PE=2 SV=1;>tr|H0YCY4|H0YCY4_HUMAN Beta-galactosidase-1-like protein 2 (Fragment) OS=Homo sapiens GN=GLB1L2 PE=4 SV=1;>tr|A0A02	6	2	2	6.5	6.5	0.00013087	3.2511	8643.34	12160	10409	7671.47	9485.66	4
sp|P0CG40|SP9_HUMAN;sp|Q8IXZ3-2|SP8_HUMAN;sp|Q8IXZ3-1|SP8_HUMAN;tr|Q4G0T0|Q4G0T0_HUMAN;tr|A8K350|A8K350_HUMAN;tr|A0A087X0Q6|A0A087X0Q6_HUMAN;sp|Q8IXZ3|SP8_HUMAN;sp|Q8IXZ3-4|SP8_HUMAN	sp|P0CG40|SP9_HUMAN;sp|Q8IXZ3-2|SP8_HUMAN;sp|Q8IXZ3-1|SP8_HUMAN;tr|Q4G0T0|Q4G0T0_HUMAN;tr|A8K350|A8K350_HUMAN;tr|A0A087X0Q6|A0A087X0Q6_HUMAN;sp|Q8IXZ3|SP8_HUMAN;sp|Q8IXZ3-4|SP8_HUMAN	>sp|P0CG40|SP9_HUMAN Transcription factor Sp9 OS=Homo sapiens GN=SP9 PE=3 SV=1;>sp|Q8IXZ3-2|SP8_HUMAN Isoform 2 of Transcription factor Sp8 OS=Homo sapiens GN=SP8;>sp|Q8IXZ3-1|SP8_HUMAN Isoform 1 of Transcription factor Sp8 OS=Homo sapiens GN=SP8;>tr|Q4G0T	8	2	2	4.3	4.3	0.00013277	3.5393	7314.02	8900.8	8785.8	7768.95	6973.72	3
sp|Q9NXG0|CNTLN_HUMAN;sp|Q9NXG0-2|CNTLN_HUMAN;tr|B1AMC8|B1AMC8_HUMAN;sp|Q9NXG0-3|CNTLN_HUMAN	sp|Q9NXG0|CNTLN_HUMAN;sp|Q9NXG0-2|CNTLN_HUMAN;tr|B1AMC8|B1AMC8_HUMAN;sp|Q9NXG0-3|CNTLN_HUMAN	>sp|Q9NXG0|CNTLN_HUMAN Centlein OS=Homo sapiens GN=CNTLN PE=2 SV=5;>sp|Q9NXG0-2|CNTLN_HUMAN Isoform 2 of Centlein OS=Homo sapiens GN=CNTLN;>tr|B1AMC8|B1AMC8_HUMAN cDNA FLJ61043 OS=Homo sapiens PE=2 SV=1;>sp|Q9NXG0-3|CNTLN_HUMAN Isoform 3 of Centlein OS=Hom	4	2	2	1.4	1.4	0	5.6674	8083.84	8754.9	8771.47	7742.76	7646	3
tr|A0A024R402|A0A024R402_HUMAN;sp|Q8WXB1|MT21A_HUMAN;tr|H7BXH9|H7BXH9_HUMAN	tr|A0A024R402|A0A024R402_HUMAN;sp|Q8WXB1|MT21A_HUMAN;tr|H7BXH9|H7BXH9_HUMAN	>tr|A0A024R402|A0A024R402_HUMAN Similar to hepatocellular carcinoma-associated antigen HCA557b, isoform CRA_a OS=Homo sapiens GN=LOC151194 PE=4 SV=1;>sp|Q8WXB1|MT21A_HUMAN Protein N-lysine methyltransferase METTL21A OS=Homo sapiens GN=METTL21A PE=1 SV=2;>t	3	2	2	3.7	3.7	0.0068867	1.4135	11983.7	13305	11873.7	12805.8	12181.5	2
tr|A0A024R2U0|A0A024R2U0_HUMAN;sp|Q86UQ0-2|ZN589_HUMAN;sp|Q86UQ0|ZN589_HUMAN;sp|Q86UQ0-3|ZN589_HUMAN;tr|Q59FS2|Q59FS2_HUMAN;tr|Q96JS8|Q96JS8_HUMAN	tr|A0A024R2U0|A0A024R2U0_HUMAN;sp|Q86UQ0-2|ZN589_HUMAN;sp|Q86UQ0|ZN589_HUMAN;sp|Q86UQ0-3|ZN589_HUMAN;tr|Q59FS2|Q59FS2_HUMAN;tr|Q96JS8|Q96JS8_HUMAN	>tr|A0A024R2U0|A0A024R2U0_HUMAN Zinc finger protein 589, isoform CRA_d OS=Homo sapiens GN=ZNF589 PE=4 SV=1;>sp|Q86UQ0-2|ZN589_HUMAN Isoform 2 of Zinc finger protein 589 OS=Homo sapiens GN=ZNF589;>sp|Q86UQ0|ZN589_HUMAN Zinc finger protein 589 OS=Homo sapien	6	2	2	6.6	6.6	0	6.1412	3242.74	2387.2	2786.19	3067.78	2776.24	5
sp|Q8N3E9|PLCD3_HUMAN	sp|Q8N3E9|PLCD3_HUMAN	>sp|Q8N3E9|PLCD3_HUMAN 1-phosphatidylinositol 4,5-bisphosphate phosphodiesterase delta-3 OS=Homo sapiens GN=PLCD3 PE=1 SV=3	1	2	2	3.4	3.4	0	13.285	4377.82	4228.4	4168.83	5114.35	4961.09	4
sp|O15060|ZBT39_HUMAN	sp|O15060|ZBT39_HUMAN	>sp|O15060|ZBT39_HUMAN Zinc finger and BTB domain-containing protein 39 OS=Homo sapiens GN=ZBTB39 PE=2 SV=1	1	2	2	2.9	2.9	0	4.112	5856.09	6382.3	5680.91	5511.04	5306.82	5
sp|Q8N1G1|REXO1_HUMAN;tr|Q05DB0|Q05DB0_HUMAN	sp|Q8N1G1|REXO1_HUMAN;tr|Q05DB0|Q05DB0_HUMAN	>sp|Q8N1G1|REXO1_HUMAN RNA exonuclease 1 homolog OS=Homo sapiens GN=REXO1 PE=1 SV=3;>tr|Q05DB0|Q05DB0_HUMAN REXO1 protein (Fragment) OS=Homo sapiens GN=REXO1 PE=2 SV=1	2	2	2	1.9	1.9	0.0029387	1.9423	6214.64	5674.1	5837.74	7340.4	7019.65	3
sp|Q6P1M3-2|L2GL2_HUMAN;tr|J3QRV5|J3QRV5_HUMAN;sp|Q6P1M3|L2GL2_HUMAN;tr|J3KRE1|J3KRE1_HUMAN;tr|J3QLV4|J3QLV4_HUMAN;tr|J3QRZ8|J3QRZ8_HUMAN;tr|J3QL58|J3QL58_HUMAN;tr|J3QSA6|J3QSA6_HUMAN;tr|A0PJJ0|A0PJJ0_HUMAN;sp|Q6P1M3-3|L2GL2_HUMAN;tr|B4DVR9|B4DVR9_HUMAN;tr|B3KX47|B3KX47_HUMAN	sp|Q6P1M3-2|L2GL2_HUMAN;tr|J3QRV5|J3QRV5_HUMAN;sp|Q6P1M3|L2GL2_HUMAN;tr|J3KRE1|J3KRE1_HUMAN;tr|J3QLV4|J3QLV4_HUMAN;tr|J3QRZ8|J3QRZ8_HUMAN;tr|J3QL58|J3QL58_HUMAN;tr|J3QSA6|J3QSA6_HUMAN;tr|A0PJJ0|A0PJJ0_HUMAN;sp|Q6P1M3-3|L2GL2_HUMAN;tr|B4DVR9|B4DVR9_HUMAN;tr|B3KX47|B3KX47_HUMAN	>sp|Q6P1M3-2|L2GL2_HUMAN Isoform A of Lethal(2) giant larvae protein homolog 2 OS=Homo sapiens GN=LLGL2;>tr|J3QRV5|J3QRV5_HUMAN Lethal(2) giant larvae protein homolog 2 OS=Homo sapiens GN=LLGL2 PE=1 SV=1;>sp|Q6P1M3|L2GL2_HUMAN Lethal(2) giant larvae protei	12	2	2	2.1	2.1	0.0025971	2.1103	6326.19	7035.2	6537	5734.92	6063.79	6
tr|F8WE28|F8WE28_HUMAN;tr|F8WE38|F8WE38_HUMAN;tr|H7C0W6|H7C0W6_HUMAN;tr|B3KN09|B3KN09_HUMAN;sp|Q9Y2C4|EXOG_HUMAN;tr|F2Z2D3|F2Z2D3_HUMAN;tr|F8WEP0|F8WEP0_HUMAN;tr|H7C451|H7C451_HUMAN;tr|F8WC11|F8WC11_HUMAN;sp|Q9Y2C4-4|EXOG_HUMAN	tr|F8WE28|F8WE28_HUMAN;tr|F8WE38|F8WE38_HUMAN;tr|H7C0W6|H7C0W6_HUMAN;tr|B3KN09|B3KN09_HUMAN;sp|Q9Y2C4|EXOG_HUMAN;tr|F2Z2D3|F2Z2D3_HUMAN;tr|F8WEP0|F8WEP0_HUMAN;tr|H7C451|H7C451_HUMAN;tr|F8WC11|F8WC11_HUMAN;sp|Q9Y2C4-4|EXOG_HUMAN	>tr|F8WE28|F8WE28_HUMAN Nuclease EXOG, mitochondrial OS=Homo sapiens GN=EXOG PE=1 SV=1;>tr|F8WE38|F8WE38_HUMAN Nuclease EXOG, mitochondrial OS=Homo sapiens GN=EXOG PE=1 SV=1;>tr|H7C0W6|H7C0W6_HUMAN Nuclease EXOG, mitochondrial (Fragment) OS=Homo sapiens GN	10	2	2	22.4	22.4	0	5.5749	6642.01	5966.4	5697.07	6219.49	6450.07	3
sp|O95210|STBD1_HUMAN;tr|B4DK68|B4DK68_HUMAN;tr|B3KMK8|B3KMK8_HUMAN	sp|O95210|STBD1_HUMAN;tr|B4DK68|B4DK68_HUMAN;tr|B3KMK8|B3KMK8_HUMAN	>sp|O95210|STBD1_HUMAN Starch-binding domain-containing protein 1 OS=Homo sapiens GN=STBD1 PE=1 SV=1;>tr|B4DK68|B4DK68_HUMAN cDNA FLJ59708, highly similar to Genethonin-1 OS=Homo sapiens PE=2 SV=1;>tr|B3KMK8|B3KMK8_HUMAN cDNA FLJ11293 fis, clone PLACE10096	3	2	2	4.2	4.2	0.0025894	2.0604	6710.2	8995.7	7725.63	7221.79	7039.87	3
tr|B4DP69|B4DP69_HUMAN;sp|Q9UNH6-2|SNX7_HUMAN;sp|Q9UNH6|SNX7_HUMAN;tr|E9PNL2|E9PNL2_HUMAN;sp|Q9UNH6-3|SNX7_HUMAN;tr|B7ZC83|B7ZC83_HUMAN	tr|B4DP69|B4DP69_HUMAN;sp|Q9UNH6-2|SNX7_HUMAN;sp|Q9UNH6|SNX7_HUMAN;tr|E9PNL2|E9PNL2_HUMAN;sp|Q9UNH6-3|SNX7_HUMAN;tr|B7ZC83|B7ZC83_HUMAN	>tr|B4DP69|B4DP69_HUMAN cDNA FLJ55734, highly similar to Sorting nexin-7 OS=Homo sapiens PE=2 SV=1;>sp|Q9UNH6-2|SNX7_HUMAN Isoform 2 of Sorting nexin-7 OS=Homo sapiens GN=SNX7;>sp|Q9UNH6|SNX7_HUMAN Sorting nexin-7 OS=Homo sapiens GN=SNX7 PE=1 SV=1;>tr|E9PN	6	2	2	6	6	0	4.0562	9071.35	8560.8	8408.63	8478.2	10597.2	5
sp|Q9Y2V0|CO041_HUMAN;tr|H3BS01|H3BS01_HUMAN;tr|H3BTL3|H3BTL3_HUMAN;tr|H3BNF9|H3BNF9_HUMAN;sp|Q9Y2V0-2|CO041_HUMAN	sp|Q9Y2V0|CO041_HUMAN;tr|H3BS01|H3BS01_HUMAN;tr|H3BTL3|H3BTL3_HUMAN;tr|H3BNF9|H3BNF9_HUMAN;sp|Q9Y2V0-2|CO041_HUMAN	>sp|Q9Y2V0|CO041_HUMAN Uncharacterized protein C15orf41 OS=Homo sapiens GN=C15orf41 PE=1 SV=2;>tr|H3BS01|H3BS01_HUMAN Uncharacterized protein C15orf41 OS=Homo sapiens GN=C15orf41 PE=4 SV=1;>tr|H3BTL3|H3BTL3_HUMAN Uncharacterized protein C15orf41 (Fragment)	5	2	2	6.4	6.4	0.00013233	3.4745	5990.67	6848.3	6718.61	5447.03	5919.05	3
sp|Q9NWW7|CB042_HUMAN;tr|C9J4L7|C9J4L7_HUMAN;tr|C9JKD5|C9JKD5_HUMAN;tr|C9JZF3|C9JZF3_HUMAN;tr|C9JJF4|C9JJF4_HUMAN	sp|Q9NWW7|CB042_HUMAN;tr|C9J4L7|C9J4L7_HUMAN;tr|C9JKD5|C9JKD5_HUMAN;tr|C9JZF3|C9JZF3_HUMAN;tr|C9JJF4|C9JJF4_HUMAN	>sp|Q9NWW7|CB042_HUMAN Uncharacterized protein C2orf42 OS=Homo sapiens GN=C2orf42 PE=2 SV=1;>tr|C9J4L7|C9J4L7_HUMAN Uncharacterized protein C2orf42 (Fragment) OS=Homo sapiens GN=C2orf42 PE=4 SV=1;>tr|C9JKD5|C9JKD5_HUMAN Uncharacterized protein C2orf42 (Fra	5	2	2	3.3	3.3	0.0057341	1.5083	4961.18	5276.5	4877.09	5163.39	4915.8	2
sp|Q9BQK8|LPIN3_HUMAN;sp|Q9BQK8-2|LPIN3_HUMAN	sp|Q9BQK8|LPIN3_HUMAN;sp|Q9BQK8-2|LPIN3_HUMAN	>sp|Q9BQK8|LPIN3_HUMAN Phosphatidate phosphatase LPIN3 OS=Homo sapiens GN=LPIN3 PE=1 SV=3;>sp|Q9BQK8-2|LPIN3_HUMAN Isoform 2 of Phosphatidate phosphatase LPIN3 OS=Homo sapiens GN=LPIN3	2	2	2	3.1	3.1	0	11.136	5747.31	4916.6	5150.87	5992.67	5811.4	2
sp|Q9UJA2-2|CRLS1_HUMAN;sp|Q9UJA2|CRLS1_HUMAN;tr|Q6NTG3|Q6NTG3_HUMAN	sp|Q9UJA2-2|CRLS1_HUMAN;sp|Q9UJA2|CRLS1_HUMAN;tr|Q6NTG3|Q6NTG3_HUMAN	>sp|Q9UJA2-2|CRLS1_HUMAN Isoform 2 of Cardiolipin synthase OS=Homo sapiens GN=CRLS1;>sp|Q9UJA2|CRLS1_HUMAN Cardiolipin synthase OS=Homo sapiens GN=CRLS1 PE=2 SV=1;>tr|Q6NTG3|Q6NTG3_HUMAN CRLS1 protein OS=Homo sapiens GN=CRLS1 PE=2 SV=1	3	2	2	7.9	7.9	0.0012614	2.4587	7016.32	7205.9	7045.44	8238.25	7569.21	3
tr|Q5SXX7|Q5SXX7_HUMAN;sp|Q9NVF9-3|EKI2_HUMAN;tr|A0A024R9A8|A0A024R9A8_HUMAN;sp|Q9NVF9|EKI2_HUMAN;tr|A0A024R976|A0A024R976_HUMAN;sp|Q9NVF9-2|EKI2_HUMAN	tr|Q5SXX7|Q5SXX7_HUMAN;sp|Q9NVF9-3|EKI2_HUMAN;tr|A0A024R9A8|A0A024R9A8_HUMAN;sp|Q9NVF9|EKI2_HUMAN;tr|A0A024R976|A0A024R976_HUMAN;sp|Q9NVF9-2|EKI2_HUMAN	>tr|Q5SXX7|Q5SXX7_HUMAN Ethanolamine kinase 2 (Fragment) OS=Homo sapiens GN=ETNK2 PE=4 SV=4;>sp|Q9NVF9-3|EKI2_HUMAN Isoform 3 of Ethanolamine kinase 2 OS=Homo sapiens GN=ETNK2;>tr|A0A024R9A8|A0A024R9A8_HUMAN Ethanolamine kinase 2, isoform CRA_b OS=Homo sap	6	2	2	12.2	12.2	0	3.8919	7052.65	6936.1	6066.5	7385	7206.52	3
tr|H3BRQ8|H3BRQ8_HUMAN;sp|P0C024-3|NUDT7_HUMAN;sp|P0C024-2|NUDT7_HUMAN;tr|A0A087WVP7|A0A087WVP7_HUMAN;sp|P0C024|NUDT7_HUMAN;tr|H3BMZ7|H3BMZ7_HUMAN	tr|H3BRQ8|H3BRQ8_HUMAN;sp|P0C024-3|NUDT7_HUMAN;sp|P0C024-2|NUDT7_HUMAN;tr|A0A087WVP7|A0A087WVP7_HUMAN;sp|P0C024|NUDT7_HUMAN;tr|H3BMZ7|H3BMZ7_HUMAN	>tr|H3BRQ8|H3BRQ8_HUMAN Peroxisomal coenzyme A diphosphatase NUDT7 OS=Homo sapiens GN=NUDT7 PE=4 SV=1;>sp|P0C024-3|NUDT7_HUMAN Isoform 3 of Peroxisomal coenzyme A diphosphatase NUDT7 OS=Homo sapiens GN=NUDT7;>sp|P0C024-2|NUDT7_HUMAN Isoform 2 of Peroxisoma	6	2	2	14.2	14.2	0.001262	2.4761	7245.4	6692.6	6958.7	7373.47	8363.68	4
tr|B4DR59|B4DR59_HUMAN;tr|B4DRX1|B4DRX1_HUMAN;sp|Q9Y4G2|PKHM1_HUMAN;tr|K7EMP2|K7EMP2_HUMAN;tr|K7EQ68|K7EQ68_HUMAN;tr|D3DU33|D3DU33_HUMAN;sp|Q69YJ1|PKHMP_HUMAN	tr|B4DR59|B4DR59_HUMAN;tr|B4DRX1|B4DRX1_HUMAN;sp|Q9Y4G2|PKHM1_HUMAN;tr|K7EMP2|K7EMP2_HUMAN;tr|K7EQ68|K7EQ68_HUMAN;tr|D3DU33|D3DU33_HUMAN;sp|Q69YJ1|PKHMP_HUMAN	>tr|B4DR59|B4DR59_HUMAN cDNA FLJ57568, highly similar to Homo sapiens pleckstrin homology domain containing, family M member 1, mRNA OS=Homo sapiens PE=2 SV=1;>tr|B4DRX1|B4DRX1_HUMAN cDNA FLJ57575, highly similar to Homo sapiens pleckstrin homology domain	7	2	2	2.6	2.6	0	5.6649	9449.92	10657	9249.23	9838.17	9028.69	2
sp|Q08AN1|ZN616_HUMAN	sp|Q08AN1|ZN616_HUMAN	>sp|Q08AN1|ZN616_HUMAN Zinc finger protein 616 OS=Homo sapiens GN=ZNF616 PE=2 SV=2	1	3	2	4.2	3.2	0.0019998	2.2859	11168.6	11798	8730.13	11830	11522.1	3
sp|Q58EX7-2|PKHG4_HUMAN;tr|A0A024R6X4|A0A024R6X4_HUMAN;sp|Q58EX7|PKHG4_HUMAN;tr|B4E3H4|B4E3H4_HUMAN;tr|H3BSU4|H3BSU4_HUMAN;tr|H3BQ60|H3BQ60_HUMAN;tr|H3BPQ5|H3BPQ5_HUMAN;tr|H3BME5|H3BME5_HUMAN;tr|H3BQE6|H3BQE6_HUMAN;tr|C5IFI8|C5IFI8_HUMAN;tr|H3BQP9|H3BQP9_HUMAN;sp|Q58EX7-3|PKHG4_HUMAN	sp|Q58EX7-2|PKHG4_HUMAN;tr|A0A024R6X4|A0A024R6X4_HUMAN;sp|Q58EX7|PKHG4_HUMAN;tr|B4E3H4|B4E3H4_HUMAN	>sp|Q58EX7-2|PKHG4_HUMAN Isoform 2 of Puratrophin-1 OS=Homo sapiens GN=PLEKHG4;>tr|A0A024R6X4|A0A024R6X4_HUMAN Pleckstrin homology domain containing, family G (With RhoGef domain) member 4, isoform CRA_a OS=Homo sapiens GN=PLEKHG4 PE=4 SV=1;>sp|Q58EX7|PKHG	12	3	2	2	1.4	0.0003878	2.9894	6145.06	8620.5	8488.88	8091.02	8090.53	2
tr|A0A0A0MS58|A0A0A0MS58_HUMAN;tr|A0A024QZR0|A0A024QZR0_HUMAN;sp|Q8TCA0-3|LRC20_HUMAN;tr|A0A024QZL5|A0A024QZL5_HUMAN;sp|Q8TCA0-2|LRC20_HUMAN;tr|X6RK58|X6RK58_HUMAN;tr|A0A024QZM2|A0A024QZM2_HUMAN;sp|Q8TCA0|LRC20_HUMAN	tr|A0A0A0MS58|A0A0A0MS58_HUMAN;tr|A0A024QZR0|A0A024QZR0_HUMAN;sp|Q8TCA0-3|LRC20_HUMAN;tr|A0A024QZL5|A0A024QZL5_HUMAN;sp|Q8TCA0-2|LRC20_HUMAN;tr|X6RK58|X6RK58_HUMAN;tr|A0A024QZM2|A0A024QZM2_HUMAN;sp|Q8TCA0|LRC20_HUMAN	>tr|A0A0A0MS58|A0A0A0MS58_HUMAN Leucine rich repeat containing 20, isoform CRA_e OS=Homo sapiens GN=LRRC20 PE=4 SV=1;>tr|A0A024QZR0|A0A024QZR0_HUMAN Leucine rich repeat containing 20, isoform CRA_a OS=Homo sapiens GN=LRRC20 PE=4 SV=1;>sp|Q8TCA0-3|LRC20_HUM	8	2	2	14.8	14.8	0.00063484	2.6077	5289.99	4494.2	4955.51	4347.76	5582.28	3
sp|P17535|JUND_HUMAN	sp|P17535|JUND_HUMAN	>sp|P17535|JUND_HUMAN Transcription factor jun-D OS=Homo sapiens GN=JUND PE=1 SV=3	1	4	2	10.7	6.3	0	4.9169	5365.11	5055.1	5334.04	5326.19	5341.37	2
tr|B2R8Z7|B2R8Z7_HUMAN;sp|Q96C00|ZBTB9_HUMAN	tr|B2R8Z7|B2R8Z7_HUMAN;sp|Q96C00|ZBTB9_HUMAN	>tr|B2R8Z7|B2R8Z7_HUMAN cDNA, FLJ94135, highly similar to Homo sapiens zinc finger and BTB domain containing 9 (ZBTB9), mRNA OS=Homo sapiens PE=2 SV=1;>sp|Q96C00|ZBTB9_HUMAN Zinc finger and BTB domain-containing protein 9 OS=Homo sapiens GN=ZBTB9 PE=1 SV=1	2	2	2	6.8	6.8	0	4.7436	5743.68	6641.4	6148.79	6639.94	5399.62	3
sp|Q9Y3B1|SLMO2_HUMAN;sp|Q9Y3B1-2|SLMO2_HUMAN	sp|Q9Y3B1|SLMO2_HUMAN;sp|Q9Y3B1-2|SLMO2_HUMAN	>sp|Q9Y3B1|SLMO2_HUMAN Protein slowmo homolog 2 OS=Homo sapiens GN=SLMO2 PE=1 SV=2;>sp|Q9Y3B1-2|SLMO2_HUMAN Isoform 2 of Protein slowmo homolog 2 OS=Homo sapiens GN=SLMO2	2	2	2	11.9	11.9	0	4.8003	9782.57	8279.5	9353.78	10003.6	8390.86	3
tr|K7EKW3|K7EKW3_HUMAN;tr|E7ESS3|E7ESS3_HUMAN;tr|B4DFQ1|B4DFQ1_HUMAN;sp|Q71RG4-2|TMUB2_HUMAN;sp|Q71RG4|TMUB2_HUMAN;tr|A0A024RDP0|A0A024RDP0_HUMAN;sp|O95164|UBL3_HUMAN;sp|Q71RG4-3|TMUB2_HUMAN	tr|K7EKW3|K7EKW3_HUMAN;tr|E7ESS3|E7ESS3_HUMAN;tr|B4DFQ1|B4DFQ1_HUMAN;sp|Q71RG4-2|TMUB2_HUMAN;sp|Q71RG4|TMUB2_HUMAN	>tr|K7EKW3|K7EKW3_HUMAN Transmembrane and ubiquitin-like domain-containing protein 2 (Fragment) OS=Homo sapiens GN=TMUB2 PE=4 SV=1;>tr|E7ESS3|E7ESS3_HUMAN Transmembrane and ubiquitin-like domain-containing protein 2 OS=Homo sapiens GN=TMUB2 PE=4 SV=1;>tr|B	8	3	2	18	14.9	0	21.834	5318.12	4881.4	4544.07	5289.99	4777.06	2
tr|H7C0N4|H7C0N4_HUMAN;tr|L0R8E5|L0R8E5_HUMAN	tr|H7C0N4|H7C0N4_HUMAN;tr|L0R8E5|L0R8E5_HUMAN	>tr|H7C0N4|H7C0N4_HUMAN Splicing factor 1 (Fragment) OS=Homo sapiens GN=SF1 PE=1 SV=1;>tr|L0R8E5|L0R8E5_HUMAN Alternative protein SF1 OS=Homo sapiens GN=SF1 PE=4 SV=1	2	5	2	29.4	9.4	0	26.194	4348.94	4034.4	4473.2	4861.75	4164.62	4
sp|P52799|EFNB2_HUMAN	sp|P52799|EFNB2_HUMAN	>sp|P52799|EFNB2_HUMAN Ephrin-B2 OS=Homo sapiens GN=EFNB2 PE=1 SV=1	1	2	2	6.3	6.3	0	7.0846	5580.24	4777.5	5202.09	5573.33	6018.5	5
tr|E9PFW2|E9PFW2_HUMAN;tr|B4DT18|B4DT18_HUMAN;tr|A8K6D3|A8K6D3_HUMAN;sp|O00462|MANBA_HUMAN;tr|A7LFP5|A7LFP5_HUMAN	tr|E9PFW2|E9PFW2_HUMAN;tr|B4DT18|B4DT18_HUMAN;tr|A8K6D3|A8K6D3_HUMAN;sp|O00462|MANBA_HUMAN;tr|A7LFP5|A7LFP5_HUMAN	>tr|E9PFW2|E9PFW2_HUMAN Beta-mannosidase OS=Homo sapiens GN=MANBA PE=4 SV=1;>tr|B4DT18|B4DT18_HUMAN cDNA FLJ50201, highly similar to Beta-mannosidase (EC 3.2.1.25) OS=Homo sapiens PE=2 SV=1;>tr|A8K6D3|A8K6D3_HUMAN cDNA FLJ75873, highly similar to Homo sapi	5	3	2	2.8	1.9	0.0030529	1.874	8454.85	10501	9838.8	7846.41	8807.37	3
tr|B3KQR3|B3KQR3_HUMAN;sp|O75629|CREG1_HUMAN	tr|B3KQR3|B3KQR3_HUMAN;sp|O75629|CREG1_HUMAN	>tr|B3KQR3|B3KQR3_HUMAN cDNA PSEC0065 fis, clone NT2RP2000997, highly similar to Protein CREG1 OS=Homo sapiens PE=2 SV=1;>sp|O75629|CREG1_HUMAN Protein CREG1 OS=Homo sapiens GN=CREG1 PE=1 SV=1	2	2	2	10	10	0.00013256	3.5059	6666.3	7271.1	6596.25	6744.7	6814.13	5
tr|A8K6R3|A8K6R3_HUMAN;tr|A8K6D4|A8K6D4_HUMAN;tr|Q6PJ22|Q6PJ22_HUMAN;tr|A0A0A0MR98|A0A0A0MR98_HUMAN;sp|O95544-3|NADK_HUMAN;tr|A0A024R058|A0A024R058_HUMAN;sp|O95544|NADK_HUMAN;sp|O95544-2|NADK_HUMAN	tr|A8K6R3|A8K6R3_HUMAN;tr|A8K6D4|A8K6D4_HUMAN;tr|Q6PJ22|Q6PJ22_HUMAN;tr|A0A0A0MR98|A0A0A0MR98_HUMAN;sp|O95544-3|NADK_HUMAN;tr|A0A024R058|A0A024R058_HUMAN;sp|O95544|NADK_HUMAN;sp|O95544-2|NADK_HUMAN	>tr|A8K6R3|A8K6R3_HUMAN cDNA FLJ78247, highly similar to Homo sapiens NAD kinase, mRNA OS=Homo sapiens PE=2 SV=1;>tr|A8K6D4|A8K6D4_HUMAN cDNA FLJ77769, highly similar to Homo sapiens NAD kinase, mRNA OS=Homo sapiens PE=2 SV=1;>tr|Q6PJ22|Q6PJ22_HUMAN FLJ130	8	2	2	4.7	4.7	0	5.6579	7188.61	9105.9	9632.11	6696.07	6908.62	3
sp|Q16587-5|ZNF74_HUMAN;tr|B5MDQ6|B5MDQ6_HUMAN	sp|Q16587-5|ZNF74_HUMAN;tr|B5MDQ6|B5MDQ6_HUMAN	>sp|Q16587-5|ZNF74_HUMAN Isoform 5 of Zinc finger protein 74 OS=Homo sapiens GN=ZNF74;>tr|B5MDQ6|B5MDQ6_HUMAN Zinc finger protein 74 OS=Homo sapiens GN=ZNF74 PE=4 SV=1	2	2	2	15.7	15.7	0	10.5	5049.51	4841	5937.65	5602.15	3349.5	2
sp|Q04656-5|ATP7A_HUMAN;sp|Q04656|ATP7A_HUMAN;sp|Q04656-2|ATP7A_HUMAN;sp|Q04656-3|ATP7A_HUMAN;tr|B4DRW0|B4DRW0_HUMAN;sp|Q04656-4|ATP7A_HUMAN;tr|Q59HD1|Q59HD1_HUMAN	sp|Q04656-5|ATP7A_HUMAN;sp|Q04656|ATP7A_HUMAN;sp|Q04656-2|ATP7A_HUMAN;sp|Q04656-3|ATP7A_HUMAN;tr|B4DRW0|B4DRW0_HUMAN;sp|Q04656-4|ATP7A_HUMAN	>sp|Q04656-5|ATP7A_HUMAN Isoform 5 of Copper-transporting ATPase 1 OS=Homo sapiens GN=ATP7A;>sp|Q04656|ATP7A_HUMAN Copper-transporting ATPase 1 OS=Homo sapiens GN=ATP7A PE=1 SV=3;>sp|Q04656-2|ATP7A_HUMAN Isoform 1 of Copper-transporting ATPase 1 OS=Homo sa	7	3	2	2.2	1.5	0	5.2871	5803.78	5057.3	5377.89	5635.11	6088.76	2
sp|Q9Y2I8|WDR37_HUMAN;sp|Q9Y2I8-2|WDR37_HUMAN	sp|Q9Y2I8|WDR37_HUMAN;sp|Q9Y2I8-2|WDR37_HUMAN	>sp|Q9Y2I8|WDR37_HUMAN WD repeat-containing protein 37 OS=Homo sapiens GN=WDR37 PE=1 SV=2;>sp|Q9Y2I8-2|WDR37_HUMAN Isoform 2 of WD repeat-containing protein 37 OS=Homo sapiens GN=WDR37	2	2	2	3	3	0.0088298	1.2947	7251.9	7155.6	7005.27	6879.29	7205.05	5
tr|A4D1X5|A4D1X5_HUMAN;sp|Q92556|ELMO1_HUMAN;tr|B4DJV6|B4DJV6_HUMAN;tr|H7C0S6|H7C0S6_HUMAN;tr|H7C3P3|H7C3P3_HUMAN;sp|Q92556-3|ELMO1_HUMAN;tr|H7C0N5|H7C0N5_HUMAN;tr|C9JIW2|C9JIW2_HUMAN;tr|C9IZR8|C9IZR8_HUMAN;sp|Q92556-2|ELMO1_HUMAN	tr|A4D1X5|A4D1X5_HUMAN;sp|Q92556|ELMO1_HUMAN;tr|B4DJV6|B4DJV6_HUMAN;tr|H7C0S6|H7C0S6_HUMAN;tr|H7C3P3|H7C3P3_HUMAN;sp|Q92556-3|ELMO1_HUMAN	>tr|A4D1X5|A4D1X5_HUMAN Engulfment and cell motility 1 (Ced-12 homolog, C. elegans) OS=Homo sapiens GN=ELMO1 PE=2 SV=1;>sp|Q92556|ELMO1_HUMAN Engulfment and cell motility protein 1 OS=Homo sapiens GN=ELMO1 PE=1 SV=2;>tr|B4DJV6|B4DJV6_HUMAN cDNA FLJ54007, h	10	6	2	6.6	3	0	10.323	2058.12	2137.4	2019.07	2320.6	2085.31	5
sp|Q969R8|ITFG2_HUMAN;tr|F5H1D0|F5H1D0_HUMAN;sp|Q969R8-2|ITFG2_HUMAN;tr|Q9NZ46|Q9NZ46_HUMAN;tr|B4DLW6|B4DLW6_HUMAN;tr|B4DV29|B4DV29_HUMAN	sp|Q969R8|ITFG2_HUMAN;tr|F5H1D0|F5H1D0_HUMAN;sp|Q969R8-2|ITFG2_HUMAN;tr|Q9NZ46|Q9NZ46_HUMAN;tr|B4DLW6|B4DLW6_HUMAN;tr|B4DV29|B4DV29_HUMAN	>sp|Q969R8|ITFG2_HUMAN Integrin-alpha FG-GAP repeat-containing protein 2 OS=Homo sapiens GN=ITFG2 PE=1 SV=1;>tr|F5H1D0|F5H1D0_HUMAN Integrin-alpha FG-GAP repeat-containing protein 2 OS=Homo sapiens GN=ITFG2 PE=4 SV=1;>sp|Q969R8-2|ITFG2_HUMAN Isoform 2 of I	6	2	2	4	4	0.00013023	3.1549	6053.96	6307.4	7239.45	6150.52	6302.6	5
tr|A0A024R8I5|A0A024R8I5_HUMAN;sp|Q5VUD6-2|FA69B_HUMAN;sp|Q5VUD6|FA69B_HUMAN	tr|A0A024R8I5|A0A024R8I5_HUMAN;sp|Q5VUD6-2|FA69B_HUMAN;sp|Q5VUD6|FA69B_HUMAN	>tr|A0A024R8I5|A0A024R8I5_HUMAN Family with sequence similarity 69, member B, isoform CRA_a OS=Homo sapiens GN=FAM69B PE=4 SV=1;>sp|Q5VUD6-2|FA69B_HUMAN Isoform 2 of Protein FAM69B OS=Homo sapiens GN=FAM69B;>sp|Q5VUD6|FA69B_HUMAN Protein FAM69B OS=Homo sap	3	2	2	7.6	7.6	0	8.1214	6694.64	7430	7304.02	6817.51	5454.93	8
sp|Q96CG3|TIFA_HUMAN;tr|I6L962|I6L962_HUMAN	sp|Q96CG3|TIFA_HUMAN;tr|I6L962|I6L962_HUMAN	>sp|Q96CG3|TIFA_HUMAN TRAF-interacting protein with FHA domain-containing protein A OS=Homo sapiens GN=TIFA PE=1 SV=1;>tr|I6L962|I6L962_HUMAN TIFA protein OS=Homo sapiens GN=TIFA PE=2 SV=1	2	2	2	9.2	9.2	0.0016285	2.3451	3526.27	3257.6	2986.69	3645.58	3647.19	5
sp|Q96LX8|ZN597_HUMAN	sp|Q96LX8|ZN597_HUMAN	>sp|Q96LX8|ZN597_HUMAN Zinc finger protein 597 OS=Homo sapiens GN=ZNF597 PE=2 SV=1	1	2	2	6.1	6.1	0	12.206	5238.96	4401.5	5013.02	5152.87	5562.37	2
sp|Q8TCJ0|FBX25_HUMAN;sp|Q8TCJ0-3|FBX25_HUMAN;tr|B4DYA3|B4DYA3_HUMAN;tr|A0A024QZ88|A0A024QZ88_HUMAN;sp|Q8TCJ0-2|FBX25_HUMAN	sp|Q8TCJ0|FBX25_HUMAN;sp|Q8TCJ0-3|FBX25_HUMAN;tr|B4DYA3|B4DYA3_HUMAN;tr|A0A024QZ88|A0A024QZ88_HUMAN;sp|Q8TCJ0-2|FBX25_HUMAN	>sp|Q8TCJ0|FBX25_HUMAN F-box only protein 25 OS=Homo sapiens GN=FBXO25 PE=1 SV=3;>sp|Q8TCJ0-3|FBX25_HUMAN Isoform 3 of F-box only protein 25 OS=Homo sapiens GN=FBXO25;>tr|B4DYA3|B4DYA3_HUMAN cDNA FLJ52290, highly similar to F-box only protein 25 OS=Homo sa	5	2	2	5.7	5.7	0.008157	1.3526	6639.45	6696.7	6632.55	9562.92	7572.05	3
tr|I3L269|I3L269_HUMAN;sp|Q96NB1|FOPNL_HUMAN;tr|I3NI25|I3NI25_HUMAN;sp|Q96NB1-2|FOPNL_HUMAN	tr|I3L269|I3L269_HUMAN;sp|Q96NB1|FOPNL_HUMAN;tr|I3NI25|I3NI25_HUMAN;sp|Q96NB1-2|FOPNL_HUMAN	>tr|I3L269|I3L269_HUMAN LisH domain-containing protein FOPNL OS=Homo sapiens GN=FOPNL PE=4 SV=1;>sp|Q96NB1|FOPNL_HUMAN LisH domain-containing protein FOPNL OS=Homo sapiens GN=FOPNL PE=1 SV=1;>tr|I3NI25|I3NI25_HUMAN LisH domain-containing protein FOPNL OS=H	4	2	2	21.3	21.3	0	13.78	10083.9	14355	14909.7	13710.9	7658.64	2
tr|E9PM59|E9PM59_HUMAN;tr|A0A024R3A9|A0A024R3A9_HUMAN;sp|Q9H5J8|TAF1D_HUMAN	tr|E9PM59|E9PM59_HUMAN;tr|A0A024R3A9|A0A024R3A9_HUMAN;sp|Q9H5J8|TAF1D_HUMAN	>tr|E9PM59|E9PM59_HUMAN TATA box-binding protein-associated factor RNA polymerase I subunit D OS=Homo sapiens GN=TAF1D PE=1 SV=1;>tr|A0A024R3A9|A0A024R3A9_HUMAN Josephin domain containing 3, isoform CRA_a OS=Homo sapiens GN=JOSD3 PE=4 SV=1;>sp|Q9H5J8|TAF1D	3	2	2	8.4	8.4	0.00050865	2.6329	6546.11	6745.5	6686.38	7824.87	7039.77	5
tr|B3KS41|B3KS41_HUMAN;tr|A8K6Z0|A8K6Z0_HUMAN;sp|Q8TB22-3|SPT20_HUMAN;tr|B4DZC5|B4DZC5_HUMAN;sp|Q8TB22-4|SPT20_HUMAN;sp|Q8TB22|SPT20_HUMAN;tr|A0A0A0MS37|A0A0A0MS37_HUMAN;sp|Q8TB22-2|SPT20_HUMAN	tr|B3KS41|B3KS41_HUMAN;tr|A8K6Z0|A8K6Z0_HUMAN;sp|Q8TB22-3|SPT20_HUMAN;tr|B4DZC5|B4DZC5_HUMAN;sp|Q8TB22-4|SPT20_HUMAN;sp|Q8TB22|SPT20_HUMAN;tr|A0A0A0MS37|A0A0A0MS37_HUMAN;sp|Q8TB22-2|SPT20_HUMAN	>tr|B3KS41|B3KS41_HUMAN cDNA FLJ35412 fis, clone SMINT2000441, highly similar to Homo sapiens spermatogenesis associated 20 (SPATA20), mRNA OS=Homo sapiens PE=2 SV=1;>tr|A8K6Z0|A8K6Z0_HUMAN cDNA FLJ77675 OS=Homo sapiens PE=2 SV=1;>sp|Q8TB22-3|SPT20_HUMAN I	8	2	2	2.2	2.2	0.0026064	2.1532	3423.88	2986.9	3491.26	4235.82	2960.79	3
sp|Q6WRX3|ZY11A_HUMAN;sp|Q6WRX3-2|ZY11A_HUMAN	sp|Q6WRX3|ZY11A_HUMAN;sp|Q6WRX3-2|ZY11A_HUMAN	>sp|Q6WRX3|ZY11A_HUMAN Protein zyg-11 homolog A OS=Homo sapiens GN=ZYG11A PE=2 SV=3;>sp|Q6WRX3-2|ZY11A_HUMAN Isoform 2 of Protein zyg-11 homolog A OS=Homo sapiens GN=ZYG11A	2	2	2	2.2	2.2	0.0001304	3.1871	8691.5	9004.8	8648.42	8931.02	10131.8	2
tr|I6L9C8|I6L9C8_HUMAN;sp|Q96B54|ZN428_HUMAN;tr|M0QXZ5|M0QXZ5_HUMAN	tr|I6L9C8|I6L9C8_HUMAN;sp|Q96B54|ZN428_HUMAN;tr|M0QXZ5|M0QXZ5_HUMAN	>tr|I6L9C8|I6L9C8_HUMAN Zinc finger protein 428 OS=Homo sapiens GN=ZNF428 PE=2 SV=1;>sp|Q96B54|ZN428_HUMAN Zinc finger protein 428 OS=Homo sapiens GN=ZNF428 PE=1 SV=2;>tr|M0QXZ5|M0QXZ5_HUMAN Zinc finger protein 428 (Fragment) OS=Homo sapiens GN=ZNF428 PE=1	3	2	2	13.3	13.3	0	6.7168	7190.53	9048	7764.55	7445.77	8548.97	3
tr|D6RAU9|D6RAU9_HUMAN;sp|Q9NQ86-4|TRI36_HUMAN;sp|Q9NQ86|TRI36_HUMAN	tr|D6RAU9|D6RAU9_HUMAN;sp|Q9NQ86-4|TRI36_HUMAN;sp|Q9NQ86|TRI36_HUMAN	>tr|D6RAU9|D6RAU9_HUMAN E3 ubiquitin-protein ligase TRIM36 (Fragment) OS=Homo sapiens GN=TRIM36 PE=4 SV=1;>sp|Q9NQ86-4|TRI36_HUMAN Isoform 4 of E3 ubiquitin-protein ligase TRIM36 OS=Homo sapiens GN=TRIM36;>sp|Q9NQ86|TRI36_HUMAN E3 ubiquitin-protein ligase	3	2	2	14.7	14.7	0	11.213	7411.19	6696.6	6773.02	6524.97	7789.58	2
tr|B4DZV9|B4DZV9_HUMAN;tr|K7EQS2|K7EQS2_HUMAN;sp|Q96C34-2|RUND1_HUMAN;sp|Q96C34|RUND1_HUMAN	tr|B4DZV9|B4DZV9_HUMAN;tr|K7EQS2|K7EQS2_HUMAN;sp|Q96C34-2|RUND1_HUMAN;sp|Q96C34|RUND1_HUMAN	>tr|B4DZV9|B4DZV9_HUMAN cDNA FLJ55418, highly similar to Homo sapiens RUN domain containing 1 (RUNDC1), mRNA OS=Homo sapiens PE=2 SV=1;>tr|K7EQS2|K7EQS2_HUMAN RUN domain-containing protein 1 (Fragment) OS=Homo sapiens GN=RUNDC1 PE=1 SV=1;>sp|Q96C34-2|RUND1	4	2	2	18.9	18.9	0	48.934	7621.95	8624	8315.3	6995.89	7028.6	3
tr|Q59FW0|Q59FW0_HUMAN;tr|X6R383|X6R383_HUMAN;sp|Q96T68-2|SETB2_HUMAN;sp|Q96T68-3|SETB2_HUMAN;tr|A0A087WYZ9|A0A087WYZ9_HUMAN;sp|Q96T68|SETB2_HUMAN	tr|Q59FW0|Q59FW0_HUMAN;tr|X6R383|X6R383_HUMAN;sp|Q96T68-2|SETB2_HUMAN;sp|Q96T68-3|SETB2_HUMAN;tr|A0A087WYZ9|A0A087WYZ9_HUMAN;sp|Q96T68|SETB2_HUMAN	>tr|Q59FW0|Q59FW0_HUMAN CLLL8 protein variant (Fragment) OS=Homo sapiens PE=2 SV=1;>tr|X6R383|X6R383_HUMAN Histone-lysine N-methyltransferase SETDB2 OS=Homo sapiens GN=SETDB2 PE=4 SV=1;>sp|Q96T68-2|SETB2_HUMAN Isoform 2 of Histone-lysine N-methyltransferas	6	2	2	6.9	6.9	0.00013207	3.4305	7015.15	6799	6713.58	7774.91	6154.7	2
tr|B3KMA3|B3KMA3_HUMAN;tr|B3KU55|B3KU55_HUMAN;sp|A2VDJ0-2|T131L_HUMAN;tr|H0Y2M0|H0Y2M0_HUMAN;tr|D3DP10|D3DP10_HUMAN;sp|A2VDJ0-3|T131L_HUMAN;sp|A2VDJ0|T131L_HUMAN;sp|A2VDJ0-5|T131L_HUMAN	tr|B3KMA3|B3KMA3_HUMAN;tr|B3KU55|B3KU55_HUMAN;sp|A2VDJ0-2|T131L_HUMAN;tr|H0Y2M0|H0Y2M0_HUMAN;tr|D3DP10|D3DP10_HUMAN;sp|A2VDJ0-3|T131L_HUMAN;sp|A2VDJ0|T131L_HUMAN;sp|A2VDJ0-5|T131L_HUMAN	>tr|B3KMA3|B3KMA3_HUMAN cDNA FLJ10592 fis, clone NT2RP2004614, highly similar to Homo sapiens KIAA0922 protein OS=Homo sapiens PE=2 SV=1;>tr|B3KU55|B3KU55_HUMAN cDNA FLJ39219 fis, clone OCBBF2006849, weakly similar to Transmembrane protein 131 OS=Homo sapi	8	2	2	4.4	4.4	0	6.5406	4769.28	4660	4496.73	5439.35	4674.99	3
sp|Q9HCM3-3|K1549_HUMAN;sp|Q9HCM3-4|K1549_HUMAN;sp|Q9HCM3-2|K1549_HUMAN;sp|Q9HCM3|K1549_HUMAN	sp|Q9HCM3-3|K1549_HUMAN;sp|Q9HCM3-4|K1549_HUMAN;sp|Q9HCM3-2|K1549_HUMAN;sp|Q9HCM3|K1549_HUMAN	>sp|Q9HCM3-3|K1549_HUMAN Isoform 3 of UPF0606 protein KIAA1549 OS=Homo sapiens GN=KIAA1549;>sp|Q9HCM3-4|K1549_HUMAN Isoform 4 of UPF0606 protein KIAA1549 OS=Homo sapiens GN=KIAA1549;>sp|Q9HCM3-2|K1549_HUMAN Isoform 2 of UPF0606 protein KIAA1549 OS=Homo sap	4	2	2	4	4	0	6.0719	11164.3	19578	14978.4	20160.3	15488.1	4
tr|Q59HD7|Q59HD7_HUMAN;tr|Q8NAN7|Q8NAN7_HUMAN;tr|Q5VVF5|Q5VVF5_HUMAN;sp|P98155-2|VLDLR_HUMAN;sp|P98155|VLDLR_HUMAN	tr|Q59HD7|Q59HD7_HUMAN;tr|Q8NAN7|Q8NAN7_HUMAN;tr|Q5VVF5|Q5VVF5_HUMAN;sp|P98155-2|VLDLR_HUMAN;sp|P98155|VLDLR_HUMAN	>tr|Q59HD7|Q59HD7_HUMAN Very low-density lipoprotein receptor variant (Fragment) OS=Homo sapiens PE=2 SV=1;>tr|Q8NAN7|Q8NAN7_HUMAN cDNA FLJ35062 fis, clone OCBBF2019195, highly similar to VERY LOW-DENSITY LIPOPROTEIN RECEPTOR OS=Homo sapiens PE=2 SV=1;>tr|	5	2	2	4.3	4.3	0	4.339	6823.25	4352.1	5362.79	6039.49	5390.88	4
tr|A9CQZ4|A9CQZ4_HUMAN	tr|A9CQZ4|A9CQZ4_HUMAN	>tr|A9CQZ4|A9CQZ4_HUMAN Dihydropyrimidinase-like 2 long form (Fragment) OS=Homo sapiens GN=DPYSL2 PE=2 SV=1	1	5	2	35.8	13.3	0	4.9572	6312.77	7799.6	7681.58	6137.98	5133.74	4
sp|Q9BVI0|PHF20_HUMAN;tr|B0QYY0|B0QYY0_HUMAN;sp|Q9BVI0-2|PHF20_HUMAN;tr|B3KUL4|B3KUL4_HUMAN;tr|Q5JWZ0|Q5JWZ0_HUMAN;tr|Q5JXL1|Q5JXL1_HUMAN;tr|Q7Z5E2|Q7Z5E2_HUMAN;tr|A0A0A0MT13|A0A0A0MT13_HUMAN	sp|Q9BVI0|PHF20_HUMAN;tr|B0QYY0|B0QYY0_HUMAN;sp|Q9BVI0-2|PHF20_HUMAN;tr|B3KUL4|B3KUL4_HUMAN;tr|Q5JWZ0|Q5JWZ0_HUMAN;tr|Q5JXL1|Q5JXL1_HUMAN;tr|Q7Z5E2|Q7Z5E2_HUMAN;tr|A0A0A0MT13|A0A0A0MT13_HUMAN	>sp|Q9BVI0|PHF20_HUMAN PHD finger protein 20 OS=Homo sapiens GN=PHF20 PE=1 SV=2;>tr|B0QYY0|B0QYY0_HUMAN PHD finger protein 20 (Fragment) OS=Homo sapiens GN=PHF20 PE=1 SV=1;>sp|Q9BVI0-2|PHF20_HUMAN Isoform 2 of PHD finger protein 20 OS=Homo sapiens GN=PHF20	8	2	2	2.8	2.8	0	16.98	5178.44	5685.8	5752.64	6375.41	5872.71	4
tr|Q53HN0|Q53HN0_HUMAN;sp|Q9NVX7|KBTB4_HUMAN;sp|Q9NVX7-2|KBTB4_HUMAN;tr|B3KRH9|B3KRH9_HUMAN;tr|A0A075B6T4|A0A075B6T4_HUMAN;tr|Q9P0M7|Q9P0M7_HUMAN	tr|Q53HN0|Q53HN0_HUMAN;sp|Q9NVX7|KBTB4_HUMAN;sp|Q9NVX7-2|KBTB4_HUMAN;tr|B3KRH9|B3KRH9_HUMAN;tr|A0A075B6T4|A0A075B6T4_HUMAN;tr|Q9P0M7|Q9P0M7_HUMAN	>tr|Q53HN0|Q53HN0_HUMAN Kelch repeat and BTB (POZ) domain containing 4 variant (Fragment) OS=Homo sapiens GN=KBTBD4 PE=2 SV=1;>sp|Q9NVX7|KBTB4_HUMAN Kelch repeat and BTB domain-containing protein 4 OS=Homo sapiens GN=KBTBD4 PE=1 SV=3;>sp|Q9NVX7-2|KBTB4_HUM	6	2	2	4.1	4.1	0.00076075	2.5556	6739.18	5732.1	5782.46	8615.63	6399.09	6
tr|C9JJZ8|C9JJZ8_HUMAN;tr|C9JBE7|C9JBE7_HUMAN;sp|Q7Z5U6|WDR53_HUMAN	tr|C9JJZ8|C9JJZ8_HUMAN;tr|C9JBE7|C9JBE7_HUMAN;sp|Q7Z5U6|WDR53_HUMAN	>tr|C9JJZ8|C9JJZ8_HUMAN WD repeat-containing protein 53 OS=Homo sapiens GN=WDR53 PE=4 SV=1;>tr|C9JBE7|C9JBE7_HUMAN WD repeat-containing protein 53 OS=Homo sapiens GN=WDR53 PE=4 SV=1;>sp|Q7Z5U6|WDR53_HUMAN WD repeat-containing protein 53 OS=Homo sapiens GN=	3	2	2	14.7	14.7	0	43.581	6355.07	5932.7	6157.6	6410.81	6963.08	2
tr|A0A024QZ57|A0A024QZ57_HUMAN;sp|Q9UBY8|CLN8_HUMAN	tr|A0A024QZ57|A0A024QZ57_HUMAN;sp|Q9UBY8|CLN8_HUMAN	>tr|A0A024QZ57|A0A024QZ57_HUMAN Ceroid-lipofuscinosis, neuronal 8 (Epilepsy, progressive with mental retardation), isoform CRA_a OS=Homo sapiens GN=CLN8 PE=4 SV=1;>sp|Q9UBY8|CLN8_HUMAN Protein CLN8 OS=Homo sapiens GN=CLN8 PE=1 SV=3	2	2	2	4.2	4.2	0	4.258	5654.08	5963	6006.67	7502.9	5590.82	3
tr|A0A024RDR3|A0A024RDR3_HUMAN;sp|O15198-2|SMAD9_HUMAN;sp|O15198|SMAD9_HUMAN	tr|A0A024RDR3|A0A024RDR3_HUMAN;sp|O15198-2|SMAD9_HUMAN;sp|O15198|SMAD9_HUMAN	>tr|A0A024RDR3|A0A024RDR3_HUMAN Mothers against decapentaplegic homolog OS=Homo sapiens GN=SMAD9 PE=3 SV=1;>sp|O15198-2|SMAD9_HUMAN Isoform B of Mothers against decapentaplegic homolog 9 OS=Homo sapiens GN=SMAD9;>sp|O15198|SMAD9_HUMAN Mothers against decap	3	10	2	17.9	5.8	0	11.614	5413.06	5069.9	5014.95	6386.23	5604.4	3
tr|B5MCL8|B5MCL8_HUMAN;tr|B5MBZ3|B5MBZ3_HUMAN;tr|A0A087WVS7|A0A087WVS7_HUMAN;sp|Q15735-3|PI5PA_HUMAN;sp|Q15735-2|PI5PA_HUMAN;tr|B4DF95|B4DF95_HUMAN;sp|Q15735|PI5PA_HUMAN	tr|B5MCL8|B5MCL8_HUMAN;tr|B5MBZ3|B5MBZ3_HUMAN;tr|A0A087WVS7|A0A087WVS7_HUMAN;sp|Q15735-3|PI5PA_HUMAN;sp|Q15735-2|PI5PA_HUMAN;tr|B4DF95|B4DF95_HUMAN;sp|Q15735|PI5PA_HUMAN	>tr|B5MCL8|B5MCL8_HUMAN Phosphatidylinositol 4,5-bisphosphate 5-phosphatase A OS=Homo sapiens GN=INPP5J PE=4 SV=1;>tr|B5MBZ3|B5MBZ3_HUMAN Phosphatidylinositol 4,5-bisphosphate 5-phosphatase A OS=Homo sapiens GN=INPP5J PE=4 SV=1;>tr|A0A087WVS7|A0A087WVS7_HU	7	2	2	4.6	4.6	0.00013135	3.3209	7232.83	8272.2	7833.38	6940.98	6799.06	3
sp|Q8TCT0-2|CERK1_HUMAN;tr|A0A024R4U8|A0A024R4U8_HUMAN;sp|Q8TCT0|CERK1_HUMAN	sp|Q8TCT0-2|CERK1_HUMAN;tr|A0A024R4U8|A0A024R4U8_HUMAN;sp|Q8TCT0|CERK1_HUMAN	>sp|Q8TCT0-2|CERK1_HUMAN Isoform 2 of Ceramide kinase OS=Homo sapiens GN=CERK;>tr|A0A024R4U8|A0A024R4U8_HUMAN Ceramide kinase, isoform CRA_b OS=Homo sapiens GN=CERK PE=4 SV=1;>sp|Q8TCT0|CERK1_HUMAN Ceramide kinase OS=Homo sapiens GN=CERK PE=1 SV=1	3	2	2	5.6	5.6	0.0025856	2.0312	6316.18	6560.3	7217.48	5980.14	4943.08	3
tr|A8K6F4|A8K6F4_HUMAN;sp|O15156|ZBT7B_HUMAN;sp|O15156-2|ZBT7B_HUMAN	tr|A8K6F4|A8K6F4_HUMAN;sp|O15156|ZBT7B_HUMAN;sp|O15156-2|ZBT7B_HUMAN	>tr|A8K6F4|A8K6F4_HUMAN cDNA FLJ77991, highly similar to Homo sapiens zinc finger and BTB domain containing 7B, mRNA OS=Homo sapiens PE=2 SV=1;>sp|O15156|ZBT7B_HUMAN Zinc finger and BTB domain-containing protein 7B OS=Homo sapiens GN=ZBTB7B PE=1 SV=2;>sp|O	3	2	2	3.3	3.3	0.0021216	2.2643	6748.98	8498.4	9669.09	7747.01	4403.74	4
tr|D6RAJ6|D6RAJ6_HUMAN;sp|Q9UKT5-2|FBX4_HUMAN;tr|B3KNA0|B3KNA0_HUMAN;sp|Q9UKT5|FBX4_HUMAN;tr|D6RAU6|D6RAU6_HUMAN;tr|D6REP2|D6REP2_HUMAN;tr|Q9NWC0|Q9NWC0_HUMAN	tr|D6RAJ6|D6RAJ6_HUMAN;sp|Q9UKT5-2|FBX4_HUMAN;tr|B3KNA0|B3KNA0_HUMAN;sp|Q9UKT5|FBX4_HUMAN;tr|D6RAU6|D6RAU6_HUMAN;tr|D6REP2|D6REP2_HUMAN;tr|Q9NWC0|Q9NWC0_HUMAN	>tr|D6RAJ6|D6RAJ6_HUMAN F-box only protein 4 OS=Homo sapiens GN=FBXO4 PE=1 SV=1;>sp|Q9UKT5-2|FBX4_HUMAN Isoform 2 of F-box only protein 4 OS=Homo sapiens GN=FBXO4;>tr|B3KNA0|B3KNA0_HUMAN cDNA FLJ14013 fis, clone Y79AA1002487, highly similar to F-box only p	7	2	2	5.6	5.6	0.0016268	2.331	6630.18	6606.7	6355.87	6777.06	6964.66	4
tr|H3BU49|H3BU49_HUMAN;sp|Q9Y2Y0-2|AR2BP_HUMAN;tr|A0A024R6U9|A0A024R6U9_HUMAN;sp|Q9Y2Y0|AR2BP_HUMAN	tr|H3BU49|H3BU49_HUMAN;sp|Q9Y2Y0-2|AR2BP_HUMAN;tr|A0A024R6U9|A0A024R6U9_HUMAN;sp|Q9Y2Y0|AR2BP_HUMAN	>tr|H3BU49|H3BU49_HUMAN ADP-ribosylation factor-like protein 2-binding protein OS=Homo sapiens GN=ARL2BP PE=1 SV=1;>sp|Q9Y2Y0-2|AR2BP_HUMAN Isoform 2 of ADP-ribosylation factor-like protein 2-binding protein OS=Homo sapiens GN=ARL2BP;>tr|A0A024R6U9|A0A024R	4	2	2	10.6	10.6	0	6.4299	6292.74	6837.5	6980	6035.14	5239.3	4
tr|B2RCI8|B2RCI8_HUMAN;tr|A0A024R2C3|A0A024R2C3_HUMAN;sp|O95427|PIGN_HUMAN;tr|K7EQ07|K7EQ07_HUMAN;tr|K7EMD7|K7EMD7_HUMAN;tr|K7EID9|K7EID9_HUMAN;tr|K7EPN0|K7EPN0_HUMAN;tr|K7ESH9|K7ESH9_HUMAN;tr|K7EQG0|K7EQG0_HUMAN	tr|B2RCI8|B2RCI8_HUMAN;tr|A0A024R2C3|A0A024R2C3_HUMAN;sp|O95427|PIGN_HUMAN;tr|K7EQ07|K7EQ07_HUMAN;tr|K7EMD7|K7EMD7_HUMAN;tr|K7EID9|K7EID9_HUMAN;tr|K7EPN0|K7EPN0_HUMAN;tr|K7ESH9|K7ESH9_HUMAN;tr|K7EQG0|K7EQG0_HUMAN	>tr|B2RCI8|B2RCI8_HUMAN cDNA, FLJ96099, highly similar to Homo sapiens phosphatidylinositol glycan, class N (PIGN), mRNA OS=Homo sapiens PE=2 SV=1;>tr|A0A024R2C3|A0A024R2C3_HUMAN Phosphatidylinositol glycan, class N, isoform CRA_a OS=Homo sapiens GN=PIGN P	9	2	2	1.8	1.8	0	3.7324	20521.5	28681	24795	37889.7	24754.9	2
tr|B4DDC2|B4DDC2_HUMAN;sp|P32321|DCTD_HUMAN;sp|P32321-2|DCTD_HUMAN;tr|D6RBJ9|D6RBJ9_HUMAN	tr|B4DDC2|B4DDC2_HUMAN;sp|P32321|DCTD_HUMAN;sp|P32321-2|DCTD_HUMAN;tr|D6RBJ9|D6RBJ9_HUMAN	>tr|B4DDC2|B4DDC2_HUMAN cDNA FLJ52248, highly similar to Deoxycytidylate deaminase (EC 3.5.4.12) OS=Homo sapiens PE=2 SV=1;>sp|P32321|DCTD_HUMAN Deoxycytidylate deaminase OS=Homo sapiens GN=DCTD PE=1 SV=2;>sp|P32321-2|DCTD_HUMAN Isoform 2 of Deoxycytidylat	4	2	2	21.8	21.8	0	16.36	8394.33	7156.4	7168.01	7670.05	8755.44	2
sp|Q76N32-2|CEP68_HUMAN;sp|Q76N32|CEP68_HUMAN;tr|B4E250|B4E250_HUMAN;tr|B4DVP8|B4DVP8_HUMAN	sp|Q76N32-2|CEP68_HUMAN;sp|Q76N32|CEP68_HUMAN;tr|B4E250|B4E250_HUMAN;tr|B4DVP8|B4DVP8_HUMAN	>sp|Q76N32-2|CEP68_HUMAN Isoform 2 of Centrosomal protein of 68 kDa OS=Homo sapiens GN=CEP68;>sp|Q76N32|CEP68_HUMAN Centrosomal protein of 68 kDa OS=Homo sapiens GN=CEP68 PE=1 SV=2;>tr|B4E250|B4E250_HUMAN cDNA FLJ61540, highly similar to Centrosomal protei	4	2	2	2.9	2.9	0	4.2231	6299.56	6971.4	7183.79	6871.71	6825.72	5
sp|Q9H115|SNAB_HUMAN;tr|B4DIV0|B4DIV0_HUMAN;tr|A0A087WZQ7|A0A087WZQ7_HUMAN;tr|B4DGP9|B4DGP9_HUMAN;sp|Q9H115-2|SNAB_HUMAN	sp|Q9H115|SNAB_HUMAN;tr|B4DIV0|B4DIV0_HUMAN;tr|A0A087WZQ7|A0A087WZQ7_HUMAN;tr|B4DGP9|B4DGP9_HUMAN;sp|Q9H115-2|SNAB_HUMAN	>sp|Q9H115|SNAB_HUMAN Beta-soluble NSF attachment protein OS=Homo sapiens GN=NAPB PE=1 SV=2;>tr|B4DIV0|B4DIV0_HUMAN cDNA FLJ52546, highly similar to Beta-soluble NSF attachment protein OS=Homo sapiens PE=2 SV=1;>tr|A0A087WZQ7|A0A087WZQ7_HUMAN Beta-soluble	5	7	2	22.5	6	0	3.9351	7615.77	7272.9	7473.64	7931.85	7977.4	3
tr|Q4TT61|Q4TT61_HUMAN;sp|Q9BV90|SNR25_HUMAN	tr|Q4TT61|Q4TT61_HUMAN;sp|Q9BV90|SNR25_HUMAN	>tr|Q4TT61|Q4TT61_HUMAN Chromosome 16 open reading frame 33 OS=Homo sapiens GN=C16orf33 PE=4 SV=2;>sp|Q9BV90|SNR25_HUMAN U11/U12 small nuclear ribonucleoprotein 25 kDa protein OS=Homo sapiens GN=SNRNP25 PE=1 SV=1	2	2	2	8.1	8.1	0.0015066	2.3853	5563.51	4277	4338.93	5629.86	5443.87	2
tr|C9JA38|C9JA38_HUMAN;tr|B7Z727|B7Z727_HUMAN;sp|Q5D0E6-2|DALD3_HUMAN;sp|Q5D0E6|DALD3_HUMAN;sp|Q5D0E6-3|DALD3_HUMAN	tr|C9JA38|C9JA38_HUMAN;tr|B7Z727|B7Z727_HUMAN;sp|Q5D0E6-2|DALD3_HUMAN;sp|Q5D0E6|DALD3_HUMAN;sp|Q5D0E6-3|DALD3_HUMAN	>tr|C9JA38|C9JA38_HUMAN DALR anticodon-binding domain-containing protein 3 (Fragment) OS=Homo sapiens GN=DALRD3 PE=4 SV=5;>tr|B7Z727|B7Z727_HUMAN cDNA FLJ61605, highly similar to Homo sapiens DALR anticodon binding domain containing 3 (DALRD3), transcript	5	2	2	6.5	6.5	0	4.3968	5730.58	6720.4	7028.79	7171.94	5948.87	4
sp|P48454-2|PP2BC_HUMAN;sp|P48454|PP2BC_HUMAN;sp|P48454-3|PP2BC_HUMAN;tr|G3V111|G3V111_HUMAN;tr|H0YB02|H0YB02_HUMAN	sp|P48454-2|PP2BC_HUMAN;sp|P48454|PP2BC_HUMAN;sp|P48454-3|PP2BC_HUMAN;tr|G3V111|G3V111_HUMAN;tr|H0YB02|H0YB02_HUMAN	>sp|P48454-2|PP2BC_HUMAN Isoform 2 of Serine/threonine-protein phosphatase 2B catalytic subunit gamma isoform OS=Homo sapiens GN=PPP3CC;>sp|P48454|PP2BC_HUMAN Serine/threonine-protein phosphatase 2B catalytic subunit gamma isoform OS=Homo sapiens GN=PPP3CC	5	5	2	9.2	3.4	0.0016293	2.3611	7388.71	8796.9	8927.53	8388.21	7762.72	2
sp|Q9HAV0|GBB4_HUMAN;tr|A8K3F6|A8K3F6_HUMAN;tr|C9JD14|C9JD14_HUMAN;tr|H7C5J5|H7C5J5_HUMAN	sp|Q9HAV0|GBB4_HUMAN;tr|A8K3F6|A8K3F6_HUMAN	>sp|Q9HAV0|GBB4_HUMAN Guanine nucleotide-binding protein subunit beta-4 OS=Homo sapiens GN=GNB4 PE=1 SV=3;>tr|A8K3F6|A8K3F6_HUMAN cDNA FLJ77654, highly similar to Homo sapiens guanine nucleotide binding protein (G protein), beta polypeptide 4 (GNB4), mRNA	4	7	2	19.1	4.1	0.0090365	1.2603	4963.53	4692.6	4870.51	7394.2	5737.03	4
tr|H0Y9K5|H0Y9K5_HUMAN;tr|A0A0A0MTH7|A0A0A0MTH7_HUMAN;sp|Q9HAR2|LPHN3_HUMAN;sp|Q9HAR2-4|LPHN3_HUMAN;tr|E9PBG4|E9PBG4_HUMAN;tr|E7EW95|E7EW95_HUMAN;tr|E7EVD6|E7EVD6_HUMAN;tr|E7ETE3|E7ETE3_HUMAN;tr|E7EUW2|E7EUW2_HUMAN;tr|B7Z603|B7Z603_HUMAN;tr|E7EMR3|E7EMR3_HUMAN;sp|Q9HAR2-2|LPHN3_HUMAN;tr|E7ES20|E7ES20_HUMAN;tr|E7ENK1|E7ENK1_HUMAN;tr|E7ESV6|E7ESV6_HUMAN;tr|E7EUP0|E7EUP0_HUMAN;tr|E7EX52|E7EX52_HUMAN…	tr|H0Y9K5|H0Y9K5_HUMAN;tr|A0A0A0MTH7|A0A0A0MTH7_HUMAN;sp|Q9HAR2|LPHN3_HUMAN;sp|Q9HAR2-4|LPHN3_HUMAN;tr|E9PBG4|E9PBG4_HUMAN;tr|E7EW95|E7EW95_HUMAN;tr|E7EVD6|E7EVD6_HUMAN;tr|E7ETE3|E7ETE3_HUMAN;tr|E7EUW2|E7EUW2_HUMAN;tr|B7Z603|B7Z603_HUMAN;tr|E7EMR3|E7EMR3_HUMAN;sp|Q9HAR2-2|LPHN3_HUMAN;tr|E7ES20|E7ES20_HUMAN;tr|E7ENK1|E7ENK1_HUMAN;tr|E7ESV6|E7ESV6_HUMAN;tr|E7EUP0|E7EUP0_HUMAN;tr|E7EX52|E7EX52_HUMAN…	>tr|H0Y9K5|H0Y9K5_HUMAN Latrophilin-3 (Fragment) OS=Homo sapiens GN=LPHN3 PE=4 SV=1;>tr|A0A0A0MTH7|A0A0A0MTH7_HUMAN Latrophilin-3 OS=Homo sapiens GN=LPHN3 PE=4 SV=1;>sp|Q9HAR2|LPHN3_HUMAN Latrophilin-3 OS=Homo sapiens GN=LPHN3 PE=1 SV=2;>sp|Q9HAR2-4|LPHN3_	19	3	2	3.4	2.6	0	6.3291	6886.54	7382.7	7437.04	7431.61	6926.11	2
sp|Q86YS6|RAB43_HUMAN	sp|Q86YS6|RAB43_HUMAN	>sp|Q86YS6|RAB43_HUMAN Ras-related protein Rab-43 OS=Homo sapiens GN=RAB43 PE=1 SV=1	1	2	2	9	9	0.0021197	2.2356	8664.43	8834.3	11053.8	9220.22	6447.86	3
sp|A8K855-2|EFCB7_HUMAN;sp|A8K855|EFCB7_HUMAN	sp|A8K855-2|EFCB7_HUMAN;sp|A8K855|EFCB7_HUMAN	>sp|A8K855-2|EFCB7_HUMAN Isoform 2 of EF-hand calcium-binding domain-containing protein 7 OS=Homo sapiens GN=EFCAB7;>sp|A8K855|EFCB7_HUMAN EF-hand calcium-binding domain-containing protein 7 OS=Homo sapiens GN=EFCAB7 PE=2 SV=1	2	2	2	2.8	2.8	0.0018752	2.3001	7759.5	7980.7	8642.33	7209.25	7464.39	3
tr|A0A024RDG5|A0A024RDG5_HUMAN;sp|Q53EU6|GPAT3_HUMAN	tr|A0A024RDG5|A0A024RDG5_HUMAN;sp|Q53EU6|GPAT3_HUMAN	>tr|A0A024RDG5|A0A024RDG5_HUMAN Uncharacterized protein OS=Homo sapiens GN=HMFN0839 PE=4 SV=1;>sp|Q53EU6|GPAT3_HUMAN Glycerol-3-phosphate acyltransferase 3 OS=Homo sapiens GN=AGPAT9 PE=1 SV=2	2	2	2	4.8	4.8	0.00013043	3.1913	8858.46	8769.9	8737.68	8425.93	8499.67	4
sp|P10721-2|KIT_HUMAN;tr|A0A024RDA0|A0A024RDA0_HUMAN;sp|P10721|KIT_HUMAN;sp|P10721-3|KIT_HUMAN	sp|P10721-2|KIT_HUMAN;tr|A0A024RDA0|A0A024RDA0_HUMAN;sp|P10721|KIT_HUMAN;sp|P10721-3|KIT_HUMAN	>sp|P10721-2|KIT_HUMAN Isoform 2 of Mast/stem cell growth factor receptor Kit OS=Homo sapiens GN=KIT;>tr|A0A024RDA0|A0A024RDA0_HUMAN Receptor protein-tyrosine kinase OS=Homo sapiens GN=KIT PE=3 SV=1;>sp|P10721|KIT_HUMAN Mast/stem cell growth factor recepto	4	2	2	2	2	0.0011379	2.5098	6866.4	6856.8	7271.4	6512.13	5800.76	3
tr|B0QXZ4|B0QXZ4_HUMAN;sp|Q14106-2|TOB2_HUMAN;sp|Q14106|TOB2_HUMAN	tr|B0QXZ4|B0QXZ4_HUMAN;sp|Q14106-2|TOB2_HUMAN;sp|Q14106|TOB2_HUMAN	>tr|B0QXZ4|B0QXZ4_HUMAN Protein Tob2 (Fragment) OS=Homo sapiens GN=TOB2 PE=4 SV=1;>sp|Q14106-2|TOB2_HUMAN Isoform 2 of Protein Tob2 OS=Homo sapiens GN=TOB2;>sp|Q14106|TOB2_HUMAN Protein Tob2 OS=Homo sapiens GN=TOB2 PE=1 SV=2	3	2	2	19.8	19.8	0.0003862	2.8897	7987.09	8332.6	8116.65	7181.04	7287.84	3
tr|G3V2D5|G3V2D5_HUMAN;tr|G3V2P5|G3V2P5_HUMAN;tr|B4DG15|B4DG15_HUMAN;tr|B3KNA8|B3KNA8_HUMAN;tr|A0A024R658|A0A024R658_HUMAN;sp|Q07352|TISB_HUMAN;tr|B4E1N3|B4E1N3_HUMAN;tr|G3V515|G3V515_HUMAN	tr|G3V2D5|G3V2D5_HUMAN;tr|G3V2P5|G3V2P5_HUMAN;tr|B4DG15|B4DG15_HUMAN;tr|B3KNA8|B3KNA8_HUMAN;tr|A0A024R658|A0A024R658_HUMAN;sp|Q07352|TISB_HUMAN;tr|B4E1N3|B4E1N3_HUMAN	>tr|G3V2D5|G3V2D5_HUMAN Zinc finger protein 36, C3H1 type-like 1 (Fragment) OS=Homo sapiens GN=ZFP36L1 PE=1 SV=1;>tr|G3V2P5|G3V2P5_HUMAN Zinc finger protein 36, C3H1 type-like 1 (Fragment) OS=Homo sapiens GN=ZFP36L1 PE=1 SV=1;>tr|B4DG15|B4DG15_HUMAN cDNA F	8	3	2	21	13.6	0	5.2741	6323.42	5770.3	6120.62	6115.03	6340.63	2
tr|B2RBV5|B2RBV5_HUMAN	tr|B2RBV5|B2RBV5_HUMAN	>tr|B2RBV5|B2RBV5_HUMAN Uncharacterized protein OS=Homo sapiens GN=LOC93622 PE=2 SV=1	1	2	2	12.6	12.6	0.0044773	1.7043	8154.48	8893	8961.7	7688.56	6976.67	2
tr|B4E067|B4E067_HUMAN;sp|Q49AM3-2|TTC31_HUMAN;tr|G5E9H3|G5E9H3_HUMAN;tr|Q4KMS4|Q4KMS4_HUMAN;sp|Q49AM3|TTC31_HUMAN;tr|B3KQW4|B3KQW4_HUMAN;tr|Q86XF2|Q86XF2_HUMAN	tr|B4E067|B4E067_HUMAN;sp|Q49AM3-2|TTC31_HUMAN;tr|G5E9H3|G5E9H3_HUMAN;tr|Q4KMS4|Q4KMS4_HUMAN;sp|Q49AM3|TTC31_HUMAN;tr|B3KQW4|B3KQW4_HUMAN;tr|Q86XF2|Q86XF2_HUMAN	>tr|B4E067|B4E067_HUMAN cDNA FLJ57696 OS=Homo sapiens PE=2 SV=1;>sp|Q49AM3-2|TTC31_HUMAN Isoform 2 of Tetratricopeptide repeat protein 31 OS=Homo sapiens GN=TTC31;>tr|G5E9H3|G5E9H3_HUMAN Tetratricopeptide repeat protein 31 OS=Homo sapiens GN=TTC31 PE=4 SV=	7	2	2	15.5	15.5	0	4.9903	4758.84	4281.3	4690.93	5537.03	4064.44	3
tr|K7ELQ8|K7ELQ8_HUMAN;sp|Q08117|AES_HUMAN;tr|K7ELE3|K7ELE3_HUMAN;sp|Q08117-2|AES_HUMAN	tr|K7ELQ8|K7ELQ8_HUMAN;sp|Q08117|AES_HUMAN;tr|K7ELE3|K7ELE3_HUMAN;sp|Q08117-2|AES_HUMAN	>tr|K7ELQ8|K7ELQ8_HUMAN Amino-terminal enhancer of split OS=Homo sapiens GN=AES PE=4 SV=1;>sp|Q08117|AES_HUMAN Amino-terminal enhancer of split OS=Homo sapiens GN=AES PE=1 SV=4;>tr|K7ELE3|K7ELE3_HUMAN Amino-terminal enhancer of split (Fragment) OS=Homo sap	4	2	2	43.8	43.8	0	6.0405	8047.3	7339	7192.79	6723.47	7797.58	3
tr|H0YL38|H0YL38_HUMAN;tr|A8K124|A8K124_HUMAN;sp|Q6N043-2|Z280D_HUMAN;sp|Q6N043|Z280D_HUMAN;tr|A0A024R5W1|A0A024R5W1_HUMAN;sp|Q6N043-4|Z280D_HUMAN;sp|Q6N043-3|Z280D_HUMAN;tr|B4DHL1|B4DHL1_HUMAN;tr|H0YLA6|H0YLA6_HUMAN;tr|H0YN90|H0YN90_HUMAN;sp|Q6N043-6|Z280D_HUMAN	tr|H0YL38|H0YL38_HUMAN;tr|A8K124|A8K124_HUMAN;sp|Q6N043-2|Z280D_HUMAN;sp|Q6N043|Z280D_HUMAN;tr|A0A024R5W1|A0A024R5W1_HUMAN;sp|Q6N043-4|Z280D_HUMAN;sp|Q6N043-3|Z280D_HUMAN;tr|B4DHL1|B4DHL1_HUMAN;tr|H0YLA6|H0YLA6_HUMAN	>tr|H0YL38|H0YL38_HUMAN Zinc finger protein 280D OS=Homo sapiens GN=ZNF280D PE=1 SV=1;>tr|A8K124|A8K124_HUMAN cDNA FLJ76213, highly similar to Homo sapiens suppressor of hairy wing homolog 4 (Drosophila) (SUHW4), transcript variant 2, mRNA OS=Homo sapiens	11	6	2	6.2	2.4	0.0038906	1.7949	6372.44	6300.7	8816.39	6742.58	4520.35	3
tr|A0A024RBL2|A0A024RBL2_HUMAN;sp|Q96GA7|SDSL_HUMAN;tr|F8VYZ3|F8VYZ3_HUMAN	tr|A0A024RBL2|A0A024RBL2_HUMAN;sp|Q96GA7|SDSL_HUMAN;tr|F8VYZ3|F8VYZ3_HUMAN	>tr|A0A024RBL2|A0A024RBL2_HUMAN Serine dehydratase-like, isoform CRA_a OS=Homo sapiens GN=SDSL PE=4 SV=1;>sp|Q96GA7|SDSL_HUMAN Serine dehydratase-like OS=Homo sapiens GN=SDSL PE=1 SV=1;>tr|F8VYZ3|F8VYZ3_HUMAN Serine dehydratase-like (Fragment) OS=Homo sapi	3	2	2	9.1	9.1	0	22.326	7781.45	8772.8	8308.33	8752.04	7794.21	3
tr|B3KMG8|B3KMG8_HUMAN	tr|B3KMG8|B3KMG8_HUMAN	>tr|B3KMG8|B3KMG8_HUMAN cDNA FLJ10953 fis, clone PLACE1000380, highly similar to Zinc finger CCCH domain-containing protein 13 OS=Homo sapiens PE=2 SV=1	1	6	2	20.6	6.3	0	31.77	3841.66	3747.7	3140.42	4166.65	4053.17	3
sp|Q92851-7|CASPA_HUMAN;sp|Q92851-3|CASPA_HUMAN;sp|Q92851-6|CASPA_HUMAN;sp|Q92851-5|CASPA_HUMAN;sp|Q92851-2|CASPA_HUMAN;sp|Q92851|CASPA_HUMAN;sp|Q92851-4|CASPA_HUMAN;tr|B4E3T5|B4E3T5_HUMAN	sp|Q92851-7|CASPA_HUMAN;sp|Q92851-3|CASPA_HUMAN;sp|Q92851-6|CASPA_HUMAN;sp|Q92851-5|CASPA_HUMAN;sp|Q92851-2|CASPA_HUMAN;sp|Q92851|CASPA_HUMAN;sp|Q92851-4|CASPA_HUMAN;tr|B4E3T5|B4E3T5_HUMAN	>sp|Q92851-7|CASPA_HUMAN Isoform 7 of Caspase-10 OS=Homo sapiens GN=CASP10;>sp|Q92851-3|CASPA_HUMAN Isoform C of Caspase-10 OS=Homo sapiens GN=CASP10;>sp|Q92851-6|CASPA_HUMAN Isoform 6 of Caspase-10 OS=Homo sapiens GN=CASP10;>sp|Q92851-5|CASPA_HUMAN Isofor	8	2	2	7.7	7.7	0.002702	1.9842	8770.13	7795.8	8226.53	7680.37	10589.8	3
tr|B4DLZ1|B4DLZ1_HUMAN;sp|Q9P107-2|GMIP_HUMAN;tr|A0A024R7N1|A0A024R7N1_HUMAN;sp|Q9P107|GMIP_HUMAN	tr|B4DLZ1|B4DLZ1_HUMAN;sp|Q9P107-2|GMIP_HUMAN;tr|A0A024R7N1|A0A024R7N1_HUMAN;sp|Q9P107|GMIP_HUMAN	>tr|B4DLZ1|B4DLZ1_HUMAN cDNA FLJ56574, highly similar to GEM-interacting protein OS=Homo sapiens PE=2 SV=1;>sp|Q9P107-2|GMIP_HUMAN Isoform 2 of GEM-interacting protein OS=Homo sapiens GN=GMIP;>tr|A0A024R7N1|A0A024R7N1_HUMAN GEM interacting protein, isoform	4	2	2	1.7	1.7	0.0011368	2.4948	7404.8	7801.3	8607.47	8329.86	8088.22	2
tr|E7EMB8|E7EMB8_HUMAN;tr|Q7Z637|Q7Z637_HUMAN;sp|Q99952-2|PTN18_HUMAN;tr|Q8TA96|Q8TA96_HUMAN;sp|Q99952|PTN18_HUMAN;tr|B4DNE5|B4DNE5_HUMAN	tr|E7EMB8|E7EMB8_HUMAN;tr|Q7Z637|Q7Z637_HUMAN;sp|Q99952-2|PTN18_HUMAN;tr|Q8TA96|Q8TA96_HUMAN;sp|Q99952|PTN18_HUMAN;tr|B4DNE5|B4DNE5_HUMAN	>tr|E7EMB8|E7EMB8_HUMAN Tyrosine-protein phosphatase non-receptor type 18 (Fragment) OS=Homo sapiens GN=PTPN18 PE=1 SV=2;>tr|Q7Z637|Q7Z637_HUMAN Protein-tyrosine-phosphatase OS=Homo sapiens PE=2 SV=1;>sp|Q99952-2|PTN18_HUMAN Isoform 2 of Tyrosine-protein p	6	2	2	8.6	8.6	0	7.8892	6395.98	7265.3	6845.34	6397.36	6876.91	2
sp|Q9BUF5|TBB6_HUMAN;tr|B4DP54|B4DP54_HUMAN;tr|B3KS31|B3KS31_HUMAN;tr|B4E386|B4E386_HUMAN;tr|K7ESM5|K7ESM5_HUMAN;tr|K7EL29|K7EL29_HUMAN;tr|K7EN98|K7EN98_HUMAN;tr|K7ESQ3|K7ESQ3_HUMAN;tr|K7EQT3|K7EQT3_HUMAN;tr|K7EJ64|K7EJ64_HUMAN;tr|K7ERA8|K7ERA8_HUMAN;tr|K7EJZ4|K7EJZ4_HUMAN;tr|K7EPE5|K7EPE5_HUMAN;tr|K7ES63|K7ES63_HUMAN;tr|K7EK43|K7EK43_HUMAN	sp|Q9BUF5|TBB6_HUMAN;tr|B4DP54|B4DP54_HUMAN;tr|B3KS31|B3KS31_HUMAN;tr|B4E386|B4E386_HUMAN;tr|K7ESM5|K7ESM5_HUMAN	>sp|Q9BUF5|TBB6_HUMAN Tubulin beta-6 chain OS=Homo sapiens GN=TUBB6 PE=1 SV=1;>tr|B4DP54|B4DP54_HUMAN cDNA FLJ52712, highly similar to Tubulin beta-6 chain OS=Homo sapiens PE=2 SV=1;>tr|B3KS31|B3KS31_HUMAN Tubulin, beta 6, isoform CRA_a OS=Homo sapiens GN=	15	21	2	49.3	6.1	0	18.155	7252.97	7838.9	7463.18	6940.78	8399.39	2
sp|Q96B45|CJ032_HUMAN	sp|Q96B45|CJ032_HUMAN	>sp|Q96B45|CJ032_HUMAN UPF0693 protein C10orf32 OS=Homo sapiens GN=C10orf32 PE=1 SV=1	1	2	2	33.3	33.3	0	25.328	5871.86	7327.8	6507.96	8645.46	7196.41	4
tr|Q7Z5U1|Q7Z5U1_HUMAN;tr|Q05D20|Q05D20_HUMAN;tr|Q6P0P7|Q6P0P7_HUMAN;tr|Q6PJV4|Q6PJV4_HUMAN	tr|Q7Z5U1|Q7Z5U1_HUMAN;tr|Q05D20|Q05D20_HUMAN;tr|Q6P0P7|Q6P0P7_HUMAN;tr|Q6PJV4|Q6PJV4_HUMAN	>tr|Q7Z5U1|Q7Z5U1_HUMAN THRAP3 protein (Fragment) OS=Homo sapiens GN=THRAP3 PE=2 SV=1;>tr|Q05D20|Q05D20_HUMAN THRAP3 protein (Fragment) OS=Homo sapiens GN=THRAP3 PE=2 SV=1;>tr|Q6P0P7|Q6P0P7_HUMAN THRAP3 protein (Fragment) OS=Homo sapiens GN=THRAP3 PE=2 SV=	4	17	2	35.9	8	0	159.76	5643.63	6148.2	6868.86	5229.72	4698.48	2
sp|P08247|SYPH_HUMAN;sp|P08247-2|SYPH_HUMAN;tr|H7C4W3|H7C4W3_HUMAN	sp|P08247|SYPH_HUMAN;sp|P08247-2|SYPH_HUMAN;tr|H7C4W3|H7C4W3_HUMAN	>sp|P08247|SYPH_HUMAN Synaptophysin OS=Homo sapiens GN=SYP PE=1 SV=3;>sp|P08247-2|SYPH_HUMAN Isoform 2 of Synaptophysin OS=Homo sapiens GN=SYP;>tr|H7C4W3|H7C4W3_HUMAN Synaptophysin (Fragment) OS=Homo sapiens GN=SYP PE=4 SV=1	3	2	2	6.4	6.4	0.00013257	3.5118	8311.01	8199.2	7508.58	6934.2	8400.34	3
tr|Q53FU0|Q53FU0_HUMAN;tr|Q53FS1|Q53FS1_HUMAN;tr|A0A024R860|A0A024R860_HUMAN;sp|Q9NRB3|CHSTC_HUMAN;tr|C9J991|C9J991_HUMAN	tr|Q53FU0|Q53FU0_HUMAN;tr|Q53FS1|Q53FS1_HUMAN;tr|A0A024R860|A0A024R860_HUMAN;sp|Q9NRB3|CHSTC_HUMAN;tr|C9J991|C9J991_HUMAN	>tr|Q53FU0|Q53FU0_HUMAN Carbohydrate (Chondroitin 4) sulfotransferase 12 variant (Fragment) OS=Homo sapiens PE=2 SV=1;>tr|Q53FS1|Q53FS1_HUMAN Carbohydrate (Chondroitin 4) sulfotransferase 12 variant (Fragment) OS=Homo sapiens PE=2 SV=1;>tr|A0A024R860|A0A02	5	3	2	8	6.3	0	5.2241	9789.07	9651.7	9511.58	8965.8	9657.15	4
tr|F6M2K3|F6M2K3_HUMAN;sp|Q14686|NCOA6_HUMAN	tr|F6M2K3|F6M2K3_HUMAN;sp|Q14686|NCOA6_HUMAN	>tr|F6M2K3|F6M2K3_HUMAN Nuclear receptor coactivator-6 gamma OS=Homo sapiens GN=NCOA6 PE=2 SV=1;>sp|Q14686|NCOA6_HUMAN Nuclear receptor coactivator 6 OS=Homo sapiens GN=NCOA6 PE=1 SV=3	2	2	2	1.4	1.4	0	12.53	5820.19	5732.7	5428.91	6684.13	6500.74	3
sp|Q8WU67|ABHD3_HUMAN;tr|J3QQR0|J3QQR0_HUMAN;sp|Q8WU67-2|ABHD3_HUMAN;tr|J3KTE1|J3KTE1_HUMAN	sp|Q8WU67|ABHD3_HUMAN;tr|J3QQR0|J3QQR0_HUMAN;sp|Q8WU67-2|ABHD3_HUMAN;tr|J3KTE1|J3KTE1_HUMAN	>sp|Q8WU67|ABHD3_HUMAN Abhydrolase domain-containing protein 3 OS=Homo sapiens GN=ABHD3 PE=2 SV=2;>tr|J3QQR0|J3QQR0_HUMAN Abhydrolase domain-containing protein 3 (Fragment) OS=Homo sapiens GN=ABHD3 PE=4 SV=1;>sp|Q8WU67-2|ABHD3_HUMAN Isoform 2 of Abhydrolas	4	2	2	3.2	3.2	0.0066643	1.443	9997.69	11801	9640.24	10024.1	11397.8	6
tr|Q2L6J2|Q2L6J2_HUMAN;sp|Q9P1U0|RPA12_HUMAN	tr|Q2L6J2|Q2L6J2_HUMAN;sp|Q9P1U0|RPA12_HUMAN	>tr|Q2L6J2|Q2L6J2_HUMAN DNA-directed RNA polymerase subunit OS=Homo sapiens GN=ZNRD1 PE=3 SV=1;>sp|Q9P1U0|RPA12_HUMAN DNA-directed RNA polymerase I subunit RPA12 OS=Homo sapiens GN=ZNRD1 PE=1 SV=1	2	2	2	15.1	15.1	0	4.8889	7648.59	7008.2	7006.91	7489.15	8141.52	3
tr|A0A024R0N8|A0A024R0N8_HUMAN;sp|Q96DU7|IP3KC_HUMAN	tr|A0A024R0N8|A0A024R0N8_HUMAN;sp|Q96DU7|IP3KC_HUMAN	>tr|A0A024R0N8|A0A024R0N8_HUMAN Inositol 1,4,5-trisphosphate 3-kinase C, isoform CRA_a OS=Homo sapiens GN=ITPKC PE=4 SV=1;>sp|Q96DU7|IP3KC_HUMAN Inositol-trisphosphate 3-kinase C OS=Homo sapiens GN=ITPKC PE=1 SV=1	2	2	2	2.9	2.9	0.00013065	3.2098	5414.66	4485.3	4851.25	4995.83	5166.61	2
sp|Q5VUB5|F1711_HUMAN;tr|Q9Y438|Q9Y438_HUMAN	sp|Q5VUB5|F1711_HUMAN;tr|Q9Y438|Q9Y438_HUMAN	>sp|Q5VUB5|F1711_HUMAN Protein FAM171A1 OS=Homo sapiens GN=FAM171A1 PE=1 SV=1;>tr|Q9Y438|Q9Y438_HUMAN Putative uncharacterized protein DKFZp564A026 (Fragment) OS=Homo sapiens GN=DKFZp564A026 PE=2 SV=1	2	3	2	3.3	2.2	0	4.3035	7646.35	7018.3	6670.4	7684.51	7297.85	3
tr|Q5SSV3|Q5SSV3_HUMAN;tr|Q5SRR8|Q5SRR8_HUMAN;tr|V9HW53|V9HW53_HUMAN;sp|O95865|DDAH2_HUMAN;tr|H0Y7N1|H0Y7N1_HUMAN	tr|Q5SSV3|Q5SSV3_HUMAN;tr|Q5SRR8|Q5SRR8_HUMAN;tr|V9HW53|V9HW53_HUMAN;sp|O95865|DDAH2_HUMAN	>tr|Q5SSV3|Q5SSV3_HUMAN N(G),N(G)-dimethylarginine dimethylaminohydrolase 2 (Fragment) OS=Homo sapiens GN=DDAH2 PE=1 SV=1;>tr|Q5SRR8|Q5SRR8_HUMAN N(G),N(G)-dimethylarginine dimethylaminohydrolase 2 (Fragment) OS=Homo sapiens GN=DDAH2 PE=1 SV=2;>tr|V9HW53|V	5	3	2	10.2	6.6	0.0044691	1.677	5818.59	7326.8	7206.44	6508.69	5332.42	2
sp|Q8NCK3-2|ZN485_HUMAN;tr|B2R8D6|B2R8D6_HUMAN;tr|A0A024R7T5|A0A024R7T5_HUMAN;sp|Q8NCK3|ZN485_HUMAN	sp|Q8NCK3-2|ZN485_HUMAN;tr|B2R8D6|B2R8D6_HUMAN;tr|A0A024R7T5|A0A024R7T5_HUMAN;sp|Q8NCK3|ZN485_HUMAN	>sp|Q8NCK3-2|ZN485_HUMAN Isoform 2 of Zinc finger protein 485 OS=Homo sapiens GN=ZNF485;>tr|B2R8D6|B2R8D6_HUMAN cDNA, FLJ93849, Homo sapiens Zinc finger protein 93 (Zinc finger protein HTF34) (LOC220992), mRNA OS=Homo sapiens PE=2 SV=1;>tr|A0A024R7T5|A0A02	4	3	2	8	5.4	0	5.4148	4425.77	4841	4298.56	5041.94	4601.67	2
sp|Q9HD40|SPCS_HUMAN;sp|Q9HD40-2|SPCS_HUMAN;tr|J3KP25|J3KP25_HUMAN;tr|D6R969|D6R969_HUMAN;tr|A1A4F3|A1A4F3_HUMAN;tr|B7Z8P7|B7Z8P7_HUMAN;sp|Q9HD40-3|SPCS_HUMAN	sp|Q9HD40|SPCS_HUMAN;sp|Q9HD40-2|SPCS_HUMAN;tr|J3KP25|J3KP25_HUMAN;tr|D6R969|D6R969_HUMAN;tr|A1A4F3|A1A4F3_HUMAN;tr|B7Z8P7|B7Z8P7_HUMAN;sp|Q9HD40-3|SPCS_HUMAN	>sp|Q9HD40|SPCS_HUMAN O-phosphoseryl-tRNA(Sec) selenium transferase OS=Homo sapiens GN=SEPSECS PE=1 SV=2;>sp|Q9HD40-2|SPCS_HUMAN Isoform 2 of O-phosphoseryl-tRNA(Sec) selenium transferase OS=Homo sapiens GN=SEPSECS;>tr|J3KP25|J3KP25_HUMAN O-phosphoseryl-tR	7	2	2	3.6	3.6	0	3.6699	7958.33	8233.3	8898.48	9989.14	7917.67	2
sp|Q9H446-2|RWDD1_HUMAN;sp|Q9H446|RWDD1_HUMAN;tr|E5RGQ3|E5RGQ3_HUMAN	sp|Q9H446-2|RWDD1_HUMAN;sp|Q9H446|RWDD1_HUMAN;tr|E5RGQ3|E5RGQ3_HUMAN	>sp|Q9H446-2|RWDD1_HUMAN Isoform 2 of RWD domain-containing protein 1 OS=Homo sapiens GN=RWDD1;>sp|Q9H446|RWDD1_HUMAN RWD domain-containing protein 1 OS=Homo sapiens GN=RWDD1 PE=1 SV=1;>tr|E5RGQ3|E5RGQ3_HUMAN RWD domain-containing protein 1 (Fragment) OS=H	3	2	2	13.6	13.6	0	4.7779	8680.84	13134	14259.1	7533.24	7895.23	2
tr|A0A024RBU2|A0A024RBU2_HUMAN;sp|Q16560|U1SBP_HUMAN;sp|Q16560-2|U1SBP_HUMAN	tr|A0A024RBU2|A0A024RBU2_HUMAN;sp|Q16560|U1SBP_HUMAN;sp|Q16560-2|U1SBP_HUMAN	>tr|A0A024RBU2|A0A024RBU2_HUMAN U11/U12 snRNP 35K, isoform CRA_a OS=Homo sapiens GN=U1SNRNPBP PE=4 SV=1;>sp|Q16560|U1SBP_HUMAN U11/U12 small nuclear ribonucleoprotein 35 kDa protein OS=Homo sapiens GN=SNRNP35 PE=1 SV=1;>sp|Q16560-2|U1SBP_HUMAN Isoform 2 of	3	2	2	11.4	11.4	0	16.872	6356.67	7655.7	8798.19	8376.58	6568.37	2
tr|M4VP52|M4VP52_HUMAN;sp|Q9NRW3|ABC3C_HUMAN;tr|Q59GY0|Q59GY0_HUMAN;tr|Q6ICH2|Q6ICH2_HUMAN	tr|M4VP52|M4VP52_HUMAN;sp|Q9NRW3|ABC3C_HUMAN;tr|Q59GY0|Q59GY0_HUMAN	>tr|M4VP52|M4VP52_HUMAN Apolipoprotein B editing enzyme catalytic polypeptide-like 3C OS=Homo sapiens GN=APOBEC3C PE=2 SV=1;>sp|Q9NRW3|ABC3C_HUMAN DNA dC->dU-editing enzyme APOBEC-3C OS=Homo sapiens GN=APOBEC3C PE=1 SV=2;>tr|Q59GY0|Q59GY0_HUMAN Apolipoprot	4	3	2	16.3	10	0	8.7237	13353.9	18465	16296	10967.5	13134.8	2
sp|Q5T0D9-2|TPRGL_HUMAN;sp|Q5T0D9|TPRGL_HUMAN;tr|B4DPH8|B4DPH8_HUMAN	sp|Q5T0D9-2|TPRGL_HUMAN;sp|Q5T0D9|TPRGL_HUMAN;tr|B4DPH8|B4DPH8_HUMAN	>sp|Q5T0D9-2|TPRGL_HUMAN Isoform 2 of Tumor protein p63-regulated gene 1-like protein OS=Homo sapiens GN=TPRG1L;>sp|Q5T0D9|TPRGL_HUMAN Tumor protein p63-regulated gene 1-like protein OS=Homo sapiens GN=TPRG1L PE=1 SV=1;>tr|B4DPH8|B4DPH8_HUMAN cDNA FLJ55125	3	2	2	9.9	9.9	0	4.0574	5332.83	6439	6519.86	4665.58	4773.06	5
sp|Q5VWQ8-3|DAB2P_HUMAN;sp|Q5VWQ8-4|DAB2P_HUMAN;sp|Q5VWQ8-2|DAB2P_HUMAN;tr|H0Y3A3|H0Y3A3_HUMAN;sp|Q5VWQ8-5|DAB2P_HUMAN;sp|Q5VWQ8|DAB2P_HUMAN;tr|B3KW96|B3KW96_HUMAN;REV__tr|B3KW96|B3KW96_HUMAN;REV__sp|Q5VWQ8-3|DAB2P_HUMAN;REV__sp|Q5VWQ8-4|DAB2P_HUMAN;REV__sp|Q5VWQ8-2|DAB2P_HUMAN;REV__tr|H0Y3A3|H0Y3A3_HUMAN;REV__sp|Q5VWQ8-5|DAB2P_HUMAN;REV__sp|Q5VWQ8|DAB2P_HUMAN	sp|Q5VWQ8-3|DAB2P_HUMAN;sp|Q5VWQ8-4|DAB2P_HUMAN;sp|Q5VWQ8-2|DAB2P_HUMAN;tr|H0Y3A3|H0Y3A3_HUMAN;sp|Q5VWQ8-5|DAB2P_HUMAN;sp|Q5VWQ8|DAB2P_HUMAN;tr|B3KW96|B3KW96_HUMAN	>sp|Q5VWQ8-3|DAB2P_HUMAN Isoform 3 of Disabled homolog 2-interacting protein OS=Homo sapiens GN=DAB2IP;>sp|Q5VWQ8-4|DAB2P_HUMAN Isoform 4 of Disabled homolog 2-interacting protein OS=Homo sapiens GN=DAB2IP;>sp|Q5VWQ8-2|DAB2P_HUMAN Isoform 2 of Disabled hom	14	4	2	3.2	1.4	0.0066794	1.4774	7939.36	7296.5	6921.04	6562.28	6445.23	3
tr|A8K4L4|A8K4L4_HUMAN;sp|Q15935|ZNF77_HUMAN	tr|A8K4L4|A8K4L4_HUMAN;sp|Q15935|ZNF77_HUMAN	>tr|A8K4L4|A8K4L4_HUMAN Zinc finger protein 77 (PT1) OS=Homo sapiens GN=ZNF77 PE=2 SV=1;>sp|Q15935|ZNF77_HUMAN Zinc finger protein 77 OS=Homo sapiens GN=ZNF77 PE=2 SV=2	2	4	2	11.6	5.5	0	10.13	4367.06	3838	4021.49	5277.45	3702.81	2
sp|Q9NXC2-2|GFOD1_HUMAN;sp|Q9NXC2|GFOD1_HUMAN	sp|Q9NXC2-2|GFOD1_HUMAN;sp|Q9NXC2|GFOD1_HUMAN	>sp|Q9NXC2-2|GFOD1_HUMAN Isoform 2 of Glucose-fructose oxidoreductase domain-containing protein 1 OS=Homo sapiens GN=GFOD1;>sp|Q9NXC2|GFOD1_HUMAN Glucose-fructose oxidoreductase domain-containing protein 1 OS=Homo sapiens GN=GFOD1 PE=1 SV=1	2	2	2	7.7	7.7	0.00013355	3.6477	6206	6024.6	7986.83	7005.49	4356.76	3
tr|E5RFX8|E5RFX8_HUMAN;sp|P24863-2|CCNC_HUMAN;tr|G5E954|G5E954_HUMAN;tr|H0YBQ5|H0YBQ5_HUMAN;tr|E5RFK5|E5RFK5_HUMAN;tr|Q7Z4L3|Q7Z4L3_HUMAN;tr|A8K799|A8K799_HUMAN;sp|P24863|CCNC_HUMAN;tr|E5RI39|E5RI39_HUMAN;tr|J3KP90|J3KP90_HUMAN	tr|E5RFX8|E5RFX8_HUMAN;sp|P24863-2|CCNC_HUMAN;tr|G5E954|G5E954_HUMAN;tr|H0YBQ5|H0YBQ5_HUMAN;tr|E5RFK5|E5RFK5_HUMAN;tr|Q7Z4L3|Q7Z4L3_HUMAN;tr|A8K799|A8K799_HUMAN;sp|P24863|CCNC_HUMAN;tr|E5RI39|E5RI39_HUMAN;tr|J3KP90|J3KP90_HUMAN	>tr|E5RFX8|E5RFX8_HUMAN Cyclin-C (Fragment) OS=Homo sapiens GN=CCNC PE=1 SV=1;>sp|P24863-2|CCNC_HUMAN Isoform 2 of Cyclin-C OS=Homo sapiens GN=CCNC;>tr|G5E954|G5E954_HUMAN Cyclin C, isoform CRA_c OS=Homo sapiens GN=CCNC PE=3 SV=1;>tr|H0YBQ5|H0YBQ5_HUMAN Cy	10	2	2	8.6	8.6	0.005272	1.563	10184.2	11477	10373.2	9561.4	11655.9	4
sp|P49281-2|NRAM2_HUMAN;sp|P49281|NRAM2_HUMAN;tr|F8W1D8|F8W1D8_HUMAN;tr|F8VRL7|F8VRL7_HUMAN;tr|F8VWB0|F8VWB0_HUMAN;tr|F8VR36|F8VR36_HUMAN;tr|B3KY44|B3KY44_HUMAN;tr|F8W1P7|F8W1P7_HUMAN;tr|B7Z9M2|B7Z9M2_HUMAN;sp|P49281-5|NRAM2_HUMAN;sp|P49281-3|NRAM2_HUMAN;sp|P49281-4|NRAM2_HUMAN	sp|P49281-2|NRAM2_HUMAN;sp|P49281|NRAM2_HUMAN;tr|F8W1D8|F8W1D8_HUMAN;tr|F8VRL7|F8VRL7_HUMAN;tr|F8VWB0|F8VWB0_HUMAN;tr|F8VR36|F8VR36_HUMAN;tr|B3KY44|B3KY44_HUMAN;tr|F8W1P7|F8W1P7_HUMAN;tr|B7Z9M2|B7Z9M2_HUMAN;sp|P49281-5|NRAM2_HUMAN;sp|P49281-3|NRAM2_HUMAN;sp|P49281-4|NRAM2_HUMAN	>sp|P49281-2|NRAM2_HUMAN Isoform 1 of Natural resistance-associated macrophage protein 2 OS=Homo sapiens GN=SLC11A2;>sp|P49281|NRAM2_HUMAN Natural resistance-associated macrophage protein 2 OS=Homo sapiens GN=SLC11A2 PE=1 SV=2;>tr|F8W1D8|F8W1D8_HUMAN Natur	12	2	2	3.2	3.2	0.00050852	2.6321	8589.53	8759.4	8407.85	9353.9	8600.69	3
tr|K7ENV7|K7ENV7_HUMAN;tr|K7EKW4|K7EKW4_HUMAN;sp|Q96AB3|ISOC2_HUMAN;sp|Q96AB3-2|ISOC2_HUMAN;sp|Q96AB3-3|ISOC2_HUMAN	tr|K7ENV7|K7ENV7_HUMAN;tr|K7EKW4|K7EKW4_HUMAN;sp|Q96AB3|ISOC2_HUMAN;sp|Q96AB3-2|ISOC2_HUMAN;sp|Q96AB3-3|ISOC2_HUMAN	>tr|K7ENV7|K7ENV7_HUMAN Isochorismatase domain-containing protein 2, mitochondrial (Fragment) OS=Homo sapiens GN=ISOC2 PE=1 SV=4;>tr|K7EKW4|K7EKW4_HUMAN Isochorismatase domain-containing protein 2, mitochondrial (Fragment) OS=Homo sapiens GN=ISOC2 PE=1 SV=	5	2	2	20.1	20.1	0	57.076	10140.3	9521.3	9265.98	8915.65	11522.1	2
tr|Q9H5S1|Q9H5S1_HUMAN;sp|Q8N7X0-2|ADGB_HUMAN;tr|H0Y334|H0Y334_HUMAN;sp|Q8N7X0|ADGB_HUMAN;tr|H0Y333|H0Y333_HUMAN;tr|E5RG76|E5RG76_HUMAN;tr|F8W7W4|F8W7W4_HUMAN	tr|Q9H5S1|Q9H5S1_HUMAN;sp|Q8N7X0-2|ADGB_HUMAN;tr|H0Y334|H0Y334_HUMAN;sp|Q8N7X0|ADGB_HUMAN;tr|H0Y333|H0Y333_HUMAN;tr|E5RG76|E5RG76_HUMAN;tr|F8W7W4|F8W7W4_HUMAN	>tr|Q9H5S1|Q9H5S1_HUMAN cDNA: FLJ23121 fis, clone LNG07996 OS=Homo sapiens PE=2 SV=1;>sp|Q8N7X0-2|ADGB_HUMAN Isoform 2 of Androglobin OS=Homo sapiens GN=ADGB;>tr|H0Y334|H0Y334_HUMAN Androglobin (Fragment) OS=Homo sapiens GN=ADGB PE=4 SV=1;>sp|Q8N7X0|ADGB_H	7	2	2	3.9	3.9	0.0010132	2.536	40328.1	31366	31973.4	28888	48891.5	2
tr|H7BYD9|H7BYD9_HUMAN;sp|P19021-2|AMD_HUMAN;tr|B4DKE0|B4DKE0_HUMAN;sp|P19021-4|AMD_HUMAN;sp|P19021-3|AMD_HUMAN;sp|P19021-6|AMD_HUMAN;sp|P19021|AMD_HUMAN;sp|P19021-5|AMD_HUMAN;tr|Q13749|Q13749_HUMAN;tr|H0Y9I4|H0Y9I4_HUMAN	tr|H7BYD9|H7BYD9_HUMAN;sp|P19021-2|AMD_HUMAN;tr|B4DKE0|B4DKE0_HUMAN;sp|P19021-4|AMD_HUMAN;sp|P19021-3|AMD_HUMAN;sp|P19021-6|AMD_HUMAN;sp|P19021|AMD_HUMAN;sp|P19021-5|AMD_HUMAN;tr|Q13749|Q13749_HUMAN;tr|H0Y9I4|H0Y9I4_HUMAN	>tr|H7BYD9|H7BYD9_HUMAN Peptidyl-glycine alpha-amidating monooxygenase (Fragment) OS=Homo sapiens GN=PAM PE=1 SV=1;>sp|P19021-2|AMD_HUMAN Isoform 2 of Peptidyl-glycine alpha-amidating monooxygenase OS=Homo sapiens GN=PAM;>tr|B4DKE0|B4DKE0_HUMAN cDNA FLJ534	10	2	2	2.5	2.5	0.0022424	2.221	10193.3	10751	8618.22	11161.6	11960.3	4
tr|B4DIX5|B4DIX5_HUMAN;sp|Q8TD43-2|TRPM4_HUMAN;sp|Q8TD43|TRPM4_HUMAN;sp|Q8TD43-3|TRPM4_HUMAN	tr|B4DIX5|B4DIX5_HUMAN;sp|Q8TD43-2|TRPM4_HUMAN;sp|Q8TD43|TRPM4_HUMAN;sp|Q8TD43-3|TRPM4_HUMAN	>tr|B4DIX5|B4DIX5_HUMAN cDNA FLJ61284, highly similar to Homo sapiens transient receptor potential cation channel, subfamily M, member 4 (TRPM4), mRNA OS=Homo sapiens PE=2 SV=1;>sp|Q8TD43-2|TRPM4_HUMAN Isoform 2 of Transient receptor potential cation chann	4	2	2	2.8	2.8	0	3.7159	5597.6	7856	6282.29	7369.52	4932.97	2
tr|J3QLB2|J3QLB2_HUMAN;sp|Q8N1S5|S39AB_HUMAN;tr|J3KS66|J3KS66_HUMAN;tr|J3QLA9|J3QLA9_HUMAN;tr|J3KRX2|J3KRX2_HUMAN;tr|J3QS49|J3QS49_HUMAN;sp|Q8N1S5-2|S39AB_HUMAN	tr|J3QLB2|J3QLB2_HUMAN;sp|Q8N1S5|S39AB_HUMAN;tr|J3KS66|J3KS66_HUMAN;tr|J3QLA9|J3QLA9_HUMAN;tr|J3KRX2|J3KRX2_HUMAN;tr|J3QS49|J3QS49_HUMAN;sp|Q8N1S5-2|S39AB_HUMAN	>tr|J3QLB2|J3QLB2_HUMAN Zinc transporter ZIP11 (Fragment) OS=Homo sapiens GN=SLC39A11 PE=4 SV=4;>sp|Q8N1S5|S39AB_HUMAN Zinc transporter ZIP11 OS=Homo sapiens GN=SLC39A11 PE=2 SV=3;>tr|J3KS66|J3KS66_HUMAN Zinc transporter ZIP11 (Fragment) OS=Homo sapiens GN	7	2	2	8.6	8.6	0.00038595	2.8796	9868.13	10026	9797.17	9425.19	10851.1	6
tr|B2RN90|B2RN90_HUMAN;tr|B4DSC6|B4DSC6_HUMAN;sp|Q68DI1|ZN776_HUMAN	tr|B2RN90|B2RN90_HUMAN;tr|B4DSC6|B4DSC6_HUMAN;sp|Q68DI1|ZN776_HUMAN	>tr|B2RN90|B2RN90_HUMAN Zinc finger protein 776 OS=Homo sapiens GN=ZNF776 PE=2 SV=1;>tr|B4DSC6|B4DSC6_HUMAN cDNA FLJ55588, moderately similar to Zinc finger protein 418 OS=Homo sapiens PE=2 SV=1;>sp|Q68DI1|ZN776_HUMAN Zinc finger protein 776 OS=Homo sapien	3	2	2	5	5	0	6.46	7370.28	7129.9	6370.78	8147.95	7715.94	2
tr|A0A024RBR7|A0A024RBR7_HUMAN;sp|Q8N3J9|ZN664_HUMAN;tr|A0A087WZ95|A0A087WZ95_HUMAN;tr|Q0P6D9|Q0P6D9_HUMAN	tr|A0A024RBR7|A0A024RBR7_HUMAN;sp|Q8N3J9|ZN664_HUMAN;tr|A0A087WZ95|A0A087WZ95_HUMAN;tr|Q0P6D9|Q0P6D9_HUMAN	>tr|A0A024RBR7|A0A024RBR7_HUMAN Zinc finger protein 664, isoform CRA_a OS=Homo sapiens GN=ZNF664 PE=4 SV=1;>sp|Q8N3J9|ZN664_HUMAN Zinc finger protein 664 OS=Homo sapiens GN=ZNF664 PE=2 SV=1;>tr|A0A087WZ95|A0A087WZ95_HUMAN Zinc finger protein 664 OS=Homo sa	4	2	2	12.3	12.3	0	10.66	8055.5	9761.4	8749.4	8315.81	7875.75	6
tr|A0A024R1Q5|A0A024R1Q5_HUMAN;sp|P17050|NAGAB_HUMAN	tr|A0A024R1Q5|A0A024R1Q5_HUMAN;sp|P17050|NAGAB_HUMAN	>tr|A0A024R1Q5|A0A024R1Q5_HUMAN N-acetylgalactosaminidase, alpha-, isoform CRA_a OS=Homo sapiens GN=NAGA PE=3 SV=1;>sp|P17050|NAGAB_HUMAN Alpha-N-acetylgalactosaminidase OS=Homo sapiens GN=NAGA PE=1 SV=2	2	2	2	5.4	5.4	0	4.7505	6787.13	6671.6	6590.24	6729.84	6720.38	3
tr|Q53TD9|Q53TD9_HUMAN;sp|O60315-2|ZEB2_HUMAN;tr|A0JP08|A0JP08_HUMAN;sp|O60315|ZEB2_HUMAN;tr|E7EUW9|E7EUW9_HUMAN;tr|H0YMN2|H0YMN2_HUMAN;tr|F6TDF5|F6TDF5_HUMAN;tr|U3KQ51|U3KQ51_HUMAN;tr|Q60F95|Q60F95_HUMAN;tr|E7ESP8|E7ESP8_HUMAN;tr|Q60F94|Q60F94_HUMAN	tr|Q53TD9|Q53TD9_HUMAN;sp|O60315-2|ZEB2_HUMAN;tr|A0JP08|A0JP08_HUMAN;sp|O60315|ZEB2_HUMAN;tr|E7EUW9|E7EUW9_HUMAN	>tr|Q53TD9|Q53TD9_HUMAN Putative uncharacterized protein ZFHX1B (Fragment) OS=Homo sapiens GN=ZFHX1B PE=1 SV=1;>sp|O60315-2|ZEB2_HUMAN Isoform 2 of Zinc finger E-box-binding homeobox 2 OS=Homo sapiens GN=ZEB2;>tr|A0JP08|A0JP08_HUMAN Zinc finger E-box bindi	11	3	2	3.5	2.2	0	5.0883	7089.41	6728.1	7517.97	7486.62	6950.12	5
sp|P12755|SKI_HUMAN;tr|Q7Z459|Q7Z459_HUMAN	sp|P12755|SKI_HUMAN;tr|Q7Z459|Q7Z459_HUMAN	>sp|P12755|SKI_HUMAN Ski oncogene OS=Homo sapiens GN=SKI PE=1 SV=1;>tr|Q7Z459|Q7Z459_HUMAN Ski oncoprotein (Fragment) OS=Homo sapiens GN=SKI PE=4 SV=1	2	2	2	2.7	2.7	0.00013217	3.4452	6315.22	7846.2	6776.8	6691.92	6810.55	3
tr|A0A087WZ93|A0A087WZ93_HUMAN;tr|A0A087WZ50|A0A087WZ50_HUMAN;sp|Q8TCT7-3|SPP2B_HUMAN;sp|Q8TCT7-2|SPP2B_HUMAN;sp|Q8TCT7-4|SPP2B_HUMAN;sp|Q8TCT7|SPP2B_HUMAN	tr|A0A087WZ93|A0A087WZ93_HUMAN;tr|A0A087WZ50|A0A087WZ50_HUMAN;sp|Q8TCT7-3|SPP2B_HUMAN;sp|Q8TCT7-2|SPP2B_HUMAN;sp|Q8TCT7-4|SPP2B_HUMAN;sp|Q8TCT7|SPP2B_HUMAN	>tr|A0A087WZ93|A0A087WZ93_HUMAN Signal peptide peptidase-like 2B OS=Homo sapiens GN=SPPL2B PE=4 SV=1;>tr|A0A087WZ50|A0A087WZ50_HUMAN Signal peptide peptidase-like 2B OS=Homo sapiens GN=SPPL2B PE=4 SV=1;>sp|Q8TCT7-3|SPP2B_HUMAN Isoform 3 of Signal peptide p	6	2	2	12.9	12.9	0.00013245	3.5002	7817.79	6486.9	7003.33	6987.09	6850.37	3
tr|A8K4L6|A8K4L6_HUMAN;sp|Q9ULK5|VANG2_HUMAN	tr|A8K4L6|A8K4L6_HUMAN;sp|Q9ULK5|VANG2_HUMAN	>tr|A8K4L6|A8K4L6_HUMAN cDNA FLJ77107, highly similar to Homo sapiens vang-like 2 (VANGL2), mRNA OS=Homo sapiens PE=2 SV=1;>sp|Q9ULK5|VANG2_HUMAN Vang-like protein 2 OS=Homo sapiens GN=VANGL2 PE=1 SV=2	2	2	2	3.1	3.1	0.0030532	1.8771	14335.2	26906	14398.6	13752.3	21570.5	3
tr|B4DWX7|B4DWX7_HUMAN;sp|Q9GZU0-2|CF062_HUMAN;tr|A0A024R026|A0A024R026_HUMAN;sp|Q9GZU0|CF062_HUMAN	tr|B4DWX7|B4DWX7_HUMAN;sp|Q9GZU0-2|CF062_HUMAN;tr|A0A024R026|A0A024R026_HUMAN;sp|Q9GZU0|CF062_HUMAN	>tr|B4DWX7|B4DWX7_HUMAN cDNA FLJ52139 OS=Homo sapiens PE=2 SV=1;>sp|Q9GZU0-2|CF062_HUMAN Isoform 2 of Uncharacterized protein C6orf62 OS=Homo sapiens GN=C6orf62;>tr|A0A024R026|A0A024R026_HUMAN Chromosome 6 open reading frame 62, isoform CRA_a OS=Homo sapie	4	2	2	9.4	9.4	0.0063238	1.4905	6141.44	6810.2	7595.03	8099.71	6230.33	3
tr|A0A087WV88|A0A087WV88_HUMAN;tr|H0YAC5|H0YAC5_HUMAN;tr|D3DQC0|D3DQC0_HUMAN;tr|A8K4Y6|A8K4Y6_HUMAN;tr|A8K3D2|A8K3D2_HUMAN;sp|Q9BRK0-2|REEP2_HUMAN;tr|B4DE60|B4DE60_HUMAN;sp|Q9BRK0|REEP2_HUMAN	tr|A0A087WV88|A0A087WV88_HUMAN;tr|H0YAC5|H0YAC5_HUMAN;tr|D3DQC0|D3DQC0_HUMAN;tr|A8K4Y6|A8K4Y6_HUMAN;tr|A8K3D2|A8K3D2_HUMAN;sp|Q9BRK0-2|REEP2_HUMAN;tr|B4DE60|B4DE60_HUMAN;sp|Q9BRK0|REEP2_HUMAN	>tr|A0A087WV88|A0A087WV88_HUMAN Receptor expression-enhancing protein 2 OS=Homo sapiens GN=REEP2 PE=4 SV=1;>tr|H0YAC5|H0YAC5_HUMAN Receptor expression-enhancing protein 2 (Fragment) OS=Homo sapiens GN=REEP2 PE=4 SV=1;>tr|D3DQC0|D3DQC0_HUMAN Receptor access	8	2	2	11.9	11.9	0	4.5152	9358.5	10231	9690.68	8493.68	9464.9	2
tr|D6RI11|D6RI11_HUMAN;sp|O14810|CPLX1_HUMAN;tr|D6RDN3|D6RDN3_HUMAN;tr|D6RI05|D6RI05_HUMAN;tr|D6RBA5|D6RBA5_HUMAN;tr|D6RAG3|D6RAG3_HUMAN;tr|D6RGY3|D6RGY3_HUMAN;tr|D6R960|D6R960_HUMAN;sp|Q6PUV4|CPLX2_HUMAN;tr|B4DEW3|B4DEW3_HUMAN	tr|D6RI11|D6RI11_HUMAN;sp|O14810|CPLX1_HUMAN;tr|D6RDN3|D6RDN3_HUMAN;tr|D6RI05|D6RI05_HUMAN;tr|D6RBA5|D6RBA5_HUMAN;tr|D6RAG3|D6RAG3_HUMAN;tr|D6RGY3|D6RGY3_HUMAN;tr|D6R960|D6R960_HUMAN;sp|Q6PUV4|CPLX2_HUMAN;tr|B4DEW3|B4DEW3_HUMAN	>tr|D6RI11|D6RI11_HUMAN Complexin-1 OS=Homo sapiens GN=CPLX1 PE=4 SV=1;>sp|O14810|CPLX1_HUMAN Complexin-1 OS=Homo sapiens GN=CPLX1 PE=1 SV=1;>tr|D6RDN3|D6RDN3_HUMAN Complexin-2 (Fragment) OS=Homo sapiens GN=CPLX2 PE=4 SV=1;>tr|D6RI05|D6RI05_HUMAN Complexin	10	2	2	24.8	24.8	0	40.993	6374.25	5102.7	6014.81	8032.26	5451.77	4
tr|B7ZB52|B7ZB52_HUMAN;sp|Q9Y587|AP4S1_HUMAN;tr|G3V4P7|G3V4P7_HUMAN;tr|G3V5J6|G3V5J6_HUMAN;tr|G3V3X7|G3V3X7_HUMAN;sp|Q9Y587-3|AP4S1_HUMAN;sp|Q9Y587-4|AP4S1_HUMAN;sp|Q9Y587-2|AP4S1_HUMAN	tr|B7ZB52|B7ZB52_HUMAN;sp|Q9Y587|AP4S1_HUMAN;tr|G3V4P7|G3V4P7_HUMAN;tr|G3V5J6|G3V5J6_HUMAN;tr|G3V3X7|G3V3X7_HUMAN;sp|Q9Y587-3|AP4S1_HUMAN;sp|Q9Y587-4|AP4S1_HUMAN;sp|Q9Y587-2|AP4S1_HUMAN	>tr|B7ZB52|B7ZB52_HUMAN cDNA, FLJ79416, highly similar to Adapter-relatedprotein complex 4 sigma- 1 subunit OS=Homo sapiens PE=2 SV=1;>sp|Q9Y587|AP4S1_HUMAN AP-4 complex subunit sigma-1 OS=Homo sapiens GN=AP4S1 PE=2 SV=1;>tr|G3V4P7|G3V4P7_HUMAN AP-4 comple	8	2	2	13.2	13.2	0	4.9227	7630.26	7332.2	7444.01	7458.81	7899.13	4
tr|U3KQS0|U3KQS0_HUMAN;tr|F8VYL4|F8VYL4_HUMAN;tr|F8VW34|F8VW34_HUMAN;tr|F8VX54|F8VX54_HUMAN;tr|F8VZH2|F8VZH2_HUMAN;tr|F8VWK5|F8VWK5_HUMAN;tr|H0YKN5|H0YKN5_HUMAN;tr|F8VUY0|F8VUY0_HUMAN;sp|Q9GZN2|TGIF2_HUMAN;tr|F8VVS9|F8VVS9_HUMAN;sp|Q15583-4|TGIF1_HUMAN;sp|Q15583-2|TGIF1_HUMAN;sp|Q15583-3|TGIF1_HUMAN;sp|Q15583|TGIF1_HUMAN;tr|F8VXG3|F8VXG3_HUMAN	tr|U3KQS0|U3KQS0_HUMAN;tr|F8VYL4|F8VYL4_HUMAN;tr|F8VW34|F8VW34_HUMAN;tr|F8VX54|F8VX54_HUMAN;tr|F8VZH2|F8VZH2_HUMAN;tr|F8VWK5|F8VWK5_HUMAN;tr|H0YKN5|H0YKN5_HUMAN;tr|F8VUY0|F8VUY0_HUMAN;sp|Q9GZN2|TGIF2_HUMAN;tr|F8VVS9|F8VVS9_HUMAN;sp|Q15583-4|TGIF1_HUMAN;sp|Q15583-2|TGIF1_HUMAN;sp|Q15583-3|TGIF1_HUMAN;sp|Q15583|TGIF1_HUMAN;tr|F8VXG3|F8VXG3_HUMAN	>tr|U3KQS0|U3KQS0_HUMAN Homeobox protein TGIF2 (Fragment) OS=Homo sapiens GN=TGIF2 PE=4 SV=1;>tr|F8VYL4|F8VYL4_HUMAN Homeobox protein TGIF1 (Fragment) OS=Homo sapiens GN=TGIF1 PE=4 SV=1;>tr|F8VW34|F8VW34_HUMAN Homeobox protein TGIF1 (Fragment) OS=Homo sapi	15	2	2	14.4	14.4	0.002703	1.9877	7359.83	7051.6	7521.17	7422.92	7815.7	4
sp|Q96IQ9|ZN414_HUMAN;tr|M0R1G8|M0R1G8_HUMAN;sp|Q96IQ9-2|ZN414_HUMAN	sp|Q96IQ9|ZN414_HUMAN;tr|M0R1G8|M0R1G8_HUMAN;sp|Q96IQ9-2|ZN414_HUMAN	>sp|Q96IQ9|ZN414_HUMAN Zinc finger protein 414 OS=Homo sapiens GN=ZNF414 PE=2 SV=2;>tr|M0R1G8|M0R1G8_HUMAN Zinc finger protein 414 (Fragment) OS=Homo sapiens GN=ZNF414 PE=4 SV=1;>sp|Q96IQ9-2|ZN414_HUMAN Isoform 2 of Zinc finger protein 414 OS=Homo sapiens	3	2	2	8.3	8.3	0	8.2025	5893.49	5573.9	5637.63	5941	6171.98	3
tr|A8K9K0|A8K9K0_HUMAN;sp|Q8TF76|HASP_HUMAN;sp|Q8TF76-2|HASP_HUMAN;tr|A0PJ70|A0PJ70_HUMAN	tr|A8K9K0|A8K9K0_HUMAN;sp|Q8TF76|HASP_HUMAN;sp|Q8TF76-2|HASP_HUMAN;tr|A0PJ70|A0PJ70_HUMAN	>tr|A8K9K0|A8K9K0_HUMAN cDNA FLJ78032, highly similar to Homo sapiens haploid germ cell-specific nuclear protein kinase (GSG2) mRNA OS=Homo sapiens PE=2 SV=1;>sp|Q8TF76|HASP_HUMAN Serine/threonine-protein kinase haspin OS=Homo sapiens GN=GSG2 PE=1 SV=3;>sp	4	2	2	2.1	2.1	0	3.7265	7015.25	7665.4	7440.43	7432.93	7001.84	3
tr|A0A024R1G9|A0A024R1G9_HUMAN;sp|O60704|TPST2_HUMAN;tr|B1AHK0|B1AHK0_HUMAN;tr|B1AHJ9|B1AHJ9_HUMAN;tr|B1AHJ8|B1AHJ8_HUMAN;tr|B1AHJ7|B1AHJ7_HUMAN;tr|B1AHJ6|B1AHJ6_HUMAN;tr|B1AHJ5|B1AHJ5_HUMAN;tr|B7Z976|B7Z976_HUMAN	tr|A0A024R1G9|A0A024R1G9_HUMAN;sp|O60704|TPST2_HUMAN;tr|B1AHK0|B1AHK0_HUMAN;tr|B1AHJ9|B1AHJ9_HUMAN;tr|B1AHJ8|B1AHJ8_HUMAN;tr|B1AHJ7|B1AHJ7_HUMAN;tr|B1AHJ6|B1AHJ6_HUMAN;tr|B1AHJ5|B1AHJ5_HUMAN;tr|B7Z976|B7Z976_HUMAN	>tr|A0A024R1G9|A0A024R1G9_HUMAN Tyrosylprotein sulfotransferase 2, isoform CRA_a OS=Homo sapiens GN=TPST2 PE=4 SV=1;>sp|O60704|TPST2_HUMAN Protein-tyrosine sulfotransferase 2 OS=Homo sapiens GN=TPST2 PE=1 SV=1;>tr|B1AHK0|B1AHK0_HUMAN Protein-tyrosine sulfo	9	2	2	6.1	6.1	0.0051553	1.5676	8452.5	8307.3	8016.35	7956.32	8673.8	3
tr|G3V1K2|G3V1K2_HUMAN;sp|Q9Y2B1|TMEM5_HUMAN	tr|G3V1K2|G3V1K2_HUMAN;sp|Q9Y2B1|TMEM5_HUMAN	>tr|G3V1K2|G3V1K2_HUMAN Transmembrane protein 5 OS=Homo sapiens GN=TMEM5 PE=4 SV=1;>sp|Q9Y2B1|TMEM5_HUMAN Transmembrane protein 5 OS=Homo sapiens GN=TMEM5 PE=1 SV=1	2	2	2	10.9	10.9	0	5.7638	7236.77	7216.4	7441.49	8556.57	7503.68	4
tr|A9XTE5|A9XTE5_HUMAN;tr|Q2TNI1|Q2TNI1_HUMAN;sp|Q03135|CAV1_HUMAN;tr|Q59E85|Q59E85_HUMAN;tr|C9JKI3|C9JKI3_HUMAN;tr|Q7Z4F3|Q7Z4F3_HUMAN;tr|A0A024R757|A0A024R757_HUMAN;sp|Q03135-2|CAV1_HUMAN;tr|A0A024R2D8|A0A024R2D8_HUMAN;sp|P56539|CAV3_HUMAN;tr|E9PCT5|E9PCT5_HUMAN	tr|A9XTE5|A9XTE5_HUMAN;tr|Q2TNI1|Q2TNI1_HUMAN;sp|Q03135|CAV1_HUMAN;tr|Q59E85|Q59E85_HUMAN;tr|C9JKI3|C9JKI3_HUMAN;tr|Q7Z4F3|Q7Z4F3_HUMAN;tr|A0A024R757|A0A024R757_HUMAN;sp|Q03135-2|CAV1_HUMAN;tr|A0A024R2D8|A0A024R2D8_HUMAN;sp|P56539|CAV3_HUMAN;tr|E9PCT5|E9PCT5_HUMAN	>tr|A9XTE5|A9XTE5_HUMAN Caveolin (Fragment) OS=Homo sapiens PE=2 SV=1;>tr|Q2TNI1|Q2TNI1_HUMAN Caveolin OS=Homo sapiens GN=CAV1 PE=2 SV=1;>sp|Q03135|CAV1_HUMAN Caveolin-1 OS=Homo sapiens GN=CAV1 PE=1 SV=4;>tr|Q59E85|Q59E85_HUMAN Caveolin (Fragment) OS=Homo	11	2	2	11.9	11.9	0.00038725	2.9538	7364.42	6286.4	6724.71	8644.85	10422.8	5
tr|B3KSA1|B3KSA1_HUMAN;sp|Q5TF39|NAGT1_HUMAN	tr|B3KSA1|B3KSA1_HUMAN;sp|Q5TF39|NAGT1_HUMAN	>tr|B3KSA1|B3KSA1_HUMAN cDNA FLJ35817 fis, clone TESTI2006120, moderately similar to Rattus norvegicus Na+ dependent glucose transporter 1 (Naglt1), mRNA OS=Homo sapiens PE=2 SV=1;>sp|Q5TF39|NAGT1_HUMAN Sodium-dependent glucose transporter 1 OS=Homo sapien	2	2	2	2.9	2.9	0.0025884	2.0556	8340.63	8680.7	8625.96	8492.26	9108.43	4
sp|Q7L266-2|ASGL1_HUMAN;tr|Q9BRH2|Q9BRH2_HUMAN;tr|B3KR33|B3KR33_HUMAN;tr|A0A024R573|A0A024R573_HUMAN;sp|Q7L266|ASGL1_HUMAN;tr|B4DLU4|B4DLU4_HUMAN	sp|Q7L266-2|ASGL1_HUMAN;tr|Q9BRH2|Q9BRH2_HUMAN;tr|B3KR33|B3KR33_HUMAN;tr|A0A024R573|A0A024R573_HUMAN;sp|Q7L266|ASGL1_HUMAN;tr|B4DLU4|B4DLU4_HUMAN	>sp|Q7L266-2|ASGL1_HUMAN Isoform 2 of Isoaspartyl peptidase/L-asparaginase OS=Homo sapiens GN=ASRGL1;>tr|Q9BRH2|Q9BRH2_HUMAN ASRGL1 protein (Fragment) OS=Homo sapiens GN=ASRGL1 PE=2 SV=3;>tr|B3KR33|B3KR33_HUMAN cDNA FLJ33589 fis, clone BRAMY2012536, highly	6	2	2	13.9	13.9	0	5.873	6432.85	8222.3	8990.16	5809.95	6191.89	4
sp|Q9NWR8|MCUB_HUMAN	sp|Q9NWR8|MCUB_HUMAN	>sp|Q9NWR8|MCUB_HUMAN Calcium uniporter regulatory subunit MCUb, mitochondrial OS=Homo sapiens GN=CCDC109B PE=1 SV=2	1	2	2	7.7	7.7	0	14.571	7807.88	8341.3	7733.38	7696.65	8323.76	3
tr|D2SNZ4|D2SNZ4_HUMAN;sp|Q96HE9|PRR11_HUMAN;tr|J3QKY4|J3QKY4_HUMAN;tr|J3QR53|J3QR53_HUMAN	tr|D2SNZ4|D2SNZ4_HUMAN;sp|Q96HE9|PRR11_HUMAN;tr|J3QKY4|J3QKY4_HUMAN;tr|J3QR53|J3QR53_HUMAN	>tr|D2SNZ4|D2SNZ4_HUMAN Proline rich 11, isoform CRA_a OS=Homo sapiens GN=PRR11 PE=2 SV=1;>sp|Q96HE9|PRR11_HUMAN Proline-rich protein 11 OS=Homo sapiens GN=PRR11 PE=1 SV=1;>tr|J3QKY4|J3QKY4_HUMAN Proline-rich protein 11 (Fragment) OS=Homo sapiens GN=PRR11	4	2	2	4.2	4.2	0.0082664	1.3373	5842.88	6801.7	8218.01	8630.19	4998.17	2
tr|Q9Y3T1|Q9Y3T1_HUMAN;tr|E9PJF5|E9PJF5_HUMAN;sp|Q9HCU9|BRMS1_HUMAN;tr|H0YCF7|H0YCF7_HUMAN;tr|G5E9I4|G5E9I4_HUMAN;tr|E9PPD1|E9PPD1_HUMAN	tr|Q9Y3T1|Q9Y3T1_HUMAN;tr|E9PJF5|E9PJF5_HUMAN;sp|Q9HCU9|BRMS1_HUMAN;tr|H0YCF7|H0YCF7_HUMAN;tr|G5E9I4|G5E9I4_HUMAN;tr|E9PPD1|E9PPD1_HUMAN	>tr|Q9Y3T1|Q9Y3T1_HUMAN Putative uncharacterized protein DKFZp564A063 (Fragment) OS=Homo sapiens GN=DKFZp564A063 PE=2 SV=2;>tr|E9PJF5|E9PJF5_HUMAN Breast cancer metastasis-suppressor 1 (Fragment) OS=Homo sapiens GN=BRMS1 PE=4 SV=1;>sp|Q9HCU9|BRMS1_HUMAN Br	6	2	2	8.7	8.7	0	6.3582	10115.4	10500	9990.79	10565	10721.5	5
sp|Q8NCC3-2|PAG15_HUMAN;sp|Q8NCC3|PAG15_HUMAN;tr|B4DPU0|B4DPU0_HUMAN;tr|H3BMU8|H3BMU8_HUMAN	sp|Q8NCC3-2|PAG15_HUMAN;sp|Q8NCC3|PAG15_HUMAN;tr|B4DPU0|B4DPU0_HUMAN;tr|H3BMU8|H3BMU8_HUMAN	>sp|Q8NCC3-2|PAG15_HUMAN Isoform 2 of Group XV phospholipase A2 OS=Homo sapiens GN=PLA2G15;>sp|Q8NCC3|PAG15_HUMAN Group XV phospholipase A2 OS=Homo sapiens GN=PLA2G15 PE=1 SV=2;>tr|B4DPU0|B4DPU0_HUMAN Group XV phospholipase A2 OS=Homo sapiens GN=PLA2G15 PE	4	2	2	8.8	8.8	0	12.088	6662.78	7154.8	7424.17	6356.61	5631.16	4
tr|F5H0U5|F5H0U5_HUMAN;tr|A0A024RBI7|A0A024RBI7_HUMAN;sp|Q9NZD2|GLTP_HUMAN;tr|H0YFS9|H0YFS9_HUMAN	tr|F5H0U5|F5H0U5_HUMAN;tr|A0A024RBI7|A0A024RBI7_HUMAN;sp|Q9NZD2|GLTP_HUMAN;tr|H0YFS9|H0YFS9_HUMAN	>tr|F5H0U5|F5H0U5_HUMAN Glycolipid transfer protein OS=Homo sapiens GN=GLTP PE=1 SV=1;>tr|A0A024RBI7|A0A024RBI7_HUMAN Glycolipid transfer protein, isoform CRA_a OS=Homo sapiens GN=GLTP PE=4 SV=1;>sp|Q9NZD2|GLTP_HUMAN Glycolipid transfer protein OS=Homo sap	4	2	2	8.9	8.9	0	3.895	8109.52	9858.9	8790.25	7955.62	8013.42	3
sp|Q9BQB6|VKOR1_HUMAN;sp|Q9BQB6-3|VKOR1_HUMAN;tr|I3L3B4|I3L3B4_HUMAN;tr|H0YD56|H0YD56_HUMAN;tr|F8W9H0|F8W9H0_HUMAN;sp|Q9BQB6-2|VKOR1_HUMAN;tr|E9PLN8|E9PLN8_HUMAN	sp|Q9BQB6|VKOR1_HUMAN;sp|Q9BQB6-3|VKOR1_HUMAN;tr|I3L3B4|I3L3B4_HUMAN;tr|H0YD56|H0YD56_HUMAN;tr|F8W9H0|F8W9H0_HUMAN;sp|Q9BQB6-2|VKOR1_HUMAN;tr|E9PLN8|E9PLN8_HUMAN	>sp|Q9BQB6|VKOR1_HUMAN Vitamin K epoxide reductase complex subunit 1 OS=Homo sapiens GN=VKORC1 PE=1 SV=1;>sp|Q9BQB6-3|VKOR1_HUMAN Isoform 3 of Vitamin K epoxide reductase complex subunit 1 OS=Homo sapiens GN=VKORC1;>tr|I3L3B4|I3L3B4_HUMAN Uncharacterized p	7	2	2	12.9	12.9	0	17.093	8928.36	9262.1	9639.86	9042.05	7900.39	5
sp|Q9BXB5-2|OSB10_HUMAN;sp|Q9BXB5|OSB10_HUMAN;tr|Q59ED9|Q59ED9_HUMAN;tr|H7C487|H7C487_HUMAN;tr|Q9NX98|Q9NX98_HUMAN;tr|B3KUL5|B3KUL5_HUMAN	sp|Q9BXB5-2|OSB10_HUMAN;sp|Q9BXB5|OSB10_HUMAN;tr|Q59ED9|Q59ED9_HUMAN;tr|H7C487|H7C487_HUMAN;tr|Q9NX98|Q9NX98_HUMAN;tr|B3KUL5|B3KUL5_HUMAN	>sp|Q9BXB5-2|OSB10_HUMAN Isoform 2 of Oxysterol-binding protein-related protein 10 OS=Homo sapiens GN=OSBPL10;>sp|Q9BXB5|OSB10_HUMAN Oxysterol-binding protein-related protein 10 OS=Homo sapiens GN=OSBPL10 PE=1 SV=2;>tr|Q59ED9|Q59ED9_HUMAN Oxysterol-binding	6	4	2	5.6	3.1	0.00013118	3.2911	7035.82	6988.9	6734.59	7329.68	7686.03	2
tr|B3KQU6|B3KQU6_HUMAN;sp|Q8IXM6|NRM_HUMAN;tr|B4DP16|B4DP16_HUMAN;sp|Q8IXM6-2|NRM_HUMAN;tr|H0Y6T6|H0Y6T6_HUMAN	tr|B3KQU6|B3KQU6_HUMAN;sp|Q8IXM6|NRM_HUMAN;tr|B4DP16|B4DP16_HUMAN;sp|Q8IXM6-2|NRM_HUMAN;tr|H0Y6T6|H0Y6T6_HUMAN	>tr|B3KQU6|B3KQU6_HUMAN cDNA PSEC0207 fis, clone HEMBA1002981, highly similar to Homo sapiens nurim (nuclear envelope membrane protein) (NRM), mRNA OS=Homo sapiens PE=2 SV=1;>sp|Q8IXM6|NRM_HUMAN Nurim OS=Homo sapiens GN=NRM PE=1 SV=1;>tr|B4DP16|B4DP16_HUMA	5	2	2	10.3	10.3	0	44.843	9298.62	13596	11700.5	9876.69	12549.2	7
sp|Q9H3U5-4|MFSD1_HUMAN;tr|C9JAC3|C9JAC3_HUMAN;sp|Q9H3U5-3|MFSD1_HUMAN;sp|Q9H3U5|MFSD1_HUMAN;sp|Q9H3U5-5|MFSD1_HUMAN;sp|Q9H3U5-6|MFSD1_HUMAN	sp|Q9H3U5-4|MFSD1_HUMAN;tr|C9JAC3|C9JAC3_HUMAN;sp|Q9H3U5-3|MFSD1_HUMAN;sp|Q9H3U5|MFSD1_HUMAN;sp|Q9H3U5-5|MFSD1_HUMAN;sp|Q9H3U5-6|MFSD1_HUMAN	>sp|Q9H3U5-4|MFSD1_HUMAN Isoform 4 of Major facilitator superfamily domain-containing protein 1 OS=Homo sapiens GN=MFSD1;>tr|C9JAC3|C9JAC3_HUMAN Major facilitator superfamily domain-containing protein 1 (Fragment) OS=Homo sapiens GN=MFSD1 PE=4 SV=4;>sp|Q9H	6	2	2	4.6	4.6	0.0027047	1.9988	4068.4	2791	4555.49	5467.15	3187.8	4
tr|G3V4W9|G3V4W9_HUMAN;tr|F8WAY6|F8WAY6_HUMAN;tr|C9J5S9|C9J5S9_HUMAN;tr|A0A0A0MS18|A0A0A0MS18_HUMAN;tr|A0A024R656|A0A024R656_HUMAN;sp|O15315-2|RA51B_HUMAN;sp|O15315-1|RA51B_HUMAN;sp|O15315-4|RA51B_HUMAN;sp|O15315|RA51B_HUMAN;tr|C9JYJ0|C9JYJ0_HUMAN	tr|G3V4W9|G3V4W9_HUMAN;tr|F8WAY6|F8WAY6_HUMAN;tr|C9J5S9|C9J5S9_HUMAN;tr|A0A0A0MS18|A0A0A0MS18_HUMAN;tr|A0A024R656|A0A024R656_HUMAN;sp|O15315-2|RA51B_HUMAN;sp|O15315-1|RA51B_HUMAN;sp|O15315-4|RA51B_HUMAN;sp|O15315|RA51B_HUMAN;tr|C9JYJ0|C9JYJ0_HUMAN	>tr|G3V4W9|G3V4W9_HUMAN DNA repair protein RAD51 homolog 2 (Fragment) OS=Homo sapiens GN=RAD51B PE=4 SV=1;>tr|F8WAY6|F8WAY6_HUMAN DNA repair protein RAD51 homolog 2 OS=Homo sapiens GN=RAD51B PE=4 SV=1;>tr|C9J5S9|C9J5S9_HUMAN DNA repair protein RAD51 homolo	10	2	2	24	24	0.00013296	3.5617	8766.61	9711.1	9374.69	9731.59	10685.7	4
tr|B7Z9X7|B7Z9X7_HUMAN;tr|B4E0U9|B4E0U9_HUMAN;sp|Q5SWA1|PR15B_HUMAN	tr|B7Z9X7|B7Z9X7_HUMAN;tr|B4E0U9|B4E0U9_HUMAN;sp|Q5SWA1|PR15B_HUMAN	>tr|B7Z9X7|B7Z9X7_HUMAN cDNA, FLJ78991, highly similar to Homo sapiens protein phosphatase 1, regulatory (inhibitor) subunit 15B (PPP1R15B), mRNA OS=Homo sapiens PE=2 SV=1;>tr|B4E0U9|B4E0U9_HUMAN cDNA FLJ51594, highly similar to Homo sapiens protein phosph	3	2	2	10.8	10.8	0	29.892	6637.96	7002.7	7376.34	7350.82	6368.44	4
tr|A0A024R9Z8|A0A024R9Z8_HUMAN;sp|P35869|AHR_HUMAN	tr|A0A024R9Z8|A0A024R9Z8_HUMAN;sp|P35869|AHR_HUMAN	>tr|A0A024R9Z8|A0A024R9Z8_HUMAN Aryl hydrocarbon receptor, isoform CRA_a OS=Homo sapiens GN=AHR PE=4 SV=1;>sp|P35869|AHR_HUMAN Aryl hydrocarbon receptor OS=Homo sapiens GN=AHR PE=1 SV=2	2	2	2	1.9	1.9	0.00051315	2.8314	9199.53	9013.3	12123.5	10324.4	7491.15	3
sp|Q16877-2|F264_HUMAN;tr|Q66S35|Q66S35_HUMAN;tr|B2R6L2|B2R6L2_HUMAN;sp|Q16877|F264_HUMAN;sp|Q16877-3|F264_HUMAN;tr|B7Z5C3|B7Z5C3_HUMAN;tr|F8WDY1|F8WDY1_HUMAN;tr|F8WC12|F8WC12_HUMAN;tr|B7Z5L3|B7Z5L3_HUMAN;tr|C9JX77|C9JX77_HUMAN;tr|C9K0D8|C9K0D8_HUMAN	sp|Q16877-2|F264_HUMAN;tr|Q66S35|Q66S35_HUMAN;tr|B2R6L2|B2R6L2_HUMAN;sp|Q16877|F264_HUMAN;sp|Q16877-3|F264_HUMAN;tr|B7Z5C3|B7Z5C3_HUMAN	>sp|Q16877-2|F264_HUMAN Isoform 2 of 6-phosphofructo-2-kinase/fructose-2,6-bisphosphatase 4 OS=Homo sapiens GN=PFKFB4;>tr|Q66S35|Q66S35_HUMAN 6-phosphofructo-2-kinase/fructose-2, 6-biphosphatase 4 isoform 1 OS=Homo sapiens GN=PFKFB4 PE=2 SV=1;>tr|B2R6L2|B2	11	5	2	11.3	5.1	0.00051053	2.7194	8372.17	8815.5	9478.76	7387.83	8215.99	4
sp|P0CJ78|ZN865_HUMAN	sp|P0CJ78|ZN865_HUMAN	>sp|P0CJ78|ZN865_HUMAN Zinc finger protein 865 OS=Homo sapiens GN=ZNF865 PE=3 SV=1	1	2	2	1.3	1.3	0.0082693	1.3419	24862.4	34633	33364.6	32655.7	19542.7	3
tr|B4DLH5|B4DLH5_HUMAN;sp|Q8N960-2|CE120_HUMAN;sp|Q8N960|CE120_HUMAN;tr|D6REX9|D6REX9_HUMAN	tr|B4DLH5|B4DLH5_HUMAN;sp|Q8N960-2|CE120_HUMAN;sp|Q8N960|CE120_HUMAN;tr|D6REX9|D6REX9_HUMAN	>tr|B4DLH5|B4DLH5_HUMAN cDNA FLJ61311 OS=Homo sapiens PE=2 SV=1;>sp|Q8N960-2|CE120_HUMAN Isoform 2 of Centrosomal protein of 120 kDa OS=Homo sapiens GN=CEP120;>sp|Q8N960|CE120_HUMAN Centrosomal protein of 120 kDa OS=Homo sapiens GN=CEP120 PE=1 SV=2;>tr|D6R	4	2	2	2.5	2.5	0.00050955	2.6761	7622.37	7653.5	7040.8	8149.06	6853.53	2
tr|A6NNA4|A6NNA4_HUMAN;tr|A5D8U1|A5D8U1_HUMAN;sp|O95460-4|MATN4_HUMAN;tr|B3KQB2|B3KQB2_HUMAN;tr|A2RRP8|A2RRP8_HUMAN;sp|O95460-2|MATN4_HUMAN;sp|O95460|MATN4_HUMAN;sp|O95460-3|MATN4_HUMAN	tr|A6NNA4|A6NNA4_HUMAN;tr|A5D8U1|A5D8U1_HUMAN;sp|O95460-4|MATN4_HUMAN;tr|B3KQB2|B3KQB2_HUMAN;tr|A2RRP8|A2RRP8_HUMAN;sp|O95460-2|MATN4_HUMAN;sp|O95460|MATN4_HUMAN;sp|O95460-3|MATN4_HUMAN	>tr|A6NNA4|A6NNA4_HUMAN Matrilin-4 OS=Homo sapiens GN=MATN4 PE=4 SV=2;>tr|A5D8U1|A5D8U1_HUMAN Matrilin 4 OS=Homo sapiens GN=MATN4 PE=2 SV=1;>sp|O95460-4|MATN4_HUMAN Isoform 4 of Matrilin-4 OS=Homo sapiens GN=MATN4;>tr|B3KQB2|B3KQB2_HUMAN cDNA FLJ90112 fis,	8	2	2	3.2	3.2	0.0025862	2.041	66098.3	83730	41320.4	47700.3	83686.3	8
sp|P57086|SCND1_HUMAN;tr|Q9NZG6|Q9NZG6_HUMAN;tr|H0UIA5|H0UIA5_HUMAN	sp|P57086|SCND1_HUMAN;tr|Q9NZG6|Q9NZG6_HUMAN;tr|H0UIA5|H0UIA5_HUMAN	>sp|P57086|SCND1_HUMAN SCAN domain-containing protein 1 OS=Homo sapiens GN=SCAND1 PE=1 SV=1;>tr|Q9NZG6|Q9NZG6_HUMAN SCAN-related protein RAZ1 (Fragment) OS=Homo sapiens GN=RAZ1 PE=2 SV=1;>tr|H0UIA5|H0UIA5_HUMAN SCAN domain containing 1, isoform CRA_b OS=Ho	3	2	2	8.9	8.9	0.00013137	3.3267	7107.63	6447.9	7177.88	6813.97	5708.27	5
sp|Q9ULD4-3|BRPF3_HUMAN;sp|Q9ULD4-2|BRPF3_HUMAN;tr|A0A024RCX0|A0A024RCX0_HUMAN;sp|Q9ULD4|BRPF3_HUMAN;tr|H0Y7B4|H0Y7B4_HUMAN;tr|Q8N4T7|Q8N4T7_HUMAN;tr|F6XDC4|F6XDC4_HUMAN;tr|E9PSF3|E9PSF3_HUMAN;tr|E9PI60|E9PI60_HUMAN;tr|E9PJ12|E9PJ12_HUMAN	sp|Q9ULD4-3|BRPF3_HUMAN;sp|Q9ULD4-2|BRPF3_HUMAN;tr|A0A024RCX0|A0A024RCX0_HUMAN;sp|Q9ULD4|BRPF3_HUMAN;tr|H0Y7B4|H0Y7B4_HUMAN;tr|Q8N4T7|Q8N4T7_HUMAN;tr|F6XDC4|F6XDC4_HUMAN;tr|E9PSF3|E9PSF3_HUMAN;tr|E9PI60|E9PI60_HUMAN	>sp|Q9ULD4-3|BRPF3_HUMAN Isoform 3 of Bromodomain and PHD finger-containing protein 3 OS=Homo sapiens GN=BRPF3;>sp|Q9ULD4-2|BRPF3_HUMAN Isoform 2 of Bromodomain and PHD finger-containing protein 3 OS=Homo sapiens GN=BRPF3;>tr|A0A024RCX0|A0A024RCX0_HUMAN Br	10	4	2	4.8	2.9	0	8.2874	5997.81	5913.5	6286.94	6987.8	5905.15	5
tr|A0A024RDM2|A0A024RDM2_HUMAN;sp|Q9Y2S2-2|CRYL1_HUMAN;tr|V9HWG2|V9HWG2_HUMAN;sp|Q9Y2S2|CRYL1_HUMAN	tr|A0A024RDM2|A0A024RDM2_HUMAN;sp|Q9Y2S2-2|CRYL1_HUMAN;tr|V9HWG2|V9HWG2_HUMAN;sp|Q9Y2S2|CRYL1_HUMAN	>tr|A0A024RDM2|A0A024RDM2_HUMAN Crystallin, lambda 1, isoform CRA_a OS=Homo sapiens GN=CRYL1 PE=4 SV=1;>sp|Q9Y2S2-2|CRYL1_HUMAN Isoform 2 of Lambda-crystallin homolog OS=Homo sapiens GN=CRYL1;>tr|V9HWG2|V9HWG2_HUMAN Epididymis luminal protein 30 OS=Homo sa	4	2	2	6.1	6.1	0.00051216	2.8051	6979.88	10755	8298.26	9708.73	7057.89	2
sp|P62937-2|PPIA_HUMAN	sp|P62937-2|PPIA_HUMAN	>sp|P62937-2|PPIA_HUMAN Isoform 2 of Peptidyl-prolyl cis-trans isomerase A OS=Homo sapiens GN=PPIA	1	11	2	84.8	8.6	0.00013346	3.6368	36182.2	37738	33235.8	38724.9	43419	3
tr|J3KSG1|J3KSG1_HUMAN;tr|A0A024RC45|A0A024RC45_HUMAN;sp|Q719H9|KCTD1_HUMAN;tr|J3QRK1|J3QRK1_HUMAN;tr|E9PK99|E9PK99_HUMAN;tr|E9PMS5|E9PMS5_HUMAN;tr|E9PRT1|E9PRT1_HUMAN;tr|E9PJJ5|E9PJJ5_HUMAN;sp|Q4G0X4|KCD21_HUMAN	tr|J3KSG1|J3KSG1_HUMAN;tr|A0A024RC45|A0A024RC45_HUMAN;sp|Q719H9|KCTD1_HUMAN;tr|J3QRK1|J3QRK1_HUMAN;tr|E9PK99|E9PK99_HUMAN;tr|E9PMS5|E9PMS5_HUMAN;tr|E9PRT1|E9PRT1_HUMAN;tr|E9PJJ5|E9PJJ5_HUMAN;sp|Q4G0X4|KCD21_HUMAN	>tr|J3KSG1|J3KSG1_HUMAN BTB/POZ domain-containing protein KCTD1 (Fragment) OS=Homo sapiens GN=KCTD1 PE=1 SV=1;>tr|A0A024RC45|A0A024RC45_HUMAN Potassium channel tetramerisation domain containing 1, isoform CRA_b OS=Homo sapiens GN=KCTD1 PE=4 SV=1;>sp|Q719H9	9	2	2	8.7	8.7	0	4.7901	7146.42	7399.2	7549.24	6824.29	8163.01	4
tr|B7Z5V6|B7Z5V6_HUMAN	tr|B7Z5V6|B7Z5V6_HUMAN	>tr|B7Z5V6|B7Z5V6_HUMAN cDNA FLJ57046, highly similar to Lysosomal alpha-glucosidase (EC 3.2.1.20) OS=Homo sapiens PE=2 SV=1	1	18	2	22.2	1.6	0	4.9173	8830.76	8941.4	8911.26	8245.02	8810.22	4
tr|Q5JZH3|Q5JZH3_HUMAN;sp|Q969T3|SNX21_HUMAN;tr|Q5JZH4|Q5JZH4_HUMAN;sp|Q969T3-3|SNX21_HUMAN;tr|Q05DJ0|Q05DJ0_HUMAN;tr|Q8WY78|Q8WY78_HUMAN;sp|Q969T3-2|SNX21_HUMAN	tr|Q5JZH3|Q5JZH3_HUMAN;sp|Q969T3|SNX21_HUMAN;tr|Q5JZH4|Q5JZH4_HUMAN;sp|Q969T3-3|SNX21_HUMAN;tr|Q05DJ0|Q05DJ0_HUMAN;tr|Q8WY78|Q8WY78_HUMAN;sp|Q969T3-2|SNX21_HUMAN	>tr|Q5JZH3|Q5JZH3_HUMAN Sorting nexin-21 OS=Homo sapiens GN=SNX21 PE=4 SV=1;>sp|Q969T3|SNX21_HUMAN Sorting nexin-21 OS=Homo sapiens GN=SNX21 PE=2 SV=1;>tr|Q5JZH4|Q5JZH4_HUMAN Sorting nexin-21 OS=Homo sapiens GN=SNX21 PE=2 SV=1;>sp|Q969T3-3|SNX21_HUMAN Isof	7	2	2	4.1	4.1	0.0041207	1.7374	8111.23	8653.1	8175.51	9153.08	8359.36	2
sp|Q8N961|ABTB2_HUMAN;sp|Q8N961-2|ABTB2_HUMAN	sp|Q8N961|ABTB2_HUMAN;sp|Q8N961-2|ABTB2_HUMAN	>sp|Q8N961|ABTB2_HUMAN Ankyrin repeat and BTB/POZ domain-containing protein 2 OS=Homo sapiens GN=ABTB2 PE=2 SV=2;>sp|Q8N961-2|ABTB2_HUMAN Isoform 2 of Ankyrin repeat and BTB/POZ domain-containing protein 2 OS=Homo sapiens GN=ABTB2	2	3	2	2.8	2.2	0.0036536	1.8163	5749.44	6697.5	8964.61	8201.44	5561.21	4
sp|Q99583|MNT_HUMAN	sp|Q99583|MNT_HUMAN	>sp|Q99583|MNT_HUMAN Max-binding protein MNT OS=Homo sapiens GN=MNT PE=1 SV=1	1	2	2	3.4	3.4	0.00050858	2.6323	6362.63	6191.7	6479.59	7527.37	6791.8	2
sp|Q9BU23-2|LMF2_HUMAN;sp|Q9BU23|LMF2_HUMAN;sp|Q9BU23-3|LMF2_HUMAN	sp|Q9BU23-2|LMF2_HUMAN;sp|Q9BU23|LMF2_HUMAN;sp|Q9BU23-3|LMF2_HUMAN	>sp|Q9BU23-2|LMF2_HUMAN Isoform 2 of Lipase maturation factor 2 OS=Homo sapiens GN=LMF2;>sp|Q9BU23|LMF2_HUMAN Lipase maturation factor 2 OS=Homo sapiens GN=LMF2 PE=1 SV=2;>sp|Q9BU23-3|LMF2_HUMAN Isoform 3 of Lipase maturation factor 2 OS=Homo sapiens GN=LM	3	2	2	2.2	2.2	0.00050845	2.626	9936.21	11657	10705.2	10095.7	11115.5	2
sp|Q8IZ13|ZBED8_HUMAN	sp|Q8IZ13|ZBED8_HUMAN	>sp|Q8IZ13|ZBED8_HUMAN Protein ZBED8 OS=Homo sapiens GN=ZBED8 PE=2 SV=1	1	2	2	2.7	2.7	0.00013115	3.2893	9577.67	8781.2	9175.94	9692.96	10333.2	2
tr|B4DN17|B4DN17_HUMAN;sp|Q2M296-4|MTHSD_HUMAN;sp|Q2M296-3|MTHSD_HUMAN;tr|H3BVG2|H3BVG2_HUMAN;tr|A0A087WX22|A0A087WX22_HUMAN	tr|B4DN17|B4DN17_HUMAN;sp|Q2M296-4|MTHSD_HUMAN;sp|Q2M296-3|MTHSD_HUMAN	>tr|B4DN17|B4DN17_HUMAN cDNA FLJ61139 OS=Homo sapiens PE=2 SV=1;>sp|Q2M296-4|MTHSD_HUMAN Isoform 4 of Methenyltetrahydrofolate synthase domain-containing protein OS=Homo sapiens GN=MTHFSD;>sp|Q2M296-3|MTHSD_HUMAN Isoform 3 of Methenyltetrahydrofolate synth	5	5	2	19.1	4.7	0	54.192	9124.62	8852.6	8586.85	8525.93	8146.15	6
tr|M0QZ67|M0QZ67_HUMAN;tr|H3BQF6|H3BQF6_HUMAN	tr|M0QZ67|M0QZ67_HUMAN;tr|H3BQF6|H3BQF6_HUMAN	>tr|M0QZ67|M0QZ67_HUMAN Methyltransferase-like protein 10 (Fragment) OS=Homo sapiens GN=METTL10 PE=4 SV=1;>tr|H3BQF6|H3BQF6_HUMAN Uncharacterized protein (Fragment) OS=Homo sapiens PE=4 SV=1	2	2	2	58.1	58.1	0.0015087	2.396	8073.93	7814.7	7500.65	9549.98	10309.5	3
sp|Q9BY49|PECR_HUMAN;tr|B4DJS2|B4DJS2_HUMAN;sp|Q9BY49-2|PECR_HUMAN	sp|Q9BY49|PECR_HUMAN;tr|B4DJS2|B4DJS2_HUMAN;sp|Q9BY49-2|PECR_HUMAN	>sp|Q9BY49|PECR_HUMAN Peroxisomal trans-2-enoyl-CoA reductase OS=Homo sapiens GN=PECR PE=1 SV=2;>tr|B4DJS2|B4DJS2_HUMAN Peroxisomal trans-2-enoyl-CoA reductase OS=Homo sapiens GN=PECR PE=2 SV=1;>sp|Q9BY49-2|PECR_HUMAN Isoform 2 of Peroxisomal trans-2-enoyl	3	2	2	9.2	9.2	0	15.459	7265.54	5756.6	5784.59	7067.48	8187.13	4
sp|Q9GZU3-4|TM39B_HUMAN;tr|Q9NW51|Q9NW51_HUMAN;tr|B3KRL9|B3KRL9_HUMAN;sp|Q9GZU3|TM39B_HUMAN;tr|Q9BT39|Q9BT39_HUMAN;sp|Q9GZU3-3|TM39B_HUMAN	sp|Q9GZU3-4|TM39B_HUMAN;tr|Q9NW51|Q9NW51_HUMAN;tr|B3KRL9|B3KRL9_HUMAN;sp|Q9GZU3|TM39B_HUMAN;tr|Q9BT39|Q9BT39_HUMAN;sp|Q9GZU3-3|TM39B_HUMAN	>sp|Q9GZU3-4|TM39B_HUMAN Isoform 4 of Transmembrane protein 39B OS=Homo sapiens GN=TMEM39B;>tr|Q9NW51|Q9NW51_HUMAN Transmembrane protein 39B, isoform CRA_c OS=Homo sapiens GN=TMEM39B PE=2 SV=1;>tr|B3KRL9|B3KRL9_HUMAN cDNA FLJ34542 fis, clone HLUNG2008833,	6	2	2	6.1	6.1	0.0018757	2.3043	7057.98	6951.5	6716.48	7344.04	7808.96	3
sp|P51841|GUC2F_HUMAN	sp|P51841|GUC2F_HUMAN	>sp|P51841|GUC2F_HUMAN Retinal guanylyl cyclase 2 OS=Homo sapiens GN=GUCY2F PE=2 SV=2	1	2	2	1.9	1.9	0.00050988	2.6823	14206.3	10873	11548.5	13239.6	13059	5
tr|J3KTI4|J3KTI4_HUMAN;tr|H7BYU6|H7BYU6_HUMAN;tr|A8KAK2|A8KAK2_HUMAN;sp|Q96K83|ZN521_HUMAN;tr|Q8IYZ2|Q8IYZ2_HUMAN;tr|B3KNG7|B3KNG7_HUMAN;tr|F5H7S1|F5H7S1_HUMAN;tr|B7Z9C7|B7Z9C7_HUMAN;sp|Q2M1K9|ZN423_HUMAN	tr|J3KTI4|J3KTI4_HUMAN;tr|H7BYU6|H7BYU6_HUMAN;tr|A8KAK2|A8KAK2_HUMAN;sp|Q96K83|ZN521_HUMAN;tr|Q8IYZ2|Q8IYZ2_HUMAN;tr|B3KNG7|B3KNG7_HUMAN;tr|F5H7S1|F5H7S1_HUMAN;tr|B7Z9C7|B7Z9C7_HUMAN;sp|Q2M1K9|ZN423_HUMAN	>tr|J3KTI4|J3KTI4_HUMAN Zinc finger protein 521 OS=Homo sapiens GN=ZNF521 PE=1 SV=1;>tr|H7BYU6|H7BYU6_HUMAN Zinc finger protein 521 OS=Homo sapiens GN=ZNF521 PE=1 SV=2;>tr|A8KAK2|A8KAK2_HUMAN cDNA FLJ77901, highly similar to Homo sapiens zinc finger protei	9	2	2	1.9	1.9	0	6.5674	8187.62	9567.3	8862.96	8282.84	9944.1	3
sp|Q6NSZ9-3|ZSC25_HUMAN;tr|B3KPY4|B3KPY4_HUMAN;sp|Q6NSZ9-2|ZSC25_HUMAN;sp|Q6NSZ9|ZSC25_HUMAN	sp|Q6NSZ9-3|ZSC25_HUMAN;tr|B3KPY4|B3KPY4_HUMAN;sp|Q6NSZ9-2|ZSC25_HUMAN;sp|Q6NSZ9|ZSC25_HUMAN	>sp|Q6NSZ9-3|ZSC25_HUMAN Isoform 3 of Zinc finger and SCAN domain-containing protein 25 OS=Homo sapiens GN=ZSCAN25;>tr|B3KPY4|B3KPY4_HUMAN Zinc finger protein 498, isoform CRA_a OS=Homo sapiens GN=ZNF498 PE=2 SV=1;>sp|Q6NSZ9-2|ZSC25_HUMAN Isoform 2 of Zinc	4	2	2	7	7	0	10.231	4866.46	4134.6	4564.59	4821.1	3628.54	2
sp|O94854-2|K0754_HUMAN;sp|O94854|K0754_HUMAN;tr|A0A0A6YYJ5|A0A0A6YYJ5_HUMAN	sp|O94854-2|K0754_HUMAN;sp|O94854|K0754_HUMAN;tr|A0A0A6YYJ5|A0A0A6YYJ5_HUMAN	>sp|O94854-2|K0754_HUMAN Isoform 2 of Uncharacterized protein KIAA0754 OS=Homo sapiens GN=KIAA0754;>sp|O94854|K0754_HUMAN Uncharacterized protein KIAA0754 OS=Homo sapiens GN=KIAA0754 PE=1 SV=4;>tr|A0A0A6YYJ5|A0A0A6YYJ5_HUMAN Microtubule-actin cross-linking	3	2	2	2.2	2.2	0.0030574	1.922	7796.9	9228.4	9242.55	9283.83	7560.57	2
tr|B3KNV2|B3KNV2_HUMAN;tr|A0A024RDT1|A0A024RDT1_HUMAN;sp|O75570|RF1M_HUMAN;sp|O75570-2|RF1M_HUMAN;tr|Q8N6Z2|Q8N6Z2_HUMAN;tr|A0A087X1S1|A0A087X1S1_HUMAN;tr|X6RFD4|X6RFD4_HUMAN	tr|B3KNV2|B3KNV2_HUMAN;tr|A0A024RDT1|A0A024RDT1_HUMAN;sp|O75570|RF1M_HUMAN;sp|O75570-2|RF1M_HUMAN;tr|Q8N6Z2|Q8N6Z2_HUMAN;tr|A0A087X1S1|A0A087X1S1_HUMAN;tr|X6RFD4|X6RFD4_HUMAN	>tr|B3KNV2|B3KNV2_HUMAN cDNA FLJ30524 fis, clone BRAWH2000926, highly similar to Peptide chain release factor 1, mitochondrial OS=Homo sapiens PE=2 SV=1;>tr|A0A024RDT1|A0A024RDT1_HUMAN Mitochondrial translational release factor 1, isoform CRA_a OS=Homo sap	7	2	2	6.1	6.1	0	26.594	6488.36	5492.8	5690.3	8481.34	6609.98	2
sp|Q16787|LAMA3_HUMAN;tr|B0YJ32|B0YJ32_HUMAN;tr|A0A087WV15|A0A087WV15_HUMAN;tr|A0PJJ8|A0PJJ8_HUMAN;tr|A0A075B783|A0A075B783_HUMAN;tr|Q566Q1|Q566Q1_HUMAN;tr|K7EIP4|K7EIP4_HUMAN;tr|Q59HA6|Q59HA6_HUMAN;tr|O14637|O14637_HUMAN;tr|A0A0A6YYF2|A0A0A6YYF2_HUMAN;sp|Q16787-1|LAMA3_HUMAN;tr|A0A0A0MSA0|A0A0A0MSA0_HUMAN;sp|Q16787-3|LAMA3_HUMAN	sp|Q16787|LAMA3_HUMAN;tr|B0YJ32|B0YJ32_HUMAN;tr|A0A087WV15|A0A087WV15_HUMAN;tr|A0PJJ8|A0PJJ8_HUMAN;tr|A0A075B783|A0A075B783_HUMAN;tr|Q566Q1|Q566Q1_HUMAN;tr|K7EIP4|K7EIP4_HUMAN;tr|Q59HA6|Q59HA6_HUMAN;tr|O14637|O14637_HUMAN;tr|A0A0A6YYF2|A0A0A6YYF2_HUMAN;sp|Q16787-1|LAMA3_HUMAN;tr|A0A0A0MSA0|A0A0A0MSA0_HUMAN;sp|Q16787-3|LAMA3_HUMAN	>sp|Q16787|LAMA3_HUMAN Laminin subunit alpha-3 OS=Homo sapiens GN=LAMA3 PE=1 SV=2;>tr|B0YJ32|B0YJ32_HUMAN Laminin alpha-3 chain variant 1 OS=Homo sapiens GN=LAMA3 PE=4 SV=1;>tr|A0A087WV15|A0A087WV15_HUMAN Laminin subunit alpha-3 OS=Homo sapiens GN=LAMA3 PE	13	2	2	0.6	0.6	0.00013165	3.375	10292.3	10093	8086.35	12283	12724	3
sp|Q8N6I1-2|EID2_HUMAN;tr|Q6IPM4|Q6IPM4_HUMAN;sp|Q8N6I1|EID2_HUMAN	sp|Q8N6I1-2|EID2_HUMAN;tr|Q6IPM4|Q6IPM4_HUMAN;sp|Q8N6I1|EID2_HUMAN	>sp|Q8N6I1-2|EID2_HUMAN Isoform 2 of EP300-interacting inhibitor of differentiation 2 OS=Homo sapiens GN=EID2;>tr|Q6IPM4|Q6IPM4_HUMAN EID2 protein (Fragment) OS=Homo sapiens GN=EID2 PE=2 SV=1;>sp|Q8N6I1|EID2_HUMAN EP300-interacting inhibitor of differentia	3	2	2	15	15	0	23.397	6478.56	6311	6821.14	7969.37	7025.34	3
tr|H3BRG3|H3BRG3_HUMAN;sp|Q9UJJ7|RUSD1_HUMAN;tr|H3BS55|H3BS55_HUMAN;tr|H3BUN6|H3BUN6_HUMAN;tr|H3BU91|H3BU91_HUMAN;tr|H3BVD0|H3BVD0_HUMAN	tr|H3BRG3|H3BRG3_HUMAN;sp|Q9UJJ7|RUSD1_HUMAN;tr|H3BS55|H3BS55_HUMAN;tr|H3BUN6|H3BUN6_HUMAN;tr|H3BU91|H3BU91_HUMAN;tr|H3BVD0|H3BVD0_HUMAN	>tr|H3BRG3|H3BRG3_HUMAN RNA pseudouridylate synthase domain-containing protein 1 (Fragment) OS=Homo sapiens GN=RPUSD1 PE=1 SV=4;>sp|Q9UJJ7|RUSD1_HUMAN RNA pseudouridylate synthase domain-containing protein 1 OS=Homo sapiens GN=RPUSD1 PE=1 SV=1;>tr|H3BS55|H	6	2	2	8.3	8.3	0.0049303	1.6158	13467.9	15456	13653.1	12057.5	12414.3	2
tr|Q05BY5|Q05BY5_HUMAN;tr|Q86YG2|Q86YG2_HUMAN;tr|Q7Z2V4|Q7Z2V4_HUMAN;tr|A0A090N8Y3|A0A090N8Y3_HUMAN;sp|Q9UDV7|ZN282_HUMAN	tr|Q05BY5|Q05BY5_HUMAN;tr|Q86YG2|Q86YG2_HUMAN;tr|Q7Z2V4|Q7Z2V4_HUMAN;tr|A0A090N8Y3|A0A090N8Y3_HUMAN;sp|Q9UDV7|ZN282_HUMAN	>tr|Q05BY5|Q05BY5_HUMAN ZNF282 protein (Fragment) OS=Homo sapiens GN=ZNF282 PE=2 SV=1;>tr|Q86YG2|Q86YG2_HUMAN Similar to expressed sequence AI449432 (Fragment) OS=Homo sapiens PE=2 SV=1;>tr|Q7Z2V4|Q7Z2V4_HUMAN ZNF282 protein (Fragment) OS=Homo sapiens GN=Z	5	2	2	7	7	0.00013182	3.4076	6928.63	6915	6738.07	8758.71	7318.18	3
sp|Q8TAQ5|ZN420_HUMAN;tr|B4DTA0|B4DTA0_HUMAN;sp|Q8TAQ5-2|ZN420_HUMAN;tr|A0A087WSV7|A0A087WSV7_HUMAN;sp|Q494X3|ZN404_HUMAN	sp|Q8TAQ5|ZN420_HUMAN;tr|B4DTA0|B4DTA0_HUMAN;sp|Q8TAQ5-2|ZN420_HUMAN;tr|A0A087WSV7|A0A087WSV7_HUMAN;sp|Q494X3|ZN404_HUMAN	>sp|Q8TAQ5|ZN420_HUMAN Zinc finger protein 420 OS=Homo sapiens GN=ZNF420 PE=1 SV=1;>tr|B4DTA0|B4DTA0_HUMAN cDNA FLJ59049, highly similar to Homo sapiens zinc finger protein 404 (ZNF404), mRNA OS=Homo sapiens PE=2 SV=1;>sp|Q8TAQ5-2|ZN420_HUMAN Isoform 2 of	5	2	2	7.8	7.8	0	4.9276	7763.02	8529.7	8770.31	8931.02	6915.25	5
tr|A0A024RDW8|A0A024RDW8_HUMAN;sp|P08572|CO4A2_HUMAN;tr|A2A352|A2A352_HUMAN;tr|B4DH43|B4DH43_HUMAN	tr|A0A024RDW8|A0A024RDW8_HUMAN;sp|P08572|CO4A2_HUMAN;tr|A2A352|A2A352_HUMAN;tr|B4DH43|B4DH43_HUMAN	>tr|A0A024RDW8|A0A024RDW8_HUMAN Collagen, type IV, alpha 2, isoform CRA_a OS=Homo sapiens GN=COL4A2 PE=4 SV=1;>sp|P08572|CO4A2_HUMAN Collagen alpha-2(IV) chain OS=Homo sapiens GN=COL4A2 PE=1 SV=4;>tr|A2A352|A2A352_HUMAN Collagen alpha-2(IV) chain (Fragment	4	2	2	1.1	1.1	0.0027034	1.9892	7570.48	10400	10540.7	8593.28	8030.28	4
tr|A0A075B773|A0A075B773_HUMAN;sp|O00623|PEX12_HUMAN	tr|A0A075B773|A0A075B773_HUMAN;sp|O00623|PEX12_HUMAN	>tr|A0A075B773|A0A075B773_HUMAN Peroxisome assembly protein 12 OS=Homo sapiens GN=PEX12 PE=4 SV=1;>sp|O00623|PEX12_HUMAN Peroxisome assembly protein 12 OS=Homo sapiens GN=PEX12 PE=1 SV=1	2	2	2	3.9	3.9	0.0048135	1.627	7689.29	7410.7	7982.57	8769.53	7899.66	3
tr|A5YKK5|A5YKK5_HUMAN;sp|Q92628|K0232_HUMAN	tr|A5YKK5|A5YKK5_HUMAN;sp|Q92628|K0232_HUMAN	>tr|A5YKK5|A5YKK5_HUMAN KIAA0232 OS=Homo sapiens GN=KIAA0232 PE=2 SV=1;>sp|Q92628|K0232_HUMAN Uncharacterized protein KIAA0232 OS=Homo sapiens GN=KIAA0232 PE=1 SV=5	2	2	2	1.4	1.4	0	4.5108	6839.55	7038.6	6837.4	8244.62	7976.56	4
sp|Q96BW1-3|UPP_HUMAN;tr|E9PSD7|E9PSD7_HUMAN;tr|A0A0A0MRR5|A0A0A0MRR5_HUMAN;tr|A8KAF9|A8KAF9_HUMAN;sp|Q96BW1|UPP_HUMAN	sp|Q96BW1-3|UPP_HUMAN;tr|E9PSD7|E9PSD7_HUMAN;tr|A0A0A0MRR5|A0A0A0MRR5_HUMAN;tr|A8KAF9|A8KAF9_HUMAN;sp|Q96BW1|UPP_HUMAN	>sp|Q96BW1-3|UPP_HUMAN Isoform 3 of Uracil phosphoribosyltransferase homolog OS=Homo sapiens GN=UPRT;>tr|E9PSD7|E9PSD7_HUMAN Uracil phosphoribosyltransferase homolog OS=Homo sapiens GN=UPRT PE=4 SV=1;>tr|A0A0A0MRR5|A0A0A0MRR5_HUMAN Uncharacterized protein	5	2	2	11.4	11.4	0	6.2886	9384.5	6827.3	7930.09	8435.94	7048.72	2
tr|A0A096LP07|A0A096LP07_HUMAN;tr|A0A096LPJ3|A0A096LPJ3_HUMAN;tr|A8K070|A8K070_HUMAN	tr|A0A096LP07|A0A096LP07_HUMAN;tr|A0A096LPJ3|A0A096LPJ3_HUMAN;tr|A8K070|A8K070_HUMAN	>tr|A0A096LP07|A0A096LP07_HUMAN COP9 signalosome complex subunit 1 OS=Homo sapiens GN=GPS1 PE=1 SV=1;>tr|A0A096LPJ3|A0A096LPJ3_HUMAN COP9 signalosome complex subunit 1 OS=Homo sapiens GN=GPS1 PE=1 SV=1;>tr|A8K070|A8K070_HUMAN COP9 signalosome complex subun	3	25	2	44.2	2.7	0	9.8795	7776.34	7589	7998.44	8727.57	8858.78	2
tr|A0A024R211|A0A024R211_HUMAN;sp|Q9NXD2-2|MTMRA_HUMAN;tr|X5D300|X5D300_HUMAN;tr|X5D963|X5D963_HUMAN;sp|Q9NXD2|MTMRA_HUMAN;tr|H3BUS9|H3BUS9_HUMAN;sp|Q9NXD2-3|MTMRA_HUMAN;tr|X5D7X7|X5D7X7_HUMAN;tr|X5DRD0|X5DRD0_HUMAN;tr|X5DR33|X5DR33_HUMAN;tr|X5D334|X5D334_HUMAN;tr|X5DP53|X5DP53_HUMAN;tr|B4DLB6|B4DLB6_HUMAN;tr|Q0IJ45|Q0IJ45_HUMAN;tr|H3BUZ0|H3BUZ0_HUMAN;tr|Q0IJ46|Q0IJ46_HUMAN	tr|A0A024R211|A0A024R211_HUMAN;sp|Q9NXD2-2|MTMRA_HUMAN;tr|X5D300|X5D300_HUMAN;tr|X5D963|X5D963_HUMAN;sp|Q9NXD2|MTMRA_HUMAN;tr|H3BUS9|H3BUS9_HUMAN;sp|Q9NXD2-3|MTMRA_HUMAN;tr|X5D7X7|X5D7X7_HUMAN;tr|X5DRD0|X5DRD0_HUMAN;tr|X5DR33|X5DR33_HUMAN;tr|X5D334|X5D334_HUMAN;tr|X5DP53|X5DP53_HUMAN;tr|B4DLB6|B4DLB6_HUMAN;tr|Q0IJ45|Q0IJ45_HUMAN;tr|H3BUZ0|H3BUZ0_HUMAN;tr|Q0IJ46|Q0IJ46_HUMAN	>tr|A0A024R211|A0A024R211_HUMAN Myotubularin related protein 10, isoform CRA_a OS=Homo sapiens GN=MTMR10 PE=4 SV=1;>sp|Q9NXD2-2|MTMRA_HUMAN Isoform 2 of Myotubularin-related protein 10 OS=Homo sapiens GN=MTMR10;>tr|X5D300|X5D300_HUMAN Myotubularin related	16	2	2	3.5	3.5	0.00026001	3.1138	12107.3	12036	12111.9	12156.6	11679	2
sp|Q4G0A6|F188B_HUMAN	sp|Q4G0A6|F188B_HUMAN	>sp|Q4G0A6|F188B_HUMAN Protein FAM188B OS=Homo sapiens GN=FAM188B PE=2 SV=2	1	2	2	3	3	0.0063268	1.4958	7240.18	7034.5	6978.84	7878.06	8401.18	3
tr|B4DKA7|B4DKA7_HUMAN;sp|Q6ICC9|LDOCL_HUMAN	tr|B4DKA7|B4DKA7_HUMAN;sp|Q6ICC9|LDOCL_HUMAN	>tr|B4DKA7|B4DKA7_HUMAN cDNA FLJ56306, highly similar to Mus musculus leucine zipper, down-regulated in cancer 1-like (Ldoc1l), mRNA OS=Homo sapiens PE=2 SV=1;>sp|Q6ICC9|LDOCL_HUMAN Protein LDOC1L OS=Homo sapiens GN=LDOC1L PE=2 SV=1	2	2	2	7.9	7.9	0	6.0611	7105.07	6988.3	8126.91	7645.68	6102.77	2
tr|B2R8E9|B2R8E9_HUMAN;sp|Q02742|GCNT1_HUMAN;tr|Q86T81|Q86T81_HUMAN	tr|B2R8E9|B2R8E9_HUMAN;sp|Q02742|GCNT1_HUMAN;tr|Q86T81|Q86T81_HUMAN	>tr|B2R8E9|B2R8E9_HUMAN cDNA, FLJ93865, highly similar to Homo sapiens glucosaminyl (N-acetyl) transferase 1, core 2 (beta-1,6-N-acetylglucosaminyltransferase) (GCNT1), mRNA OS=Homo sapiens PE=2 SV=1;>sp|Q02742|GCNT1_HUMAN Beta-1,3-galactosyl-O-glycosyl-gl	3	2	2	3.5	3.5	0.00458	1.65	7435.17	7172.2	7069.26	8604.91	7875.22	3
tr|D3DVH1|D3DVH1_HUMAN;sp|Q99643-5|C560_HUMAN;tr|B4DEL5|B4DEL5_HUMAN;sp|Q99643-3|C560_HUMAN;tr|Q6IAQ2|Q6IAQ2_HUMAN;sp|Q99643|C560_HUMAN	tr|D3DVH1|D3DVH1_HUMAN;sp|Q99643-5|C560_HUMAN;tr|B4DEL5|B4DEL5_HUMAN;sp|Q99643-3|C560_HUMAN;tr|Q6IAQ2|Q6IAQ2_HUMAN;sp|Q99643|C560_HUMAN	>tr|D3DVH1|D3DVH1_HUMAN Succinate dehydrogenase complex, subunit C, integral membrane protein, 15kDa, isoform CRA_a OS=Homo sapiens GN=SDHC PE=4 SV=1;>sp|Q99643-5|C560_HUMAN Isoform 5 of Succinate dehydrogenase cytochrome b560 subunit, mitochondrial OS=Hom	6	2	2	20	20	0	9.6218	14625.1	21549	18532.3	13928.3	18529.3	3
tr|Q99691|Q99691_HUMAN;tr|Q29927|Q29927_HUMAN;tr|Q9UMF1|Q9UMF1_HUMAN;tr|Q99696|Q99696_HUMAN;tr|Q99695|Q99695_HUMAN;tr|Q99694|Q99694_HUMAN;tr|Q99693|Q99693_HUMAN;tr|Q7JFP0|Q7JFP0_HUMAN;tr|P78551|P78551_HUMAN;tr|A0A024RCL3|A0A024RCL3_HUMAN;tr|W6S861|W6S861_HUMAN;tr|Q9HB16|Q9HB16_HUMAN;tr|Q95IC0|Q95IC0_HUMAN;tr|D6QZ32|D6QZ32_HUMAN;tr|C7FEB0|C7FEB0_HUMAN;tr|B9VJ52|B9VJ52_HUMAN;tr|Q9UE03|Q9UE03_HUMAN;…	tr|Q99691|Q99691_HUMAN;tr|Q29927|Q29927_HUMAN;tr|Q9UMF1|Q9UMF1_HUMAN;tr|Q99696|Q99696_HUMAN;tr|Q99695|Q99695_HUMAN;tr|Q99694|Q99694_HUMAN;tr|Q99693|Q99693_HUMAN;tr|Q7JFP0|Q7JFP0_HUMAN;tr|P78551|P78551_HUMAN;tr|A0A024RCL3|A0A024RCL3_HUMAN;tr|W6S861|W6S861_HUMAN;tr|Q9HB16|Q9HB16_HUMAN;tr|Q95IC0|Q95IC0_HUMAN;tr|D6QZ32|D6QZ32_HUMAN;tr|C7FEB0|C7FEB0_HUMAN;tr|B9VJ52|B9VJ52_HUMAN;tr|Q9UE03|Q9UE03_HUMAN;…	>tr|Q99691|Q99691_HUMAN PERB11.1 protein (Fragment) OS=Homo sapiens GN=PERB11.1 PE=4 SV=1;>tr|Q29927|Q29927_HUMAN HLA class I alpha chain (Fragment) OS=Homo sapiens PE=4 SV=1;>tr|Q9UMF1|Q9UMF1_HUMAN PERB11.1 protein (Fragment) OS=Homo sapiens GN=PERB11.1 P	76	2	2	9.8	9.8	0	4.6841	8805.4	9205.3	8843.3	9281.5	10315.1	3
tr|B2RA06|B2RA06_HUMAN;tr|A8K9G4|A8K9G4_HUMAN;sp|Q92636|FAN_HUMAN;sp|Q92636-2|FAN_HUMAN;tr|B4E3V9|B4E3V9_HUMAN	tr|B2RA06|B2RA06_HUMAN;tr|A8K9G4|A8K9G4_HUMAN;sp|Q92636|FAN_HUMAN;sp|Q92636-2|FAN_HUMAN;tr|B4E3V9|B4E3V9_HUMAN	>tr|B2RA06|B2RA06_HUMAN cDNA, FLJ94643, highly similar to Homo sapiens neutral sphingomyelinase (N-SMase) activation associated factor (NSMAF), mRNA OS=Homo sapiens PE=2 SV=1;>tr|A8K9G4|A8K9G4_HUMAN cDNA FLJ77745, highly similar to Homo sapiens neutral sph	5	2	2	1.9	1.9	0	3.7278	9665.15	7915.1	8085.57	9592.14	9842.65	3
sp|P25445-6|TNR6_HUMAN;tr|Q6ICT6|Q6ICT6_HUMAN;sp|P25445|TNR6_HUMAN;tr|Q59FU8|Q59FU8_HUMAN;tr|Q8IUB7|Q8IUB7_HUMAN;tr|Q8IUB6|Q8IUB6_HUMAN;tr|S5PZ57|S5PZ57_HUMAN;tr|S5PSV7|S5PSV7_HUMAN;tr|K9J972|K9J972_HUMAN;tr|E6Y7C4|E6Y7C4_HUMAN;tr|F0UWG7|F0UWG7_HUMAN;sp|P25445-7|TNR6_HUMAN;tr|H7C5Z8|H7C5Z8_HUMAN;tr|B6VNV5|B6VNV5_HUMAN;tr|A0A087X1Z7|A0A087X1Z7_HUMAN;tr|E6Y7C3|E6Y7C3_HUMAN	sp|P25445-6|TNR6_HUMAN;tr|Q6ICT6|Q6ICT6_HUMAN;sp|P25445|TNR6_HUMAN;tr|Q59FU8|Q59FU8_HUMAN;tr|Q8IUB7|Q8IUB7_HUMAN;tr|Q8IUB6|Q8IUB6_HUMAN;tr|S5PZ57|S5PZ57_HUMAN;tr|S5PSV7|S5PSV7_HUMAN;tr|K9J972|K9J972_HUMAN;tr|E6Y7C4|E6Y7C4_HUMAN;tr|F0UWG7|F0UWG7_HUMAN;sp|P25445-7|TNR6_HUMAN;tr|H7C5Z8|H7C5Z8_HUMAN;tr|B6VNV5|B6VNV5_HUMAN;tr|A0A087X1Z7|A0A087X1Z7_HUMAN;tr|E6Y7C3|E6Y7C3_HUMAN	>sp|P25445-6|TNR6_HUMAN Isoform 6 of Tumor necrosis factor receptor superfamily member 6 OS=Homo sapiens GN=FAS;>tr|Q6ICT6|Q6ICT6_HUMAN TNFRSF6 protein (Fragment) OS=Homo sapiens GN=TNFRSF6 PE=2 SV=1;>sp|P25445|TNR6_HUMAN Tumor necrosis factor receptor sup	16	2	2	4.5	4.5	0.0044713	1.6833	8511.53	7061.2	6779.89	9784.17	9150.25	3
tr|D6RGJ7|D6RGJ7_HUMAN;tr|B7Z566|B7Z566_HUMAN;tr|B7Z676|B7Z676_HUMAN;sp|Q86UD5-2|SL9B2_HUMAN;tr|E9PE63|E9PE63_HUMAN;tr|A0A024RDJ7|A0A024RDJ7_HUMAN;sp|Q86UD5|SL9B2_HUMAN	tr|D6RGJ7|D6RGJ7_HUMAN;tr|B7Z566|B7Z566_HUMAN;tr|B7Z676|B7Z676_HUMAN;sp|Q86UD5-2|SL9B2_HUMAN;tr|E9PE63|E9PE63_HUMAN;tr|A0A024RDJ7|A0A024RDJ7_HUMAN;sp|Q86UD5|SL9B2_HUMAN	>tr|D6RGJ7|D6RGJ7_HUMAN Mitochondrial sodium/hydrogen exchanger 9B2 (Fragment) OS=Homo sapiens GN=SLC9B2 PE=4 SV=1;>tr|B7Z566|B7Z566_HUMAN cDNA FLJ52009 OS=Homo sapiens PE=2 SV=1;>tr|B7Z676|B7Z676_HUMAN Mitochondrial sodium/hydrogen exchanger 9B2 OS=Homo s	7	2	2	9.8	9.8	0	5.5965	2651.92	2809.5	2986.78	2580.78	2206.14	6
tr|U3KPW4|U3KPW4_HUMAN;sp|Q9BX74|TM2D1_HUMAN;tr|J3KPA2|J3KPA2_HUMAN	tr|U3KPW4|U3KPW4_HUMAN;sp|Q9BX74|TM2D1_HUMAN;tr|J3KPA2|J3KPA2_HUMAN	>tr|U3KPW4|U3KPW4_HUMAN TM2 domain-containing protein 1 OS=Homo sapiens GN=TM2D1 PE=4 SV=1;>sp|Q9BX74|TM2D1_HUMAN TM2 domain-containing protein 1 OS=Homo sapiens GN=TM2D1 PE=1 SV=1;>tr|J3KPA2|J3KPA2_HUMAN TM2 domain containing 1, isoform CRA_c OS=Homo sapi	3	2	2	5.4	5.4	0.0051658	1.6003	2161.15	2046.1	2494.99	2575.12	2093.11	3
sp|Q8TCT8|SPP2A_HUMAN;tr|H0YNA7|H0YNA7_HUMAN;tr|H0YNA2|H0YNA2_HUMAN	sp|Q8TCT8|SPP2A_HUMAN;tr|H0YNA7|H0YNA7_HUMAN;tr|H0YNA2|H0YNA2_HUMAN	>sp|Q8TCT8|SPP2A_HUMAN Signal peptide peptidase-like 2A OS=Homo sapiens GN=SPPL2A PE=1 SV=2;>tr|H0YNA7|H0YNA7_HUMAN Signal peptide peptidase-like 2A (Fragment) OS=Homo sapiens GN=SPPL2A PE=4 SV=4;>tr|H0YNA2|H0YNA2_HUMAN Signal peptide peptidase-like 2A (Fr	3	2	2	4	4	0	15.949	5994.18	6051.4	7494.64	7004.28	6048.1	4
sp|Q92604|LGAT1_HUMAN	sp|Q92604|LGAT1_HUMAN	>sp|Q92604|LGAT1_HUMAN Acyl-CoA:lysophosphatidylglycerol acyltransferase 1 OS=Homo sapiens GN=LPGAT1 PE=2 SV=1	1	2	2	5.9	5.9	0.0011392	2.5243	8815.2	8602	8583.27	8659.82	9101.9	3
tr|Q53HP5|Q53HP5_HUMAN;tr|Q53H87|Q53H87_HUMAN;sp|O75891|AL1L1_HUMAN;sp|O75891-3|AL1L1_HUMAN;tr|Q59G10|Q59G10_HUMAN;tr|A0A077H423|A0A077H423_HUMAN;tr|Q9UFA9|Q9UFA9_HUMAN;sp|O75891-4|AL1L1_HUMAN;tr|B4DGC8|B4DGC8_HUMAN	tr|Q53HP5|Q53HP5_HUMAN;tr|Q53H87|Q53H87_HUMAN;sp|O75891|AL1L1_HUMAN;sp|O75891-3|AL1L1_HUMAN;tr|Q59G10|Q59G10_HUMAN;tr|A0A077H423|A0A077H423_HUMAN;tr|Q9UFA9|Q9UFA9_HUMAN;sp|O75891-4|AL1L1_HUMAN;tr|B4DGC8|B4DGC8_HUMAN	>tr|Q53HP5|Q53HP5_HUMAN Formyltetrahydrofolate dehydrogenase isoform a variant (Fragment) OS=Homo sapiens PE=2 SV=1;>tr|Q53H87|Q53H87_HUMAN Formyltetrahydrofolate dehydrogenase isoform a variant (Fragment) OS=Homo sapiens PE=2 SV=1;>sp|O75891|AL1L1_HUMAN C	9	4	2	3.5	1.8	0	25.033	8138.08	7978.8	7617.2	7992.83	7466.18	6
tr|B3KMX3|B3KMX3_HUMAN	tr|B3KMX3|B3KMX3_HUMAN	>tr|B3KMX3|B3KMX3_HUMAN cDNA FLJ12857 fis, clone NT2RP2003513, highly similar to Homo sapiens paralemmin (PALM), transcript variant 2, mRNA OS=Homo sapiens PE=2 SV=1	1	3	2	8.9	5.9	0	12.098	6147.72	4072.9	6227.79	6866.96	4672.15	6
tr|Q0VGM1|Q0VGM1_HUMAN;sp|Q5VWG9|TAF3_HUMAN	tr|Q0VGM1|Q0VGM1_HUMAN;sp|Q5VWG9|TAF3_HUMAN	>tr|Q0VGM1|Q0VGM1_HUMAN TAF3 protein (Fragment) OS=Homo sapiens GN=TAF3 PE=2 SV=1;>sp|Q5VWG9|TAF3_HUMAN Transcription initiation factor TFIID subunit 3 OS=Homo sapiens GN=TAF3 PE=1 SV=1	2	2	2	6.7	6.7	0.0030536	1.8855	10917.1	12123	11235.8	11263.8	13304.4	2
tr|Q53EU2|Q53EU2_HUMAN;sp|Q92908|GATA6_HUMAN;tr|Q05CA6|Q05CA6_HUMAN;sp|Q92908-2|GATA6_HUMAN	tr|Q53EU2|Q53EU2_HUMAN;sp|Q92908|GATA6_HUMAN;tr|Q05CA6|Q05CA6_HUMAN;sp|Q92908-2|GATA6_HUMAN	>tr|Q53EU2|Q53EU2_HUMAN GATA binding protein 6 variant (Fragment) OS=Homo sapiens PE=2 SV=1;>sp|Q92908|GATA6_HUMAN Transcription factor GATA-6 OS=Homo sapiens GN=GATA6 PE=1 SV=2;>tr|Q05CA6|Q05CA6_HUMAN GATA6 protein (Fragment) OS=Homo sapiens GN=GATA6 PE=2	4	2	2	3.7	3.7	0	5.0524	8324.11	8376.4	9063.45	7140.08	7257.19	2
tr|E9PKW4|E9PKW4_HUMAN;tr|H3BRY5|H3BRY5_HUMAN;tr|A0A024QZB4|A0A024QZB4_HUMAN;sp|P50226|ST1A2_HUMAN;sp|P50225|ST1A1_HUMAN;tr|E9PKR8|E9PKR8_HUMAN;sp|P50225-2|ST1A1_HUMAN;tr|E9PM76|E9PM76_HUMAN;tr|Q59GG0|Q59GG0_HUMAN;tr|Q2TAB3|Q2TAB3_HUMAN;tr|Q1ET65|Q1ET65_HUMAN;tr|Q1ET64|Q1ET64_HUMAN;tr|Q1ET63|Q1ET63_HUMAN;tr|Q1ET62|Q1ET62_HUMAN;tr|Q1ET61|Q1ET61_HUMAN;tr|B3KT14|B3KT14_HUMAN;sp|P0DMN0|ST1A4_HUMAN;sp…	tr|E9PKW4|E9PKW4_HUMAN;tr|H3BRY5|H3BRY5_HUMAN;tr|A0A024QZB4|A0A024QZB4_HUMAN;sp|P50226|ST1A2_HUMAN;sp|P50225|ST1A1_HUMAN;tr|E9PKR8|E9PKR8_HUMAN;sp|P50225-2|ST1A1_HUMAN;tr|E9PM76|E9PM76_HUMAN;tr|Q59GG0|Q59GG0_HUMAN;tr|Q2TAB3|Q2TAB3_HUMAN;tr|Q1ET65|Q1ET65_HUMAN;tr|Q1ET64|Q1ET64_HUMAN;tr|Q1ET63|Q1ET63_HUMAN;tr|Q1ET62|Q1ET62_HUMAN;tr|Q1ET61|Q1ET61_HUMAN;tr|B3KT14|B3KT14_HUMAN;sp|P0DMN0|ST1A4_HUMAN;sp…	>tr|E9PKW4|E9PKW4_HUMAN Sulfotransferase OS=Homo sapiens GN=SULT1A2 PE=3 SV=1;>tr|H3BRY5|H3BRY5_HUMAN Sulfotransferase (Fragment) OS=Homo sapiens GN=SULT1A1 PE=1 SV=1;>tr|A0A024QZB4|A0A024QZB4_HUMAN Sulfotransferase OS=Homo sapiens GN=hCG_1993905 PE=3 SV=1	20	2	2	5.3	5.3	0.009945	1.2104	10367.3	10604	10880.5	8583.37	10795.2	2
sp|Q9ULR5|PAI2B_HUMAN	sp|Q9ULR5|PAI2B_HUMAN	>sp|Q9ULR5|PAI2B_HUMAN Polyadenylate-binding protein-interacting protein 2B OS=Homo sapiens GN=PAIP2B PE=1 SV=2	1	2	2	17.1	17.1	0.00013353	3.6409	13166.4	11689	12244.5	10313.2	13499.3	2
sp|Q96EF9|ZHX1R_HUMAN;sp|Q96K31|CH076_HUMAN	sp|Q96EF9|ZHX1R_HUMAN;sp|Q96K31|CH076_HUMAN	>sp|Q96EF9|ZHX1R_HUMAN Zinc fingers and homeoboxes protein 1, isoform 2 OS=Homo sapiens GN=ZHX1-C8orf76 PE=2 SV=1;>sp|Q96K31|CH076_HUMAN Uncharacterized protein C8orf76 OS=Homo sapiens GN=C8orf76 PE=2 SV=1	2	2	2	5.5	5.5	0.0032907	1.8409	9928.44	8214.2	8808.16	10671.2	9630.6	3
tr|C9JDJ8|C9JDJ8_HUMAN;tr|C9JRY4|C9JRY4_HUMAN;tr|C9JNZ0|C9JNZ0_HUMAN;tr|B3KQ76|B3KQ76_HUMAN;sp|Q96IW7|SC22A_HUMAN;tr|F8WAU7|F8WAU7_HUMAN;tr|C9JR77|C9JR77_HUMAN;tr|C9J463|C9J463_HUMAN;tr|C9JZ27|C9JZ27_HUMAN	tr|C9JDJ8|C9JDJ8_HUMAN;tr|C9JRY4|C9JRY4_HUMAN;tr|C9JNZ0|C9JNZ0_HUMAN;tr|B3KQ76|B3KQ76_HUMAN;sp|Q96IW7|SC22A_HUMAN;tr|F8WAU7|F8WAU7_HUMAN;tr|C9JR77|C9JR77_HUMAN;tr|C9J463|C9J463_HUMAN;tr|C9JZ27|C9JZ27_HUMAN	>tr|C9JDJ8|C9JDJ8_HUMAN Vesicle-trafficking protein SEC22a (Fragment) OS=Homo sapiens GN=SEC22A PE=1 SV=1;>tr|C9JRY4|C9JRY4_HUMAN Vesicle-trafficking protein SEC22a (Fragment) OS=Homo sapiens GN=SEC22A PE=1 SV=1;>tr|C9JNZ0|C9JNZ0_HUMAN Vesicle-trafficking	9	2	2	19.6	19.6	0	32.893	9097.88	10693	10569.7	10161.5	9862.67	8
tr|A0A024R4V6|A0A024R4V6_HUMAN;sp|Q9BV10|ALG12_HUMAN;tr|H7C4I6|H7C4I6_HUMAN;REV__tr|I3L072|I3L072_HUMAN;REV__tr|B7Z7E5|B7Z7E5_HUMAN;REV__sp|Q9BSJ5-2|CQ080_HUMAN;REV__sp|Q9BSJ5-3|CQ080_HUMAN;REV__tr|A0A024R8P4|A0A024R8P4_HUMAN;REV__sp|Q9BSJ5|CQ080_HUMAN	tr|A0A024R4V6|A0A024R4V6_HUMAN;sp|Q9BV10|ALG12_HUMAN;tr|H7C4I6|H7C4I6_HUMAN;REV__tr|I3L072|I3L072_HUMAN;REV__tr|B7Z7E5|B7Z7E5_HUMAN;REV__sp|Q9BSJ5-2|CQ080_HUMAN;REV__sp|Q9BSJ5-3|CQ080_HUMAN;REV__tr|A0A024R8P4|A0A024R8P4_HUMAN;REV__sp|Q9BSJ5|CQ080_HUMAN	>tr|A0A024R4V6|A0A024R4V6_HUMAN Asparagine-linked glycosylation 12 homolog (Yeast, alpha-1,6-mannosyltransferase), isoform CRA_a OS=Homo sapiens GN=ALG12 PE=4 SV=1;>sp|Q9BV10|ALG12_HUMAN Dol-P-Man:Man(7)GlcNAc(2)-PP-Dol alpha-1,6-mannosyltransferase OS=Hom	9	2	2	3.3	3.3	0.00013219	3.4465	11324.1	14636	13128.4	9659.59	11682.2	3
sp|Q5TB80-2|CE162_HUMAN;sp|Q5TB80|CE162_HUMAN;tr|B3KN48|B3KN48_HUMAN	sp|Q5TB80-2|CE162_HUMAN;sp|Q5TB80|CE162_HUMAN;tr|B3KN48|B3KN48_HUMAN	>sp|Q5TB80-2|CE162_HUMAN Isoform 2 of Centrosomal protein of 162 kDa OS=Homo sapiens GN=CEP162;>sp|Q5TB80|CE162_HUMAN Centrosomal protein of 162 kDa OS=Homo sapiens GN=CEP162 PE=1 SV=2;>tr|B3KN48|B3KN48_HUMAN cDNA FLJ13551 fis, clone PLACE1007140, weakly s	3	2	2	1.7	1.7	0	5.1299	8867.94	7658.3	8686.37	9526.82	8445.63	4
tr|D6RBJ8|D6RBJ8_HUMAN;tr|A6NJ38|A6NJ38_HUMAN;tr|B3KNU1|B3KNU1_HUMAN;tr|A6NHM7|A6NHM7_HUMAN;sp|Q7Z5H3-3|RHG22_HUMAN;sp|Q7Z5H3|RHG22_HUMAN;sp|Q7Z5H3-5|RHG22_HUMAN;sp|Q7Z5H3-2|RHG22_HUMAN	tr|D6RBJ8|D6RBJ8_HUMAN;tr|A6NJ38|A6NJ38_HUMAN;tr|B3KNU1|B3KNU1_HUMAN;tr|A6NHM7|A6NHM7_HUMAN;sp|Q7Z5H3-3|RHG22_HUMAN;sp|Q7Z5H3|RHG22_HUMAN;sp|Q7Z5H3-5|RHG22_HUMAN;sp|Q7Z5H3-2|RHG22_HUMAN	>tr|D6RBJ8|D6RBJ8_HUMAN Rho GTPase-activating protein 22 OS=Homo sapiens GN=ARHGAP22 PE=4 SV=1;>tr|A6NJ38|A6NJ38_HUMAN Rho GTPase-activating protein 22 OS=Homo sapiens GN=ARHGAP22 PE=4 SV=1;>tr|B3KNU1|B3KNU1_HUMAN cDNA FLJ30475 fis, clone BRAWH1000130, hig	8	2	2	6.9	6.9	0.0015049	2.373	8123.48	7210.7	7458.34	7613.93	7225.27	2
tr|H7BZK6|H7BZK6_HUMAN;sp|P62068-4|UBP46_HUMAN;sp|P62068-3|UBP46_HUMAN;sp|P62068|UBP46_HUMAN;sp|P62068-2|UBP46_HUMAN	tr|H7BZK6|H7BZK6_HUMAN;sp|P62068-4|UBP46_HUMAN;sp|P62068-3|UBP46_HUMAN;sp|P62068|UBP46_HUMAN;sp|P62068-2|UBP46_HUMAN	>tr|H7BZK6|H7BZK6_HUMAN Ubiquitin carboxyl-terminal hydrolase 46 OS=Homo sapiens GN=USP46 PE=4 SV=1;>sp|P62068-4|UBP46_HUMAN Isoform 4 of Ubiquitin carboxyl-terminal hydrolase 46 OS=Homo sapiens GN=USP46;>sp|P62068-3|UBP46_HUMAN Isoform 3 of Ubiquitin carb	5	3	2	6.8	4.4	0.0026051	2.1369	11184.6	11196	10236.7	10790.5	11932.9	4
tr|H7C2V2|H7C2V2_HUMAN;sp|Q9P2G1|AKIB1_HUMAN;tr|C9JZ63|C9JZ63_HUMAN	tr|H7C2V2|H7C2V2_HUMAN;sp|Q9P2G1|AKIB1_HUMAN;tr|C9JZ63|C9JZ63_HUMAN	>tr|H7C2V2|H7C2V2_HUMAN Ankyrin repeat and IBR domain-containing protein 1 (Fragment) OS=Homo sapiens GN=ANKIB1 PE=4 SV=1;>sp|Q9P2G1|AKIB1_HUMAN Ankyrin repeat and IBR domain-containing protein 1 OS=Homo sapiens GN=ANKIB1 PE=1 SV=3;>tr|C9JZ63|C9JZ63_HUMAN	3	2	2	11.1	11.1	0.0088163	1.2792	7345.02	6328.5	7099.75	7036.54	6487.57	3
tr|Q59GS7|Q59GS7_HUMAN;sp|P18847-5|ATF3_HUMAN;tr|A0A0A0MRJ2|A0A0A0MRJ2_HUMAN;tr|Q5VTZ4|Q5VTZ4_HUMAN;sp|P18847|ATF3_HUMAN	tr|Q59GS7|Q59GS7_HUMAN;sp|P18847-5|ATF3_HUMAN;tr|A0A0A0MRJ2|A0A0A0MRJ2_HUMAN;tr|Q5VTZ4|Q5VTZ4_HUMAN;sp|P18847|ATF3_HUMAN	>tr|Q59GS7|Q59GS7_HUMAN Activating transcription factor 3 long isoform variant (Fragment) OS=Homo sapiens PE=2 SV=1;>sp|P18847-5|ATF3_HUMAN Isoform 5 of Cyclic AMP-dependent transcription factor ATF-3 OS=Homo sapiens GN=ATF3;>tr|A0A0A0MRJ2|A0A0A0MRJ2_HUMAN	5	2	2	16.8	16.8	0.0003857	2.8743	10181	12702	10861.1	11444.8	15165.8	3
tr|Q59FN0|Q59FN0_HUMAN;tr|B4DSA5|B4DSA5_HUMAN;tr|B4DEA0|B4DEA0_HUMAN;sp|Q9Y6A1-4|POMT1_HUMAN;sp|Q9Y6A1-3|POMT1_HUMAN;tr|B4DTW4|B4DTW4_HUMAN;sp|Q9Y6A1-2|POMT1_HUMAN;sp|Q9Y6A1|POMT1_HUMAN;tr|B4DU61|B4DU61_HUMAN;tr|Q5JT03|Q5JT03_HUMAN;tr|B4DI80|B4DI80_HUMAN;tr|Q5JT02|Q5JT02_HUMAN	tr|Q59FN0|Q59FN0_HUMAN;tr|B4DSA5|B4DSA5_HUMAN;tr|B4DEA0|B4DEA0_HUMAN;sp|Q9Y6A1-4|POMT1_HUMAN;sp|Q9Y6A1-3|POMT1_HUMAN;tr|B4DTW4|B4DTW4_HUMAN;sp|Q9Y6A1-2|POMT1_HUMAN;sp|Q9Y6A1|POMT1_HUMAN;tr|B4DU61|B4DU61_HUMAN;tr|Q5JT03|Q5JT03_HUMAN;tr|B4DI80|B4DI80_HUMAN	>tr|Q59FN0|Q59FN0_HUMAN Protein O-mannosyl-transferase 1 variant (Fragment) OS=Homo sapiens PE=4 SV=1;>tr|B4DSA5|B4DSA5_HUMAN cDNA FLJ58261, highly similar to Protein O-mannosyl-transferase 1 (EC 2.4.1.109) OS=Homo sapiens PE=2 SV=1;>tr|B4DEA0|B4DEA0_HUMAN	12	3	2	6	3.5	0	5.6862	12060.4	15261	14264	11515.5	11406.2	2
sp|Q5BJD5-3|TM41B_HUMAN;sp|Q5BJD5-2|TM41B_HUMAN;tr|E9PJ42|E9PJ42_HUMAN;tr|B4E0E0|B4E0E0_HUMAN;sp|Q5BJD5|TM41B_HUMAN	sp|Q5BJD5-3|TM41B_HUMAN;sp|Q5BJD5-2|TM41B_HUMAN;tr|E9PJ42|E9PJ42_HUMAN;tr|B4E0E0|B4E0E0_HUMAN;sp|Q5BJD5|TM41B_HUMAN	>sp|Q5BJD5-3|TM41B_HUMAN Isoform 3 of Transmembrane protein 41B OS=Homo sapiens GN=TMEM41B;>sp|Q5BJD5-2|TM41B_HUMAN Isoform 2 of Transmembrane protein 41B OS=Homo sapiens GN=TMEM41B;>tr|E9PJ42|E9PJ42_HUMAN Transmembrane protein 41B OS=Homo sapiens GN=TMEM4	5	2	2	21.3	21.3	0	7.1612	8228	8527.4	8609.8	8741.12	8054.51	4
tr|V9GY66|V9GY66_HUMAN;sp|Q86VX2-2|COMD7_HUMAN;sp|Q86VX2|COMD7_HUMAN	tr|V9GY66|V9GY66_HUMAN;sp|Q86VX2-2|COMD7_HUMAN;sp|Q86VX2|COMD7_HUMAN	>tr|V9GY66|V9GY66_HUMAN COMM domain-containing protein 7 (Fragment) OS=Homo sapiens GN=COMMD7 PE=1 SV=1;>sp|Q86VX2-2|COMD7_HUMAN Isoform 2 of COMM domain-containing protein 7 OS=Homo sapiens GN=COMMD7;>sp|Q86VX2|COMD7_HUMAN COMM domain-containing protein 7	3	2	2	12.1	12.1	0	3.912	12673.1	13869	13693.8	10970.5	13355	4
tr|A8MTY9|A8MTY9_HUMAN;tr|O60768|O60768_HUMAN;sp|O14972|DSCR3_HUMAN;sp|O14972-2|DSCR3_HUMAN	tr|A8MTY9|A8MTY9_HUMAN;tr|O60768|O60768_HUMAN;sp|O14972|DSCR3_HUMAN;sp|O14972-2|DSCR3_HUMAN	>tr|A8MTY9|A8MTY9_HUMAN Down syndrome critical region protein 3 OS=Homo sapiens GN=DSCR3 PE=4 SV=1;>tr|O60768|O60768_HUMAN Putative uncharacterized protein (Fragment) OS=Homo sapiens PE=2 SV=1;>sp|O14972|DSCR3_HUMAN Down syndrome critical region protein 3	4	2	2	9.6	9.6	0	9.453	11135.5	13081	12144.8	11996.9	12022.5	4
sp|Q9NSC5-5|HOME3_HUMAN;sp|Q9NSC5-2|HOME3_HUMAN;tr|Q5U0L9|Q5U0L9_HUMAN;tr|B2RA10|B2RA10_HUMAN;sp|Q9NSC5|HOME3_HUMAN;tr|M0QYF9|M0QYF9_HUMAN;tr|M0R2U7|M0R2U7_HUMAN	sp|Q9NSC5-5|HOME3_HUMAN;sp|Q9NSC5-2|HOME3_HUMAN;tr|Q5U0L9|Q5U0L9_HUMAN;tr|B2RA10|B2RA10_HUMAN;sp|Q9NSC5|HOME3_HUMAN;tr|M0QYF9|M0QYF9_HUMAN;tr|M0R2U7|M0R2U7_HUMAN	>sp|Q9NSC5-5|HOME3_HUMAN Isoform 5 of Homer protein homolog 3 OS=Homo sapiens GN=HOMER3;>sp|Q9NSC5-2|HOME3_HUMAN Isoform 2 of Homer protein homolog 3 OS=Homo sapiens GN=HOMER3;>tr|Q5U0L9|Q5U0L9_HUMAN Homer homolog 3 (Drosophila) OS=Homo sapiens PE=2 SV=1;>	7	3	2	7.4	4.9	0.00076104	2.5656	8056.88	6188	6573.98	9334.99	7371.17	3
tr|B2R4X4|B2R4X4_HUMAN;sp|Q9UBF6|RBX2_HUMAN;sp|Q9UBF6-4|RBX2_HUMAN	tr|B2R4X4|B2R4X4_HUMAN;sp|Q9UBF6|RBX2_HUMAN;sp|Q9UBF6-4|RBX2_HUMAN	>tr|B2R4X4|B2R4X4_HUMAN cDNA, FLJ92255, highly similar to Homo sapiens ring finger protein 7 (RNF7), mRNA OS=Homo sapiens PE=2 SV=1;>sp|Q9UBF6|RBX2_HUMAN RING-box protein 2 OS=Homo sapiens GN=RNF7 PE=1 SV=1;>sp|Q9UBF6-4|RBX2_HUMAN Isoform 4 of RING-box pro	3	2	2	18.6	18.6	0	8.7018	7115.62	6559.3	6930.82	6812.35	6878.7	4
sp|P15289-2|ARSA_HUMAN;sp|P15289|ARSA_HUMAN;tr|Q63HL5|Q63HL5_HUMAN;tr|A0A024R509|A0A024R509_HUMAN;tr|V9GYR0|V9GYR0_HUMAN	sp|P15289-2|ARSA_HUMAN;sp|P15289|ARSA_HUMAN;tr|Q63HL5|Q63HL5_HUMAN;tr|A0A024R509|A0A024R509_HUMAN;tr|V9GYR0|V9GYR0_HUMAN	>sp|P15289-2|ARSA_HUMAN Isoform 2 of Arylsulfatase A OS=Homo sapiens GN=ARSA;>sp|P15289|ARSA_HUMAN Arylsulfatase A OS=Homo sapiens GN=ARSA PE=1 SV=3;>tr|Q63HL5|Q63HL5_HUMAN Putative uncharacterized protein DKFZp686G12235 OS=Homo sapiens GN=DKFZp686G12235 P	5	2	2	4.7	4.7	0	12.973	5863.45	5436.5	5449.53	5386.16	6098.13	3
tr|F5H7T0|F5H7T0_HUMAN;tr|B4DRK0|B4DRK0_HUMAN;tr|F6RJM5|F6RJM5_HUMAN;sp|Q96S38-2|KS6C1_HUMAN;sp|Q96S38|KS6C1_HUMAN;tr|A0A087X1U5|A0A087X1U5_HUMAN;tr|B4DHE1|B4DHE1_HUMAN	tr|F5H7T0|F5H7T0_HUMAN;tr|B4DRK0|B4DRK0_HUMAN;tr|F6RJM5|F6RJM5_HUMAN;sp|Q96S38-2|KS6C1_HUMAN;sp|Q96S38|KS6C1_HUMAN;tr|A0A087X1U5|A0A087X1U5_HUMAN;tr|B4DHE1|B4DHE1_HUMAN	>tr|F5H7T0|F5H7T0_HUMAN Ribosomal protein S6 kinase delta-1 OS=Homo sapiens GN=RPS6KC1 PE=4 SV=1;>tr|B4DRK0|B4DRK0_HUMAN cDNA FLJ50840, highly similar to Ribosomal protein S6 kinase delta-1 (EC 2.7.11.1) OS=Homo sapiens PE=2 SV=1;>tr|F6RJM5|F6RJM5_HUMAN Ri	7	3	2	3.3	2.6	0	4.0651	9133.47	8219.1	8946.5	9866.18	9390.11	4
tr|B4DK41|B4DK41_HUMAN;sp|Q15034|HERC3_HUMAN;sp|Q15034-2|HERC3_HUMAN;tr|Q4W5H5|Q4W5H5_HUMAN	tr|B4DK41|B4DK41_HUMAN;sp|Q15034|HERC3_HUMAN;sp|Q15034-2|HERC3_HUMAN;tr|Q4W5H5|Q4W5H5_HUMAN	>tr|B4DK41|B4DK41_HUMAN cDNA FLJ58161, highly similar to HECT domain and RCC1-like domain protein 3 OS=Homo sapiens PE=2 SV=1;>sp|Q15034|HERC3_HUMAN Probable E3 ubiquitin-protein ligase HERC3 OS=Homo sapiens GN=HERC3 PE=1 SV=1;>sp|Q15034-2|HERC3_HUMAN Isof	4	2	2	2.5	2.5	0	7.6611	7447.63	7315.6	7004.88	8480.73	8332.71	3
sp|Q9NRZ7-2|PLCC_HUMAN;sp|Q9NRZ7|PLCC_HUMAN;sp|Q9NRZ7-3|PLCC_HUMAN	sp|Q9NRZ7-2|PLCC_HUMAN;sp|Q9NRZ7|PLCC_HUMAN;sp|Q9NRZ7-3|PLCC_HUMAN	>sp|Q9NRZ7-2|PLCC_HUMAN Isoform 2 of 1-acyl-sn-glycerol-3-phosphate acyltransferase gamma OS=Homo sapiens GN=AGPAT3;>sp|Q9NRZ7|PLCC_HUMAN 1-acyl-sn-glycerol-3-phosphate acyltransferase gamma OS=Homo sapiens GN=AGPAT3 PE=1 SV=1;>sp|Q9NRZ7-3|PLCC_HUMAN Isofo	3	2	2	5.7	5.7	0	4.1858	13552.1	13970	12880.6	11160.6	13521.4	10
tr|E9PRS0|E9PRS0_HUMAN;sp|Q9NQV6-2|PRD10_HUMAN;tr|B7ZL72|B7ZL72_HUMAN;tr|E9PLV1|E9PLV1_HUMAN;sp|Q9NQV6-4|PRD10_HUMAN;sp|Q9NQV6-6|PRD10_HUMAN;sp|Q9NQV6-1|PRD10_HUMAN;sp|Q9NQV6-5|PRD10_HUMAN;sp|Q9NQV6|PRD10_HUMAN;sp|Q9NQV6-7|PRD10_HUMAN	tr|E9PRS0|E9PRS0_HUMAN;sp|Q9NQV6-2|PRD10_HUMAN;tr|B7ZL72|B7ZL72_HUMAN;tr|E9PLV1|E9PLV1_HUMAN;sp|Q9NQV6-4|PRD10_HUMAN;sp|Q9NQV6-6|PRD10_HUMAN;sp|Q9NQV6-1|PRD10_HUMAN;sp|Q9NQV6-5|PRD10_HUMAN;sp|Q9NQV6|PRD10_HUMAN;sp|Q9NQV6-7|PRD10_HUMAN	>tr|E9PRS0|E9PRS0_HUMAN PR domain zinc finger protein 10 (Fragment) OS=Homo sapiens GN=PRDM10 PE=1 SV=1;>sp|Q9NQV6-2|PRD10_HUMAN Isoform 2 of PR domain zinc finger protein 10 OS=Homo sapiens GN=PRDM10;>tr|B7ZL72|B7ZL72_HUMAN PRDM10 protein OS=Homo sapiens	10	2	2	1.8	1.8	0.00013221	3.4505	9569.68	10711	9658.25	9797.11	10305.6	3
sp|Q96MT8-3|CEP63_HUMAN;sp|Q96MT8-2|CEP63_HUMAN;sp|Q96MT8|CEP63_HUMAN;tr|H0YAL1|H0YAL1_HUMAN;tr|H0YAE6|H0YAE6_HUMAN;sp|Q96MT8-4|CEP63_HUMAN	sp|Q96MT8-3|CEP63_HUMAN;sp|Q96MT8-2|CEP63_HUMAN;sp|Q96MT8|CEP63_HUMAN;tr|H0YAL1|H0YAL1_HUMAN;tr|H0YAE6|H0YAE6_HUMAN;sp|Q96MT8-4|CEP63_HUMAN	>sp|Q96MT8-3|CEP63_HUMAN Isoform 3 of Centrosomal protein of 63 kDa OS=Homo sapiens GN=CEP63;>sp|Q96MT8-2|CEP63_HUMAN Isoform 2 of Centrosomal protein of 63 kDa OS=Homo sapiens GN=CEP63;>sp|Q96MT8|CEP63_HUMAN Centrosomal protein of 63 kDa OS=Homo sapiens G	6	2	2	3.6	3.6	0.0073451	1.3814	8673.6	8068.5	8288.87	10083.3	7645.58	12
sp|Q6UVY6-2|MOXD1_HUMAN;sp|Q6UVY6|MOXD1_HUMAN	sp|Q6UVY6-2|MOXD1_HUMAN;sp|Q6UVY6|MOXD1_HUMAN	>sp|Q6UVY6-2|MOXD1_HUMAN Isoform 2 of DBH-like monooxygenase protein 1 OS=Homo sapiens GN=MOXD1;>sp|Q6UVY6|MOXD1_HUMAN DBH-like monooxygenase protein 1 OS=Homo sapiens GN=MOXD1 PE=2 SV=1	2	2	2	3.1	3.1	0	3.9535	10767.9	9898.5	10182.5	9047.61	11615.8	3
sp|Q9NX00|TM160_HUMAN	sp|Q9NX00|TM160_HUMAN	>sp|Q9NX00|TM160_HUMAN Transmembrane protein 160 OS=Homo sapiens GN=TMEM160 PE=1 SV=1	1	2	2	9	9	0.00038675	2.9252	8386.76	8610.8	7929.03	7642.95	9973.91	2
tr|B2RDL4|B2RDL4_HUMAN;sp|Q8WVZ9|KBTB7_HUMAN;tr|Q6FI68|Q6FI68_HUMAN;tr|B4DS80|B4DS80_HUMAN	tr|B2RDL4|B2RDL4_HUMAN;sp|Q8WVZ9|KBTB7_HUMAN;tr|Q6FI68|Q6FI68_HUMAN;tr|B4DS80|B4DS80_HUMAN	>tr|B2RDL4|B2RDL4_HUMAN cDNA, FLJ96667 OS=Homo sapiens PE=2 SV=1;>sp|Q8WVZ9|KBTB7_HUMAN Kelch repeat and BTB domain-containing protein 7 OS=Homo sapiens GN=KBTBD7 PE=1 SV=1;>tr|Q6FI68|Q6FI68_HUMAN KBTBD7 protein OS=Homo sapiens GN=KBTBD7 PE=2 SV=1;>tr|B4DS	4	8	2	12.9	3.2	0	3.7292	7585.29	8296.1	8179.28	9392.33	9278.03	6
tr|F8VQZ7|F8VQZ7_HUMAN;sp|P50579-2|MAP2_HUMAN	tr|F8VQZ7|F8VQZ7_HUMAN;sp|P50579-2|MAP2_HUMAN	>tr|F8VQZ7|F8VQZ7_HUMAN Methionine aminopeptidase 2 OS=Homo sapiens GN=METAP2 PE=1 SV=1;>sp|P50579-2|MAP2_HUMAN Isoform 2 of Methionine aminopeptidase 2 OS=Homo sapiens GN=METAP2	2	22	2	52.6	5	0	66.2	2123.54	1667.9	2030.4	3464.47	2189.28	3
sp|Q6ZS81-5|WDFY4_HUMAN;sp|Q6ZS81-4|WDFY4_HUMAN;tr|D3DX93|D3DX93_HUMAN;sp|Q6ZS81|WDFY4_HUMAN;sp|Q6ZS81-2|WDFY4_HUMAN;sp|Q6ZS81-3|WDFY4_HUMAN;tr|H3BLT2|H3BLT2_HUMAN	sp|Q6ZS81-5|WDFY4_HUMAN;sp|Q6ZS81-4|WDFY4_HUMAN;tr|D3DX93|D3DX93_HUMAN;sp|Q6ZS81|WDFY4_HUMAN;sp|Q6ZS81-2|WDFY4_HUMAN;sp|Q6ZS81-3|WDFY4_HUMAN;tr|H3BLT2|H3BLT2_HUMAN	>sp|Q6ZS81-5|WDFY4_HUMAN Isoform 5 of WD repeat- and FYVE domain-containing protein 4 OS=Homo sapiens GN=WDFY4;>sp|Q6ZS81-4|WDFY4_HUMAN Isoform 4 of WD repeat- and FYVE domain-containing protein 4 OS=Homo sapiens GN=WDFY4;>tr|D3DX93|D3DX93_HUMAN HCG1745555	7	2	2	0.7	0.7	0.0044627	1.6566	25843.7	16703	22208.2	57888.2	23257	2
sp|Q13905-2|RPGF1_HUMAN;sp|Q13905|RPGF1_HUMAN;sp|Q13905-4|RPGF1_HUMAN;sp|Q13905-3|RPGF1_HUMAN;tr|Q5JUE9|Q5JUE9_HUMAN;tr|Q5JUE5|Q5JUE5_HUMAN;tr|H0Y6R4|H0Y6R4_HUMAN;tr|B4DZ62|B4DZ62_HUMAN;tr|Q5JUE6|Q5JUE6_HUMAN	sp|Q13905-2|RPGF1_HUMAN;sp|Q13905|RPGF1_HUMAN;sp|Q13905-4|RPGF1_HUMAN;sp|Q13905-3|RPGF1_HUMAN;tr|Q5JUE9|Q5JUE9_HUMAN;tr|Q5JUE5|Q5JUE5_HUMAN;tr|H0Y6R4|H0Y6R4_HUMAN;tr|B4DZ62|B4DZ62_HUMAN;tr|Q5JUE6|Q5JUE6_HUMAN	>sp|Q13905-2|RPGF1_HUMAN Isoform Short of Rap guanine nucleotide exchange factor 1 OS=Homo sapiens GN=RAPGEF1;>sp|Q13905|RPGF1_HUMAN Rap guanine nucleotide exchange factor 1 OS=Homo sapiens GN=RAPGEF1 PE=1 SV=3;>sp|Q13905-4|RPGF1_HUMAN Isoform 4 of Rap gua	9	2	2	1.9	1.9	0	4.3809	8849.4	9384.4	9162.2	9397.79	9075.04	2
sp|Q6P6B7-2|ANR16_HUMAN;sp|Q6P6B7|ANR16_HUMAN	sp|Q6P6B7-2|ANR16_HUMAN;sp|Q6P6B7|ANR16_HUMAN	>sp|Q6P6B7-2|ANR16_HUMAN Isoform 2 of Ankyrin repeat domain-containing protein 16 OS=Homo sapiens GN=ANKRD16;>sp|Q6P6B7|ANR16_HUMAN Ankyrin repeat domain-containing protein 16 OS=Homo sapiens GN=ANKRD16 PE=1 SV=1	2	2	2	11.2	11.2	0	10.738	7344.07	6029.5	6447.16	7447.99	8563.62	3
sp|Q92834-4|RPGR_HUMAN;tr|Q53EZ8|Q53EZ8_HUMAN;sp|Q92834-2|RPGR_HUMAN;sp|Q92834|RPGR_HUMAN;tr|H7C4H4|H7C4H4_HUMAN;sp|Q92834-5|RPGR_HUMAN;sp|Q92834-3|RPGR_HUMAN;tr|A8K717|A8K717_HUMAN;sp|Q92834-6|RPGR_HUMAN	sp|Q92834-4|RPGR_HUMAN;tr|Q53EZ8|Q53EZ8_HUMAN;sp|Q92834-2|RPGR_HUMAN;sp|Q92834|RPGR_HUMAN;tr|H7C4H4|H7C4H4_HUMAN;sp|Q92834-5|RPGR_HUMAN;sp|Q92834-3|RPGR_HUMAN;tr|A8K717|A8K717_HUMAN;sp|Q92834-6|RPGR_HUMAN	>sp|Q92834-4|RPGR_HUMAN Isoform 4 of X-linked retinitis pigmentosa GTPase regulator OS=Homo sapiens GN=RPGR;>tr|Q53EZ8|Q53EZ8_HUMAN Retinitis pigmentosa GTPase regulator variant (Fragment) OS=Homo sapiens PE=2 SV=1;>sp|Q92834-2|RPGR_HUMAN Isoform 2 of X-li	9	2	2	3.3	3.3	0	9.5974	9175.34	9181.6	8234.37	8993.82	9552.34	3
tr|H3BMU3|H3BMU3_HUMAN;sp|O60268-2|K0513_HUMAN;sp|O60268-3|K0513_HUMAN;sp|O60268|K0513_HUMAN	tr|H3BMU3|H3BMU3_HUMAN;sp|O60268-2|K0513_HUMAN;sp|O60268-3|K0513_HUMAN;sp|O60268|K0513_HUMAN	>tr|H3BMU3|H3BMU3_HUMAN Uncharacterized protein KIAA0513 (Fragment) OS=Homo sapiens GN=KIAA0513 PE=4 SV=1;>sp|O60268-2|K0513_HUMAN Isoform 2 of Uncharacterized protein KIAA0513 OS=Homo sapiens GN=KIAA0513;>sp|O60268-3|K0513_HUMAN Isoform 3 of Uncharacteriz	4	2	2	10.6	10.6	0	4.946	7022.07	9461.7	10457.4	9697.21	5981.94	3
sp|Q13268|DHRS2_HUMAN;tr|H0YJG9|H0YJG9_HUMAN;tr|Q59F08|Q59F08_HUMAN;tr|C9JZP6|C9JZP6_HUMAN;sp|Q13268-2|DHRS2_HUMAN	sp|Q13268|DHRS2_HUMAN;tr|H0YJG9|H0YJG9_HUMAN;tr|Q59F08|Q59F08_HUMAN;tr|C9JZP6|C9JZP6_HUMAN;sp|Q13268-2|DHRS2_HUMAN	>sp|Q13268|DHRS2_HUMAN Dehydrogenase/reductase SDR family member 2, mitochondrial OS=Homo sapiens GN=DHRS2 PE=1 SV=4;>tr|H0YJG9|H0YJG9_HUMAN Dehydrogenase/reductase SDR family member 2, mitochondrial (Fragment) OS=Homo sapiens GN=DHRS2 PE=1 SV=1;>tr|Q59F08	5	2	2	7.1	7.1	0	4.5085	7627.28	9058.1	9024.05	9615.3	8058.51	4
sp|Q14849-2|STAR3_HUMAN;sp|Q14849-3|STAR3_HUMAN;sp|Q14849|STAR3_HUMAN;tr|J3QLM1|J3QLM1_HUMAN;tr|J3QRM3|J3QRM3_HUMAN	sp|Q14849-2|STAR3_HUMAN;sp|Q14849-3|STAR3_HUMAN;sp|Q14849|STAR3_HUMAN;tr|J3QLM1|J3QLM1_HUMAN;tr|J3QRM3|J3QRM3_HUMAN	>sp|Q14849-2|STAR3_HUMAN Isoform 2 of StAR-related lipid transfer protein 3 OS=Homo sapiens GN=STARD3;>sp|Q14849-3|STAR3_HUMAN Isoform 3 of StAR-related lipid transfer protein 3 OS=Homo sapiens GN=STARD3;>sp|Q14849|STAR3_HUMAN StAR-related lipid transfer p	5	2	2	5.9	5.9	0	10.56	12925.6	9884.4	9417.39	10369.9	10301.2	3
tr|B7Z354|B7Z354_HUMAN;tr|B3KTN0|B3KTN0_HUMAN;sp|Q8TDW4-4|ST7L_HUMAN;tr|B7Z7D4|B7Z7D4_HUMAN;sp|Q9NRC1-6|ST7_HUMAN;tr|E7EPW5|E7EPW5_HUMAN;tr|B7Z3J2|B7Z3J2_HUMAN;tr|G3XAH9|G3XAH9_HUMAN;sp|Q9NRC1-5|ST7_HUMAN;tr|E9PCV1|E9PCV1_HUMAN;tr|B7Z4U3|B7Z4U3_HUMAN;tr|B7Z4L1|B7Z4L1_HUMAN;sp|Q9NRC1-4|ST7_HUMAN;sp|Q8TDW4-6|ST7L_HUMAN;sp|Q8TDW4-2|ST7L_HUMAN;sp|Q9NRC1-3|ST7_HUMAN;tr|A8K8K7|A8K8K7_HUMAN;sp|Q9NRC1-2|…	tr|B7Z354|B7Z354_HUMAN;tr|B3KTN0|B3KTN0_HUMAN;sp|Q8TDW4-4|ST7L_HUMAN;tr|B7Z7D4|B7Z7D4_HUMAN;sp|Q9NRC1-6|ST7_HUMAN;tr|E7EPW5|E7EPW5_HUMAN;tr|B7Z3J2|B7Z3J2_HUMAN;tr|G3XAH9|G3XAH9_HUMAN;sp|Q9NRC1-5|ST7_HUMAN;tr|E9PCV1|E9PCV1_HUMAN;tr|B7Z4U3|B7Z4U3_HUMAN;tr|B7Z4L1|B7Z4L1_HUMAN;sp|Q9NRC1-4|ST7_HUMAN;sp|Q8TDW4-6|ST7L_HUMAN;sp|Q8TDW4-2|ST7L_HUMAN;sp|Q9NRC1-3|ST7_HUMAN;tr|A8K8K7|A8K8K7_HUMAN;sp|Q9NRC1-2|…	>tr|B7Z354|B7Z354_HUMAN cDNA FLJ60556, highly similar to Homo sapiens suppression of tumorigenicity 7 like (ST7L), transcript variant 2, mRNA OS=Homo sapiens PE=2 SV=1;>tr|B3KTN0|B3KTN0_HUMAN cDNA FLJ38518 fis, clone HCHON2000738, highly similar to Homo sa	33	2	2	8.5	8.5	0.00050942	2.6711	8720.8	8948.7	8345.41	9455.43	10055.8	4
tr|B7Z5T0|B7Z5T0_HUMAN;tr|B7Z5N3|B7Z5N3_HUMAN;sp|Q5VTE6-2|ANGE2_HUMAN;sp|Q5VTE6|ANGE2_HUMAN;tr|B7Z297|B7Z297_HUMAN	tr|B7Z5T0|B7Z5T0_HUMAN;tr|B7Z5N3|B7Z5N3_HUMAN;sp|Q5VTE6-2|ANGE2_HUMAN;sp|Q5VTE6|ANGE2_HUMAN;tr|B7Z297|B7Z297_HUMAN	>tr|B7Z5T0|B7Z5T0_HUMAN cDNA FLJ50631, highly similar to Homo sapiens angel homolog 2 (Drosophila) (ANGEL2), mRNA OS=Homo sapiens PE=2 SV=1;>tr|B7Z5N3|B7Z5N3_HUMAN cDNA FLJ50627, highly similar to Homo sapiens angel homolog 2 (Drosophila) (ANGEL2), mRNA OS	5	2	2	14.6	14.6	0	6.5767	13234.6	14328	12914.5	12005	14287.3	4
sp|Q9BU64|CENPO_HUMAN;sp|Q9BU64-2|CENPO_HUMAN	sp|Q9BU64|CENPO_HUMAN;sp|Q9BU64-2|CENPO_HUMAN	>sp|Q9BU64|CENPO_HUMAN Centromere protein O OS=Homo sapiens GN=CENPO PE=1 SV=1;>sp|Q9BU64-2|CENPO_HUMAN Isoform 2 of Centromere protein O OS=Homo sapiens GN=CENPO	2	2	2	7	7	0	4.2554	5998.87	5503.4	9951.1	8075.54	6066.21	3
tr|A0A024R8J2|A0A024R8J2_HUMAN;sp|Q93096|TP4A1_HUMAN;tr|Q5TCM7|Q5TCM7_HUMAN;tr|B5BU78|B5BU78_HUMAN	tr|A0A024R8J2|A0A024R8J2_HUMAN;sp|Q93096|TP4A1_HUMAN;tr|Q5TCM7|Q5TCM7_HUMAN;tr|B5BU78|B5BU78_HUMAN	>tr|A0A024R8J2|A0A024R8J2_HUMAN Protein tyrosine phosphatase type IVA, member 1, isoform CRA_a OS=Homo sapiens GN=PTP4A1 PE=4 SV=1;>sp|Q93096|TP4A1_HUMAN Protein tyrosine phosphatase type IVA 1 OS=Homo sapiens GN=PTP4A1 PE=1 SV=2;>tr|Q5TCM7|Q5TCM7_HUMAN Pr	4	5	2	28.3	11	0.0088308	1.295	18607.9	21444	20968.1	15940.6	17089.3	3
tr|A0A024R5P7|A0A024R5P7_HUMAN;sp|Q6PJW8-2|CNST_HUMAN;tr|A0A024R5U9|A0A024R5U9_HUMAN;sp|Q6PJW8|CNST_HUMAN;sp|Q6PJW8-3|CNST_HUMAN	tr|A0A024R5P7|A0A024R5P7_HUMAN;sp|Q6PJW8-2|CNST_HUMAN;tr|A0A024R5U9|A0A024R5U9_HUMAN;sp|Q6PJW8|CNST_HUMAN;sp|Q6PJW8-3|CNST_HUMAN	>tr|A0A024R5P7|A0A024R5P7_HUMAN Chromosome 1 open reading frame 71, isoform CRA_c OS=Homo sapiens GN=C1orf71 PE=4 SV=1;>sp|Q6PJW8-2|CNST_HUMAN Isoform 2 of Consortin OS=Homo sapiens GN=CNST;>tr|A0A024R5U9|A0A024R5U9_HUMAN Chromosome 1 open reading frame 71	5	2	2	3.2	3.2	0.000133	3.5677	7902.92	7295.4	8607.47	9772.34	7196.3	4
sp|Q8N6S4|AN13C_HUMAN;sp|Q8N6S4-2|AN13C_HUMAN	sp|Q8N6S4|AN13C_HUMAN;sp|Q8N6S4-2|AN13C_HUMAN	>sp|Q8N6S4|AN13C_HUMAN Ankyrin repeat domain-containing protein 13C OS=Homo sapiens GN=ANKRD13C PE=2 SV=2;>sp|Q8N6S4-2|AN13C_HUMAN Isoform 2 of Ankyrin repeat domain-containing protein 13C OS=Homo sapiens GN=ANKRD13C	2	2	2	5.2	5.2	0	6.5521	8314.95	7877.3	7915.38	8922.53	8109.81	4
tr|U3KPW8|U3KPW8_HUMAN;tr|B4DX80|B4DX80_HUMAN;tr|B4DLB7|B4DLB7_HUMAN;sp|Q8IX15|HOMEZ_HUMAN;sp|Q8IX15-3|HOMEZ_HUMAN	tr|U3KPW8|U3KPW8_HUMAN;tr|B4DX80|B4DX80_HUMAN;tr|B4DLB7|B4DLB7_HUMAN;sp|Q8IX15|HOMEZ_HUMAN;sp|Q8IX15-3|HOMEZ_HUMAN	>tr|U3KPW8|U3KPW8_HUMAN Homeobox and leucine zipper protein Homez (Fragment) OS=Homo sapiens GN=HOMEZ PE=1 SV=2;>tr|B4DX80|B4DX80_HUMAN cDNA FLJ54504, highly similar to Homeobox and leucine zipper protein Homez OS=Homo sapiens PE=2 SV=1;>tr|B4DLB7|B4DLB7_H	5	2	2	4.6	4.6	0.00013175	3.3965	11032.2	12729	11727.6	10463.9	10624.6	3
tr|E5RGS7|E5RGS7_HUMAN;tr|B3KPU0|B3KPU0_HUMAN;tr|A0A087WVI1|A0A087WVI1_HUMAN;sp|Q96JY6|PDLI2_HUMAN;sp|Q96JY6-3|PDLI2_HUMAN;sp|Q96JY6-5|PDLI2_HUMAN;tr|H0YBP7|H0YBP7_HUMAN	tr|E5RGS7|E5RGS7_HUMAN;tr|B3KPU0|B3KPU0_HUMAN;tr|A0A087WVI1|A0A087WVI1_HUMAN;sp|Q96JY6|PDLI2_HUMAN;sp|Q96JY6-3|PDLI2_HUMAN;sp|Q96JY6-5|PDLI2_HUMAN;tr|H0YBP7|H0YBP7_HUMAN	>tr|E5RGS7|E5RGS7_HUMAN Uncharacterized protein OS=Homo sapiens PE=4 SV=1;>tr|B3KPU0|B3KPU0_HUMAN PDZ and LIM domain protein 2 OS=Homo sapiens GN=PDLIM2 PE=2 SV=1;>tr|A0A087WVI1|A0A087WVI1_HUMAN PDZ and LIM domain protein 2 OS=Homo sapiens GN=PDLIM2 PE=1 S	7	2	2	13.6	13.6	0.0015053	2.3755	7234.85	5956.8	6251.41	6979.3	6294.07	2
tr|B7Z8Q7|B7Z8Q7_HUMAN;tr|Q68DH2|Q68DH2_HUMAN;tr|B7Z551|B7Z551_HUMAN;tr|Q59FS1|Q59FS1_HUMAN;sp|Q14624-4|ITIH4_HUMAN;tr|B7Z544|B7Z544_HUMAN;sp|Q14624-3|ITIH4_HUMAN;sp|Q14624-2|ITIH4_HUMAN;CON__Q3T052;tr|B2RMS9|B2RMS9_HUMAN;sp|Q14624|ITIH4_HUMAN;tr|B7ZKJ8|B7ZKJ8_HUMAN;tr|H7C0L5|H7C0L5_HUMAN	tr|B7Z8Q7|B7Z8Q7_HUMAN;tr|Q68DH2|Q68DH2_HUMAN;tr|B7Z551|B7Z551_HUMAN;tr|Q59FS1|Q59FS1_HUMAN;sp|Q14624-4|ITIH4_HUMAN;tr|B7Z544|B7Z544_HUMAN;sp|Q14624-3|ITIH4_HUMAN;sp|Q14624-2|ITIH4_HUMAN;CON__Q3T052;tr|B2RMS9|B2RMS9_HUMAN;sp|Q14624|ITIH4_HUMAN;tr|B7ZKJ8|B7ZKJ8_HUMAN;tr|H7C0L5|H7C0L5_HUMAN	>tr|B7Z8Q7|B7Z8Q7_HUMAN cDNA FLJ53871, highly similar to Inter-alpha-trypsin inhibitor heavy chain H4 OS=Homo sapiens PE=2 SV=1;>tr|Q68DH2|Q68DH2_HUMAN Putative uncharacterized protein DKFZp686G21125 (Fragment) OS=Homo sapiens GN=DKFZp686G21125 PE=2 SV=1;>	13	2	2	3.2	3.2	0	4.0672	9581.93	9235.6	9614.98	10193.9	11590.6	6
sp|Q8N972|ZN709_HUMAN;sp|Q7L945|ZN627_HUMAN	sp|Q8N972|ZN709_HUMAN	>sp|Q8N972|ZN709_HUMAN Zinc finger protein 709 OS=Homo sapiens GN=ZNF709 PE=2 SV=1	2	5	2	19	5.6	0	5.6054	7218.23	8258.5	8213.26	8059.16	7146.37	4
tr|J3KQA4|J3KQA4_HUMAN;tr|B4DL01|B4DL01_HUMAN;sp|Q96CQ1-3|S2536_HUMAN;sp|Q96CQ1|S2536_HUMAN;tr|D6R8Y3|D6R8Y3_HUMAN;tr|D6RB26|D6RB26_HUMAN;tr|D6RCF5|D6RCF5_HUMAN;tr|F6SDC8|F6SDC8_HUMAN;sp|Q96CQ1-2|S2536_HUMAN;sp|Q96CQ1-4|S2536_HUMAN	tr|J3KQA4|J3KQA4_HUMAN;tr|B4DL01|B4DL01_HUMAN;sp|Q96CQ1-3|S2536_HUMAN;sp|Q96CQ1|S2536_HUMAN;tr|D6R8Y3|D6R8Y3_HUMAN;tr|D6RB26|D6RB26_HUMAN;tr|D6RCF5|D6RCF5_HUMAN;tr|F6SDC8|F6SDC8_HUMAN;sp|Q96CQ1-2|S2536_HUMAN;sp|Q96CQ1-4|S2536_HUMAN	>tr|J3KQA4|J3KQA4_HUMAN Solute carrier family 25 member 36 OS=Homo sapiens GN=SLC25A36 PE=3 SV=1;>tr|B4DL01|B4DL01_HUMAN cDNA FLJ55091, highly similar to Homo sapiens solute carrier family 25, member 36 (SLC25A36), mRNA OS=Homo sapiens PE=2 SV=1;>sp|Q96CQ1	10	2	2	7	7	0	5.4683	9709.58	8337.9	8764.5	10272.8	9256.23	3
tr|A0A0A0MSD6|A0A0A0MSD6_HUMAN;sp|Q9P273|TEN3_HUMAN	tr|A0A0A0MSD6|A0A0A0MSD6_HUMAN;sp|Q9P273|TEN3_HUMAN	>tr|A0A0A0MSD6|A0A0A0MSD6_HUMAN Teneurin-3 OS=Homo sapiens GN=TENM3 PE=4 SV=1;>sp|Q9P273|TEN3_HUMAN Teneurin-3 OS=Homo sapiens GN=TENM3 PE=2 SV=3	2	2	2	1	1	0	8.7942	9457.16	9857.3	9342.17	9154.29	9786.19	3
tr|I3L4G0|I3L4G0_HUMAN;tr|I3L3T4|I3L3T4_HUMAN;tr|I3L367|I3L367_HUMAN;tr|I3NI44|I3NI44_HUMAN;sp|O75674-2|TM1L1_HUMAN;tr|B4DUW5|B4DUW5_HUMAN;tr|B4E1M9|B4E1M9_HUMAN;sp|O75674-3|TM1L1_HUMAN;tr|J3KQU4|J3KQU4_HUMAN;tr|I3L4I4|I3L4I4_HUMAN;tr|B4E1N0|B4E1N0_HUMAN;sp|O75674|TM1L1_HUMAN;tr|I3L1Q1|I3L1Q1_HUMAN;tr|I3L4N3|I3L4N3_HUMAN;tr|I3L1G1|I3L1G1_HUMAN	tr|I3L4G0|I3L4G0_HUMAN;tr|I3L3T4|I3L3T4_HUMAN;tr|I3L367|I3L367_HUMAN;tr|I3NI44|I3NI44_HUMAN;sp|O75674-2|TM1L1_HUMAN;tr|B4DUW5|B4DUW5_HUMAN;tr|B4E1M9|B4E1M9_HUMAN;sp|O75674-3|TM1L1_HUMAN;tr|J3KQU4|J3KQU4_HUMAN;tr|I3L4I4|I3L4I4_HUMAN;tr|B4E1N0|B4E1N0_HUMAN;sp|O75674|TM1L1_HUMAN;tr|I3L1Q1|I3L1Q1_HUMAN;tr|I3L4N3|I3L4N3_HUMAN;tr|I3L1G1|I3L1G1_HUMAN	>tr|I3L4G0|I3L4G0_HUMAN TOM1-like protein 1 (Fragment) OS=Homo sapiens GN=TOM1L1 PE=4 SV=1;>tr|I3L3T4|I3L3T4_HUMAN TOM1-like protein 1 OS=Homo sapiens GN=TOM1L1 PE=4 SV=1;>tr|I3L367|I3L367_HUMAN TOM1-like protein 1 (Fragment) OS=Homo sapiens GN=TOM1L1 PE=4	15	2	2	9.5	9.5	0	5.7459	14521.7	15462	15370.5	12773.5	14617	6
tr|A0A024QZ08|A0A024QZ08_HUMAN;sp|Q8IY31|IFT20_HUMAN;sp|Q8IY31-2|IFT20_HUMAN;sp|Q8IY31-4|IFT20_HUMAN;tr|J3QR43|J3QR43_HUMAN;tr|J3QRC6|J3QRC6_HUMAN	tr|A0A024QZ08|A0A024QZ08_HUMAN;sp|Q8IY31|IFT20_HUMAN;sp|Q8IY31-2|IFT20_HUMAN;sp|Q8IY31-4|IFT20_HUMAN;tr|J3QR43|J3QR43_HUMAN;tr|J3QRC6|J3QRC6_HUMAN	>tr|A0A024QZ08|A0A024QZ08_HUMAN Intraflagellar transport 20 homolog (Chlamydomonas), isoform CRA_c OS=Homo sapiens GN=IFT20 PE=4 SV=1;>sp|Q8IY31|IFT20_HUMAN Intraflagellar transport protein 20 homolog OS=Homo sapiens GN=IFT20 PE=1 SV=1;>sp|Q8IY31-2|IFT20_H	6	2	2	18.2	18.2	0	6.3428	13513.7	12430	12508.8	9227.4	11731.7	4
sp|Q9H161|ALX4_HUMAN;sp|O95076|ALX3_HUMAN;tr|A0A087WVB7|A0A087WVB7_HUMAN;sp|Q96IS3|RAX2_HUMAN;tr|A6NLG4|A6NLG4_HUMAN;tr|G3V2N3|G3V2N3_HUMAN;sp|P54821-2|PRRX1_HUMAN;sp|O15266-2|SHOX_HUMAN;sp|P54821|PRRX1_HUMAN;sp|Q99811|PRRX2_HUMAN;sp|A6NNA5|DRGX_HUMAN;tr|Q5ISC7|Q5ISC7_HUMAN;sp|O14813|PHX2A_HUMAN;tr|Q6IT45|Q6IT45_HUMAN;tr|A0A024R385|A0A024R385_HUMAN;sp|O15266|SHOX_HUMAN;sp|Q99453|PHX2B_HUMAN;sp|O6…	sp|Q9H161|ALX4_HUMAN;sp|O95076|ALX3_HUMAN	>sp|Q9H161|ALX4_HUMAN Homeobox protein aristaless-like 4 OS=Homo sapiens GN=ALX4 PE=1 SV=2;>sp|O95076|ALX3_HUMAN Homeobox protein aristaless-like 3 OS=Homo sapiens GN=ALX3 PE=1 SV=2	23	3	2	6.1	4.1	0.0001325	3.5031	10589	11255	11600.7	11002.9	9598.05	4
sp|Q5SVQ8-2|ZBT41_HUMAN;sp|Q5SVQ8|ZBT41_HUMAN;tr|Q8N9U5|Q8N9U5_HUMAN	sp|Q5SVQ8-2|ZBT41_HUMAN;sp|Q5SVQ8|ZBT41_HUMAN;tr|Q8N9U5|Q8N9U5_HUMAN	>sp|Q5SVQ8-2|ZBT41_HUMAN Isoform 2 of Zinc finger and BTB domain-containing protein 41 OS=Homo sapiens GN=ZBTB41;>sp|Q5SVQ8|ZBT41_HUMAN Zinc finger and BTB domain-containing protein 41 OS=Homo sapiens GN=ZBTB41 PE=1 SV=1;>tr|Q8N9U5|Q8N9U5_HUMAN Zinc finger	3	2	2	2.6	2.6	0.0044751	1.6997	8285.54	8855	7632.69	9806.92	9237.26	3
sp|Q12766|HMGX3_HUMAN;tr|Q6P442|Q6P442_HUMAN;tr|Q9BRX4|Q9BRX4_HUMAN;tr|E9PEK0|E9PEK0_HUMAN;sp|Q12766-2|HMGX3_HUMAN;tr|Q562E5|Q562E5_HUMAN	sp|Q12766|HMGX3_HUMAN;tr|Q6P442|Q6P442_HUMAN;tr|Q9BRX4|Q9BRX4_HUMAN;tr|E9PEK0|E9PEK0_HUMAN;sp|Q12766-2|HMGX3_HUMAN;tr|Q562E5|Q562E5_HUMAN	>sp|Q12766|HMGX3_HUMAN HMG domain-containing protein 3 OS=Homo sapiens GN=HMGXB3 PE=2 SV=2;>tr|Q6P442|Q6P442_HUMAN HMGXB3 protein (Fragment) OS=Homo sapiens GN=HMGXB3 PE=2 SV=1;>tr|Q9BRX4|Q9BRX4_HUMAN HMGXB3 protein (Fragment) OS=Homo sapiens GN=HMGXB3 PE=	6	2	2	1.2	1.2	0.0088204	1.283	9653.43	8810.5	9036.44	10344.6	9410.34	4
tr|Q5TIH2|Q5TIH2_HUMAN;sp|O95562|SFT2B_HUMAN	tr|Q5TIH2|Q5TIH2_HUMAN;sp|O95562|SFT2B_HUMAN	>tr|Q5TIH2|Q5TIH2_HUMAN Vesicle transport protein SFT2B OS=Homo sapiens GN=SFT2D2 PE=1 SV=1;>sp|O95562|SFT2B_HUMAN Vesicle transport protein SFT2B OS=Homo sapiens GN=SFT2D2 PE=1 SV=1	2	2	2	10.2	10.2	0	6.3808	13267.6	13472	14399.5	11318.4	12835.7	3
sp|Q16514-2|TAF12_HUMAN;sp|Q16514|TAF12_HUMAN	sp|Q16514-2|TAF12_HUMAN;sp|Q16514|TAF12_HUMAN	>sp|Q16514-2|TAF12_HUMAN Isoform TAFII15 of Transcription initiation factor TFIID subunit 12 OS=Homo sapiens GN=TAF12;>sp|Q16514|TAF12_HUMAN Transcription initiation factor TFIID subunit 12 OS=Homo sapiens GN=TAF12 PE=1 SV=1	2	2	2	11.5	11.5	0.00013077	3.2387	11378.5	10839	9926.9	9914.51	12468	2
tr|Q6P4R9|Q6P4R9_HUMAN;sp|O94885|SASH1_HUMAN;tr|Q7Z3N8|Q7Z3N8_HUMAN;tr|A0A087WW74|A0A087WW74_HUMAN;tr|B4DTX1|B4DTX1_HUMAN	tr|Q6P4R9|Q6P4R9_HUMAN;sp|O94885|SASH1_HUMAN;tr|Q7Z3N8|Q7Z3N8_HUMAN;tr|A0A087WW74|A0A087WW74_HUMAN;tr|B4DTX1|B4DTX1_HUMAN	>tr|Q6P4R9|Q6P4R9_HUMAN SASH1 protein (Fragment) OS=Homo sapiens GN=SASH1 PE=2 SV=1;>sp|O94885|SASH1_HUMAN SAM and SH3 domain-containing protein 1 OS=Homo sapiens GN=SASH1 PE=1 SV=3;>tr|Q7Z3N8|Q7Z3N8_HUMAN Putative uncharacterized protein DKFZp686I1750 OS=	5	2	2	2.3	2.3	0	9.9192	5388.13	4912	5079.62	6226.57	5616.73	4
sp|A6NDB9|PALM3_HUMAN	sp|A6NDB9|PALM3_HUMAN	>sp|A6NDB9|PALM3_HUMAN Paralemmin-3 OS=Homo sapiens GN=PALM3 PE=1 SV=2	1	2	2	3.7	3.7	0.0001321	3.4356	6937.79	5164.9	5704.14	7311.48	5493.06	2
tr|J3QKR7|J3QKR7_HUMAN;tr|J3KSK5|J3KSK5_HUMAN;tr|Q86YC8|Q86YC8_HUMAN;sp|Q7RTN6-4|STRAA_HUMAN;sp|Q7RTN6-6|STRAA_HUMAN;sp|Q7RTN6-2|STRAA_HUMAN;sp|Q7RTN6-5|STRAA_HUMAN;sp|Q7RTN6-3|STRAA_HUMAN;sp|Q7RTN6|STRAA_HUMAN;tr|J3QRC1|J3QRC1_HUMAN;tr|J3KSA2|J3KSA2_HUMAN;tr|J3QQS3|J3QQS3_HUMAN	tr|J3QKR7|J3QKR7_HUMAN;tr|J3KSK5|J3KSK5_HUMAN;tr|Q86YC8|Q86YC8_HUMAN;sp|Q7RTN6-4|STRAA_HUMAN;sp|Q7RTN6-6|STRAA_HUMAN;sp|Q7RTN6-2|STRAA_HUMAN;sp|Q7RTN6-5|STRAA_HUMAN;sp|Q7RTN6-3|STRAA_HUMAN;sp|Q7RTN6|STRAA_HUMAN;tr|J3QRC1|J3QRC1_HUMAN;tr|J3KSA2|J3KSA2_HUMAN;tr|J3QQS3|J3QQS3_HUMAN	>tr|J3QKR7|J3QKR7_HUMAN STE20-related kinase adapter protein alpha (Fragment) OS=Homo sapiens GN=STRADA PE=4 SV=1;>tr|J3KSK5|J3KSK5_HUMAN STE20-related kinase adapter protein alpha OS=Homo sapiens GN=STRADA PE=4 SV=1;>tr|Q86YC8|Q86YC8_HUMAN STE20-related k	12	2	2	28.2	28.2	0.00025998	3.1132	14422.6	15400	16215.7	13921.2	16562.6	4
sp|Q8IXS8|F126B_HUMAN;tr|C9JTA1|C9JTA1_HUMAN;tr|B3KW57|B3KW57_HUMAN;tr|B3KUG1|B3KUG1_HUMAN	sp|Q8IXS8|F126B_HUMAN;tr|C9JTA1|C9JTA1_HUMAN;tr|B3KW57|B3KW57_HUMAN;tr|B3KUG1|B3KUG1_HUMAN	>sp|Q8IXS8|F126B_HUMAN Protein FAM126B OS=Homo sapiens GN=FAM126B PE=2 SV=1;>tr|C9JTA1|C9JTA1_HUMAN Protein FAM126B (Fragment) OS=Homo sapiens GN=FAM126B PE=4 SV=1;>tr|B3KW57|B3KW57_HUMAN Uncharacterized protein OS=Homo sapiens GN=MGC39518 PE=2 SV=1;>tr|B3	4	2	2	3.6	3.6	0.00050975	2.6777	8699.59	8966	9372.47	10535.7	8635.46	4
sp|O00522-2|KRIT1_HUMAN;tr|A4D1F7|A4D1F7_HUMAN;sp|O00522|KRIT1_HUMAN;tr|C9JIY2|C9JIY2_HUMAN;sp|O00522-3|KRIT1_HUMAN	sp|O00522-2|KRIT1_HUMAN;tr|A4D1F7|A4D1F7_HUMAN;sp|O00522|KRIT1_HUMAN;tr|C9JIY2|C9JIY2_HUMAN;sp|O00522-3|KRIT1_HUMAN	>sp|O00522-2|KRIT1_HUMAN Isoform 2 of Krev interaction trapped protein 1 OS=Homo sapiens GN=KRIT1;>tr|A4D1F7|A4D1F7_HUMAN Cerebral cavernous malformations 1 OS=Homo sapiens GN=CCM1 PE=2 SV=1;>sp|O00522|KRIT1_HUMAN Krev interaction trapped protein 1 OS=Homo	5	2	2	3	3	0.00051033	2.7081	11224	16923	12353.9	11669.2	12669.2	4
sp|Q9P2P5|HECW2_HUMAN;sp|Q9P2P5-2|HECW2_HUMAN	sp|Q9P2P5|HECW2_HUMAN;sp|Q9P2P5-2|HECW2_HUMAN	>sp|Q9P2P5|HECW2_HUMAN E3 ubiquitin-protein ligase HECW2 OS=Homo sapiens GN=HECW2 PE=1 SV=2;>sp|Q9P2P5-2|HECW2_HUMAN Isoform 2 of E3 ubiquitin-protein ligase HECW2 OS=Homo sapiens GN=HECW2	2	2	2	1.4	1.4	0.0079224	1.3562	10278.2	9971.9	10401.3	10399.2	8816.75	2
tr|I3L0Y5|I3L0Y5_HUMAN;tr|D6R9H7|D6R9H7_HUMAN;tr|E7EQ97|E7EQ97_HUMAN;tr|E7EPU7|E7EPU7_HUMAN;tr|Q6FIH7|Q6FIH7_HUMAN;sp|P05496|AT5G1_HUMAN;sp|Q06055|AT5G2_HUMAN;tr|Q6LEU9|Q6LEU9_HUMAN;sp|P48201|AT5G3_HUMAN;sp|Q06055-3|AT5G2_HUMAN;sp|Q06055-2|AT5G2_HUMAN	tr|I3L0Y5|I3L0Y5_HUMAN;tr|D6R9H7|D6R9H7_HUMAN;tr|E7EQ97|E7EQ97_HUMAN;tr|E7EPU7|E7EPU7_HUMAN;tr|Q6FIH7|Q6FIH7_HUMAN;sp|P05496|AT5G1_HUMAN;sp|Q06055|AT5G2_HUMAN;tr|Q6LEU9|Q6LEU9_HUMAN;sp|P48201|AT5G3_HUMAN;sp|Q06055-3|AT5G2_HUMAN;sp|Q06055-2|AT5G2_HUMAN	>tr|I3L0Y5|I3L0Y5_HUMAN ATP synthase F(0) complex subunit C1, mitochondrial (Fragment) OS=Homo sapiens GN=ATP5G1 PE=3 SV=1;>tr|D6R9H7|D6R9H7_HUMAN ATP synthase F(0) complex subunit C1, mitochondrial OS=Homo sapiens GN=ATP5G1 PE=4 SV=1;>tr|E7EQ97|E7EQ97_HUM	11	2	2	17.3	17.3	0.0088183	1.2813	9920.76	15850	15468.3	11042.3	8510.31	3
tr|Q6N0B2|Q6N0B2_HUMAN;sp|P17707|DCAM_HUMAN;sp|P17707-2|DCAM_HUMAN;tr|B4DZ60|B4DZ60_HUMAN;tr|Q5VXN5|Q5VXN5_HUMAN;tr|A0A088AWN0|A0A088AWN0_HUMAN	tr|Q6N0B2|Q6N0B2_HUMAN;sp|P17707|DCAM_HUMAN;sp|P17707-2|DCAM_HUMAN;tr|B4DZ60|B4DZ60_HUMAN;tr|Q5VXN5|Q5VXN5_HUMAN;tr|A0A088AWN0|A0A088AWN0_HUMAN	>tr|Q6N0B2|Q6N0B2_HUMAN S-adenosylmethionine decarboxylase proenzyme OS=Homo sapiens GN=DKFZp686G18136 PE=2 SV=1;>sp|P17707|DCAM_HUMAN S-adenosylmethionine decarboxylase proenzyme OS=Homo sapiens GN=AMD1 PE=1 SV=2;>sp|P17707-2|DCAM_HUMAN Isoform 2 of S-ade	6	2	2	6.3	6.3	0	6.6247	8140.31	6743.8	7042.64	7872.19	6070.74	2
sp|Q8N9Z2|CC71L_HUMAN;sp|Q8N9Z2-2|CC71L_HUMAN	sp|Q8N9Z2|CC71L_HUMAN;sp|Q8N9Z2-2|CC71L_HUMAN	>sp|Q8N9Z2|CC71L_HUMAN Coiled-coil domain-containing protein 71L OS=Homo sapiens GN=CCDC71L PE=2 SV=2;>sp|Q8N9Z2-2|CC71L_HUMAN Isoform 2 of Coiled-coil domain-containing protein 71L OS=Homo sapiens GN=CCDC71L	2	2	2	8.1	8.1	0	3.7906	9532.71	9478.2	9044.38	11436.7	10280.1	3
sp|Q9GZT6-2|CC90B_HUMAN;tr|B2RE36|B2RE36_HUMAN;sp|Q9GZT6|CC90B_HUMAN;tr|H0YF06|H0YF06_HUMAN;sp|Q9GZT6-3|CC90B_HUMAN	sp|Q9GZT6-2|CC90B_HUMAN;tr|B2RE36|B2RE36_HUMAN;sp|Q9GZT6|CC90B_HUMAN;tr|H0YF06|H0YF06_HUMAN;sp|Q9GZT6-3|CC90B_HUMAN	>sp|Q9GZT6-2|CC90B_HUMAN Isoform 2 of Coiled-coil domain-containing protein 90B, mitochondrial OS=Homo sapiens GN=CCDC90B;>tr|B2RE36|B2RE36_HUMAN cDNA, FLJ96903 OS=Homo sapiens PE=2 SV=1;>sp|Q9GZT6|CC90B_HUMAN Coiled-coil domain-containing protein 90B, mit	5	3	2	9	4.5	0.00025984	3.1055	13729	14542	14487.6	12785.6	15312.2	2
sp|Q96A47|ISL2_HUMAN;tr|F1T0J9|F1T0J9_HUMAN;tr|H0YN25|H0YN25_HUMAN	sp|Q96A47|ISL2_HUMAN;tr|F1T0J9|F1T0J9_HUMAN	>sp|Q96A47|ISL2_HUMAN Insulin gene enhancer protein ISL-2 OS=Homo sapiens GN=ISL2 PE=1 SV=1;>tr|F1T0J9|F1T0J9_HUMAN Insulin gene enhancer protein ISL-2 OS=Homo sapiens GN=ISL2 PE=2 SV=1	3	3	2	10	7.2	0.00051046	2.7148	10542	10195	10757.5	11038.3	11237.7	2
sp|Q6P3W2-2|DJC24_HUMAN;tr|D3DQZ6|D3DQZ6_HUMAN;sp|Q6P3W2|DJC24_HUMAN;tr|A0A0A0MT77|A0A0A0MT77_HUMAN	sp|Q6P3W2-2|DJC24_HUMAN;tr|D3DQZ6|D3DQZ6_HUMAN;sp|Q6P3W2|DJC24_HUMAN;tr|A0A0A0MT77|A0A0A0MT77_HUMAN	>sp|Q6P3W2-2|DJC24_HUMAN Isoform 2 of DnaJ homolog subfamily C member 24 OS=Homo sapiens GN=DNAJC24;>tr|D3DQZ6|D3DQZ6_HUMAN DnaJ homolog subfamily C member 24 OS=Homo sapiens GN=ZCSL3 PE=4 SV=1;>sp|Q6P3W2|DJC24_HUMAN DnaJ homolog subfamily C member 24 OS=H	4	2	2	21.4	21.4	0.000508	2.6145	8230.67	8510.7	8465.65	8671.34	8488.61	3
tr|B4DG82|B4DG82_HUMAN;tr|Q4W5Q4|Q4W5Q4_HUMAN;tr|Q17RH5|Q17RH5_HUMAN;sp|Q9Y4G8|RPGF2_HUMAN;tr|H0Y8N8|H0Y8N8_HUMAN	tr|B4DG82|B4DG82_HUMAN;tr|Q4W5Q4|Q4W5Q4_HUMAN;tr|Q17RH5|Q17RH5_HUMAN;sp|Q9Y4G8|RPGF2_HUMAN;tr|H0Y8N8|H0Y8N8_HUMAN	>tr|B4DG82|B4DG82_HUMAN cDNA FLJ61094, highly similar to Rap guanine nucleotide exchange factor 2 (Fragment) OS=Homo sapiens PE=2 SV=1;>tr|Q4W5Q4|Q4W5Q4_HUMAN Putative uncharacterized protein PDZGEF1 (Fragment) OS=Homo sapiens GN=PDZGEF1 PE=4 SV=1;>tr|Q17R	5	4	2	3.3	1.5	0.0044681	1.6737	8845.57	7885	8020.61	9804.49	9367.68	3
tr|B4DDN5|B4DDN5_HUMAN;tr|B4DGK0|B4DGK0_HUMAN;sp|Q8NG27-3|PJA1_HUMAN;tr|B3KU76|B3KU76_HUMAN;tr|A8K3C8|A8K3C8_HUMAN;sp|Q8NG27|PJA1_HUMAN;tr|A4FUA0|A4FUA0_HUMAN;sp|Q8NG27-2|PJA1_HUMAN	tr|B4DDN5|B4DDN5_HUMAN;tr|B4DGK0|B4DGK0_HUMAN;sp|Q8NG27-3|PJA1_HUMAN;tr|B3KU76|B3KU76_HUMAN;tr|A8K3C8|A8K3C8_HUMAN;sp|Q8NG27|PJA1_HUMAN;tr|A4FUA0|A4FUA0_HUMAN;sp|Q8NG27-2|PJA1_HUMAN	>tr|B4DDN5|B4DDN5_HUMAN cDNA FLJ53433, highly similar to Ubiquitin protein ligase Praja1 (EC 6.3.2.-) OS=Homo sapiens PE=2 SV=1;>tr|B4DGK0|B4DGK0_HUMAN cDNA FLJ55052, highly similar to Ubiquitin protein ligase Praja1 (EC 6.3.2.-) OS=Homo sapiens PE=2 SV=1;	8	3	2	4.9	3.4	0.00013278	3.5407	12874.4	13030	15069.4	11925.1	10324.8	4
tr|B2RC94|B2RC94_HUMAN;tr|A0A024RDZ1|A0A024RDZ1_HUMAN;sp|Q5JUR7|TEX30_HUMAN	tr|B2RC94|B2RC94_HUMAN;tr|A0A024RDZ1|A0A024RDZ1_HUMAN;sp|Q5JUR7|TEX30_HUMAN	>tr|B2RC94|B2RC94_HUMAN cDNA, FLJ95922 OS=Homo sapiens PE=2 SV=1;>tr|A0A024RDZ1|A0A024RDZ1_HUMAN Uncharacterized protein OS=Homo sapiens GN=RP11-484I6.3 PE=4 SV=1;>sp|Q5JUR7|TEX30_HUMAN Testis-expressed sequence 30 protein OS=Homo sapiens GN=TEX30 PE=2 SV=	3	3	2	6.2	6.2	0.00051256	2.8191	12820.1	13388	13381.1	11288	12568.1	2
sp|Q9NPJ3-2|ACO13_HUMAN;sp|Q9NPJ3|ACO13_HUMAN	sp|Q9NPJ3-2|ACO13_HUMAN;sp|Q9NPJ3|ACO13_HUMAN	>sp|Q9NPJ3-2|ACO13_HUMAN Isoform 2 of Acyl-coenzyme A thioesterase 13 OS=Homo sapiens GN=ACOT13;>sp|Q9NPJ3|ACO13_HUMAN Acyl-coenzyme A thioesterase 13 OS=Homo sapiens GN=ACOT13 PE=1 SV=1	2	2	2	18.8	18.8	0	7.1096	9917.99	9314.8	9121.15	9754.54	12457.5	4
tr|B3KNG6|B3KNG6_HUMAN;tr|A0A024R755|A0A024R755_HUMAN;sp|O43852-2|CALU_HUMAN;sp|O43852-4|CALU_HUMAN;sp|O43852-8|CALU_HUMAN;sp|O43852-7|CALU_HUMAN	tr|B3KNG6|B3KNG6_HUMAN;tr|A0A024R755|A0A024R755_HUMAN;sp|O43852-2|CALU_HUMAN;sp|O43852-4|CALU_HUMAN;sp|O43852-8|CALU_HUMAN	>tr|B3KNG6|B3KNG6_HUMAN cDNA FLJ14554 fis, clone NT2RM2001839, highly similar to Calumenin OS=Homo sapiens PE=2 SV=1;>tr|A0A024R755|A0A024R755_HUMAN Calumenin, isoform CRA_a OS=Homo sapiens GN=CALU PE=4 SV=1;>sp|O43852-2|CALU_HUMAN Isoform 2 of Calumenin O	6	19	2	45.1	5.4	0	4.5415	23633.9	23378	20222.6	21394	27470.6	4
tr|Q6P708|Q6P708_HUMAN;tr|A0A024R824|A0A024R824_HUMAN;sp|O15431|COPT1_HUMAN	tr|Q6P708|Q6P708_HUMAN;tr|A0A024R824|A0A024R824_HUMAN;sp|O15431|COPT1_HUMAN	>tr|Q6P708|Q6P708_HUMAN SLC31A1 protein OS=Homo sapiens GN=SLC31A1 PE=2 SV=1;>tr|A0A024R824|A0A024R824_HUMAN Solute carrier family 31 (Copper transporters), member 1, isoform CRA_a OS=Homo sapiens GN=SLC31A1 PE=4 SV=1;>sp|O15431|COPT1_HUMAN High affinity c	3	2	2	19.4	19.4	0	14.827	7281.2	5702.8	5184.95	7465.79	7417.73	4
tr|F5H6W4|F5H6W4_HUMAN;tr|B7Z5K0|B7Z5K0_HUMAN;sp|Q9H992|MARH7_HUMAN;tr|C9J159|C9J159_HUMAN;tr|B7ZAR7|B7ZAR7_HUMAN;sp|Q9H992-2|MARH7_HUMAN	tr|F5H6W4|F5H6W4_HUMAN;tr|B7Z5K0|B7Z5K0_HUMAN;sp|Q9H992|MARH7_HUMAN;tr|C9J159|C9J159_HUMAN;tr|B7ZAR7|B7ZAR7_HUMAN;sp|Q9H992-2|MARH7_HUMAN	>tr|F5H6W4|F5H6W4_HUMAN E3 ubiquitin-protein ligase MARCH7 OS=Homo sapiens GN=MARCH7 PE=1 SV=1;>tr|B7Z5K0|B7Z5K0_HUMAN cDNA FLJ52445, highly similar to Homo sapiens membrane-associated ring finger (C3HC4) 7 (MARCH7), mRNA OS=Homo sapiens PE=2 SV=1;>sp|Q9H9	6	2	2	3.5	3.5	0	6.8107	11398.7	10497	11854.4	12333.6	10532.5	6
sp|O94985-2|CSTN1_HUMAN;tr|B4E3Q1|B4E3Q1_HUMAN;sp|O94985|CSTN1_HUMAN	sp|O94985-2|CSTN1_HUMAN;tr|B4E3Q1|B4E3Q1_HUMAN;sp|O94985|CSTN1_HUMAN	>sp|O94985-2|CSTN1_HUMAN Isoform 2 of Calsyntenin-1 OS=Homo sapiens GN=CLSTN1;>tr|B4E3Q1|B4E3Q1_HUMAN cDNA FLJ61580, highly similar to Calsyntenin-1 OS=Homo sapiens PE=2 SV=1;>sp|O94985|CSTN1_HUMAN Calsyntenin-1 OS=Homo sapiens GN=CLSTN1 PE=1 SV=1	3	2	2	2.5	2.5	0	5.0528	8662.41	7695.3	8148.21	8900.99	8740.9	6
sp|Q5VST6|AB17B_HUMAN;sp|Q5VST6-2|AB17B_HUMAN;sp|Q96GS6-3|AB17A_HUMAN;sp|Q96GS6|AB17A_HUMAN;sp|Q96GS6-2|AB17A_HUMAN	sp|Q5VST6|AB17B_HUMAN;sp|Q5VST6-2|AB17B_HUMAN;sp|Q96GS6-3|AB17A_HUMAN;sp|Q96GS6|AB17A_HUMAN;sp|Q96GS6-2|AB17A_HUMAN	>sp|Q5VST6|AB17B_HUMAN Alpha/beta hydrolase domain-containing protein 17B OS=Homo sapiens GN=ABHD17B PE=2 SV=1;>sp|Q5VST6-2|AB17B_HUMAN Isoform 2 of Alpha/beta hydrolase domain-containing protein 17B OS=Homo sapiens GN=ABHD17B;>sp|Q96GS6-3|AB17A_HUMAN Isof	5	2	2	8.7	8.7	0	6.8852	9860.14	9857.5	10543.6	9487.08	8446.9	2
tr|H0YA76|H0YA76_HUMAN;sp|Q96LI5-2|CNO6L_HUMAN;tr|B4E0K8|B4E0K8_HUMAN;sp|Q96LI5|CNO6L_HUMAN;tr|H0Y9Z5|H0Y9Z5_HUMAN;tr|H0Y9C1|H0Y9C1_HUMAN	tr|H0YA76|H0YA76_HUMAN;sp|Q96LI5-2|CNO6L_HUMAN;tr|B4E0K8|B4E0K8_HUMAN;sp|Q96LI5|CNO6L_HUMAN;tr|H0Y9Z5|H0Y9Z5_HUMAN;tr|H0Y9C1|H0Y9C1_HUMAN	>tr|H0YA76|H0YA76_HUMAN CCR4-NOT transcription complex subunit 6-like (Fragment) OS=Homo sapiens GN=CNOT6L PE=1 SV=1;>sp|Q96LI5-2|CNO6L_HUMAN Isoform 2 of CCR4-NOT transcription complex subunit 6-like OS=Homo sapiens GN=CNOT6L;>tr|B4E0K8|B4E0K8_HUMAN cDNA	6	2	2	6.5	6.5	0	4.075	10623.6	9395.3	10065.3	10351.7	11452.6	4
sp|Q8TF30|WHAMM_HUMAN	sp|Q8TF30|WHAMM_HUMAN	>sp|Q8TF30|WHAMM_HUMAN WASP homolog-associated protein with actin, membranes and microtubules OS=Homo sapiens GN=WHAMM PE=1 SV=2	1	2	2	1.7	1.7	0.0048158	1.636	11586.2	10843	10453.5	12986.8	10839.5	5
tr|X5D945|X5D945_HUMAN;sp|P01112|RASH_HUMAN;sp|P01112-2|RASH_HUMAN;tr|Q92468|Q92468_HUMAN	tr|X5D945|X5D945_HUMAN;sp|P01112|RASH_HUMAN;sp|P01112-2|RASH_HUMAN;tr|Q92468|Q92468_HUMAN	>tr|X5D945|X5D945_HUMAN Harvey rat sarcoma viral oncoprotein isoform A (Fragment) OS=Homo sapiens GN=HRAS PE=2 SV=1;>sp|P01112|RASH_HUMAN GTPase HRas OS=Homo sapiens GN=HRAS PE=1 SV=1;>sp|P01112-2|RASH_HUMAN Isoform 2 of GTPase HRas OS=Homo sapiens GN=HRAS	4	6	2	34.9	11.1	0	6.7389	10163	9231.2	9766.19	10438.6	9912.18	4
sp|Q8TCD1|CR032_HUMAN	sp|Q8TCD1|CR032_HUMAN	>sp|Q8TCD1|CR032_HUMAN UPF0729 protein C18orf32 OS=Homo sapiens GN=C18orf32 PE=2 SV=1	1	2	2	23.7	23.7	0	3.673	13141.9	12827	13163.3	13701.8	13226.5	4
tr|A0A024RBU5|A0A024RBU5_HUMAN;sp|P51817|PRKX_HUMAN	tr|A0A024RBU5|A0A024RBU5_HUMAN;sp|P51817|PRKX_HUMAN	>tr|A0A024RBU5|A0A024RBU5_HUMAN Protein kinase, X-linked, isoform CRA_b OS=Homo sapiens GN=PRKX PE=4 SV=1;>sp|P51817|PRKX_HUMAN cAMP-dependent protein kinase catalytic subunit PRKX OS=Homo sapiens GN=PRKX PE=1 SV=1	2	2	2	5	5	0.0003867	2.925	11738.6	16843	16369.6	14182.1	13700.5	5
tr|A0A024QZZ6|A0A024QZZ6_HUMAN;sp|Q96NT0|CC115_HUMAN;tr|F8WCZ3|F8WCZ3_HUMAN;tr|B8ZZ99|B8ZZ99_HUMAN;sp|Q96NT0-2|CC115_HUMAN	tr|A0A024QZZ6|A0A024QZZ6_HUMAN;sp|Q96NT0|CC115_HUMAN;tr|F8WCZ3|F8WCZ3_HUMAN;tr|B8ZZ99|B8ZZ99_HUMAN;sp|Q96NT0-2|CC115_HUMAN	>tr|A0A024QZZ6|A0A024QZZ6_HUMAN Uncharacterized protein OS=Homo sapiens GN=MGC12981 PE=4 SV=1;>sp|Q96NT0|CC115_HUMAN Coiled-coil domain-containing protein 115 OS=Homo sapiens GN=CCDC115 PE=1 SV=1;>tr|F8WCZ3|F8WCZ3_HUMAN Coiled-coil domain-containing protei	5	2	2	10	10	0.00013337	3.6312	8241.32	8160.2	8300.1	7557.71	7281.1	4
sp|Q9UPR0|PLCL2_HUMAN;tr|H7C276|H7C276_HUMAN;sp|Q9UPR0-2|PLCL2_HUMAN;sp|Q9UPR0-3|PLCL2_HUMAN	sp|Q9UPR0|PLCL2_HUMAN;tr|H7C276|H7C276_HUMAN;sp|Q9UPR0-2|PLCL2_HUMAN;sp|Q9UPR0-3|PLCL2_HUMAN	>sp|Q9UPR0|PLCL2_HUMAN Inactive phospholipase C-like protein 2 OS=Homo sapiens GN=PLCL2 PE=1 SV=2;>tr|H7C276|H7C276_HUMAN Phosphoinositide phospholipase C (Fragment) OS=Homo sapiens GN=PLCL2 PE=1 SV=1;>sp|Q9UPR0-2|PLCL2_HUMAN Isoform 2 of Inactive phosphol	4	2	2	2	2	0	3.7387	9322.91	9172.9	8991.52	9848.18	8968.12	2
sp|P50443|S26A2_HUMAN	sp|P50443|S26A2_HUMAN	>sp|P50443|S26A2_HUMAN Sulfate transporter OS=Homo sapiens GN=SLC26A2 PE=1 SV=2	1	2	2	2.6	2.6	0	6.4823	10424.1	8813.3	8920.17	10285.9	10175	3
sp|O60307|MAST3_HUMAN;tr|V9GXZ1|V9GXZ1_HUMAN;tr|B3KU51|B3KU51_HUMAN;tr|B4DMN4|B4DMN4_HUMAN;tr|E7ERL6|E7ERL6_HUMAN;tr|A0JLR0|A0JLR0_HUMAN;tr|B4DS23|B4DS23_HUMAN;tr|B4DSE5|B4DSE5_HUMAN;tr|B4DKT8|B4DKT8_HUMAN	sp|O60307|MAST3_HUMAN;tr|V9GXZ1|V9GXZ1_HUMAN	>sp|O60307|MAST3_HUMAN Microtubule-associated serine/threonine-protein kinase 3 OS=Homo sapiens GN=MAST3 PE=1 SV=2;>tr|V9GXZ1|V9GXZ1_HUMAN Microtubule-associated serine/threonine-protein kinase 2 (Fragment) OS=Homo sapiens GN=MAST2 PE=1 SV=1	9	4	2	2.6	1.4	0.006677	1.4733	9463.98	8894.1	9524.56	11370.9	10367.9	2
tr|A8K7F3|A8K7F3_HUMAN;tr|M0R2E1|M0R2E1_HUMAN;tr|M0QZW9|M0QZW9_HUMAN;tr|M0R3H4|M0R3H4_HUMAN;tr|G5E9L6|G5E9L6_HUMAN;tr|B9EK73|B9EK73_HUMAN;sp|Q9NPR9|GP108_HUMAN	tr|A8K7F3|A8K7F3_HUMAN;tr|M0R2E1|M0R2E1_HUMAN;tr|M0QZW9|M0QZW9_HUMAN;tr|M0R3H4|M0R3H4_HUMAN;tr|G5E9L6|G5E9L6_HUMAN;tr|B9EK73|B9EK73_HUMAN;sp|Q9NPR9|GP108_HUMAN	>tr|A8K7F3|A8K7F3_HUMAN cDNA FLJ75847, highly similar to Homo sapiens G protein-coupled receptor 108 (GPR108), mRNA OS=Homo sapiens PE=2 SV=1;>tr|M0R2E1|M0R2E1_HUMAN Protein GPR108 (Fragment) OS=Homo sapiens GN=GPR108 PE=4 SV=1;>tr|M0QZW9|M0QZW9_HUMAN Prot	7	2	2	2.6	2.6	0.0088318	1.2964	10662.5	9090.3	9330.26	11640.9	13258.1	7
sp|O95365|ZBT7A_HUMAN	sp|O95365|ZBT7A_HUMAN	>sp|O95365|ZBT7A_HUMAN Zinc finger and BTB domain-containing protein 7A OS=Homo sapiens GN=ZBTB7A PE=1 SV=1	1	2	2	5	5	0	14.467	7814.38	8231.7	6866.93	8657.69	7734.8	8
sp|Q9ULD2-2|MTUS1_HUMAN;sp|Q9ULD2|MTUS1_HUMAN;tr|B4E246|B4E246_HUMAN;sp|Q9ULD2-4|MTUS1_HUMAN;sp|Q9ULD2-7|MTUS1_HUMAN;sp|Q9ULD2-3|MTUS1_HUMAN;tr|H0YC63|H0YC63_HUMAN;sp|Q9ULD2-5|MTUS1_HUMAN	sp|Q9ULD2-2|MTUS1_HUMAN;sp|Q9ULD2|MTUS1_HUMAN;tr|B4E246|B4E246_HUMAN;sp|Q9ULD2-4|MTUS1_HUMAN;sp|Q9ULD2-7|MTUS1_HUMAN;sp|Q9ULD2-3|MTUS1_HUMAN;tr|H0YC63|H0YC63_HUMAN;sp|Q9ULD2-5|MTUS1_HUMAN	>sp|Q9ULD2-2|MTUS1_HUMAN Isoform 2 of Microtubule-associated tumor suppressor 1 OS=Homo sapiens GN=MTUS1;>sp|Q9ULD2|MTUS1_HUMAN Microtubule-associated tumor suppressor 1 OS=Homo sapiens GN=MTUS1 PE=1 SV=2;>tr|B4E246|B4E246_HUMAN cDNA FLJ53273, highly simil	8	4	2	4.2	2.5	0	40.622	10539.4	12556	12945.4	11484.2	9593.63	4
sp|Q96JX3|SRAC1_HUMAN;tr|Q5JVM6|Q5JVM6_HUMAN;sp|Q96JX3-2|SRAC1_HUMAN	sp|Q96JX3|SRAC1_HUMAN	>sp|Q96JX3|SRAC1_HUMAN Protein SERAC1 OS=Homo sapiens GN=SERAC1 PE=1 SV=1	3	3	2	4.4	2.4	0.00013303	3.5722	8121.35	9680.3	9464.34	7569.54	7992.67	4
sp|A0JLT2-2|MED19_HUMAN;tr|J3KR33|J3KR33_HUMAN;sp|A0JLT2|MED19_HUMAN	sp|A0JLT2-2|MED19_HUMAN;tr|J3KR33|J3KR33_HUMAN;sp|A0JLT2|MED19_HUMAN	>sp|A0JLT2-2|MED19_HUMAN Isoform 2 of Mediator of RNA polymerase II transcription subunit 19 OS=Homo sapiens GN=MED19;>tr|J3KR33|J3KR33_HUMAN Mediator of RNA polymerase II transcription subunit 19 OS=Homo sapiens GN=MED19 PE=1 SV=1;>sp|A0JLT2|MED19_HUMAN M	3	2	2	9.8	9.8	0.0005119	2.7918	11231.4	11459	11879.6	12834.2	10825.8	4
tr|F8WF28|F8WF28_HUMAN;tr|C9JZ37|C9JZ37_HUMAN;tr|B4DTL4|B4DTL4_HUMAN;tr|B4DKF5|B4DKF5_HUMAN;tr|F8WAR9|F8WAR9_HUMAN;tr|B4DRI3|B4DRI3_HUMAN;sp|Q8NCC5-3|SPX3_HUMAN;sp|Q8NCC5-2|SPX3_HUMAN;sp|Q8NCC5|SPX3_HUMAN;tr|C9J4S7|C9J4S7_HUMAN;tr|F8WC97|F8WC97_HUMAN	tr|F8WF28|F8WF28_HUMAN;tr|C9JZ37|C9JZ37_HUMAN;tr|B4DTL4|B4DTL4_HUMAN;tr|B4DKF5|B4DKF5_HUMAN;tr|F8WAR9|F8WAR9_HUMAN;tr|B4DRI3|B4DRI3_HUMAN;sp|Q8NCC5-3|SPX3_HUMAN;sp|Q8NCC5-2|SPX3_HUMAN;sp|Q8NCC5|SPX3_HUMAN;tr|C9J4S7|C9J4S7_HUMAN;tr|F8WC97|F8WC97_HUMAN	>tr|F8WF28|F8WF28_HUMAN Sugar phosphate exchanger 3 OS=Homo sapiens GN=SLC37A3 PE=4 SV=1;>tr|C9JZ37|C9JZ37_HUMAN Sugar phosphate exchanger 3 (Fragment) OS=Homo sapiens GN=SLC37A3 PE=4 SV=1;>tr|B4DTL4|B4DTL4_HUMAN cDNA FLJ52753, highly similar to Homo sapie	11	2	2	22.7	22.7	0.0032915	1.8448	8465.5	8116.2	9956.91	10216.2	6700.57	5
tr|K7ERQ0|K7ERQ0_HUMAN;tr|K7ERY2|K7ERY2_HUMAN;sp|Q5BJH7-4|YIF1B_HUMAN;sp|Q5BJH7-5|YIF1B_HUMAN;sp|Q5BJH7-6|YIF1B_HUMAN;sp|Q5BJH7-3|YIF1B_HUMAN;sp|Q5BJH7|YIF1B_HUMAN;tr|K7EJQ6|K7EJQ6_HUMAN;tr|B7Z961|B7Z961_HUMAN;sp|Q5BJH7-2|YIF1B_HUMAN	tr|K7ERQ0|K7ERQ0_HUMAN;tr|K7ERY2|K7ERY2_HUMAN;sp|Q5BJH7-4|YIF1B_HUMAN;sp|Q5BJH7-5|YIF1B_HUMAN;sp|Q5BJH7-6|YIF1B_HUMAN;sp|Q5BJH7-3|YIF1B_HUMAN;sp|Q5BJH7|YIF1B_HUMAN;tr|K7EJQ6|K7EJQ6_HUMAN;tr|B7Z961|B7Z961_HUMAN;sp|Q5BJH7-2|YIF1B_HUMAN	>tr|K7ERQ0|K7ERQ0_HUMAN Protein YIF1B (Fragment) OS=Homo sapiens GN=YIF1B PE=1 SV=1;>tr|K7ERY2|K7ERY2_HUMAN Protein YIF1B (Fragment) OS=Homo sapiens GN=YIF1B PE=1 SV=1;>sp|Q5BJH7-4|YIF1B_HUMAN Isoform 4 of Protein YIF1B OS=Homo sapiens GN=YIF1B;>sp|Q5BJH7-	10	2	2	18.2	18.2	0	38.867	6820.37	5130.7	5798.34	7552.05	5946.02	2
sp|Q6NYC8-2|PPR18_HUMAN;tr|A0A024RCJ8|A0A024RCJ8_HUMAN;sp|Q6NYC8|PPR18_HUMAN;sp|Q6NYC8-3|PPR18_HUMAN	sp|Q6NYC8-2|PPR18_HUMAN;tr|A0A024RCJ8|A0A024RCJ8_HUMAN;sp|Q6NYC8|PPR18_HUMAN;sp|Q6NYC8-3|PPR18_HUMAN	>sp|Q6NYC8-2|PPR18_HUMAN Isoform 2 of Phostensin OS=Homo sapiens GN=PPP1R18;>tr|A0A024RCJ8|A0A024RCJ8_HUMAN HCG1821276, isoform CRA_a OS=Homo sapiens GN=hCG_1821276 PE=4 SV=1;>sp|Q6NYC8|PPR18_HUMAN Phostensin OS=Homo sapiens GN=PPP1R18 PE=1 SV=1;>sp|Q6NYC8	4	2	2	6.6	6.6	0	4.181	9627.75	9898	10287	9840.39	9274.34	4
sp|Q96BS2-2|CHP3_HUMAN;sp|Q96BS2|CHP3_HUMAN;tr|E9PQ58|E9PQ58_HUMAN;sp|Q96BS2-3|CHP3_HUMAN	sp|Q96BS2-2|CHP3_HUMAN;sp|Q96BS2|CHP3_HUMAN;tr|E9PQ58|E9PQ58_HUMAN;sp|Q96BS2-3|CHP3_HUMAN	>sp|Q96BS2-2|CHP3_HUMAN Isoform 2 of Calcineurin B homologous protein 3 OS=Homo sapiens GN=TESC;>sp|Q96BS2|CHP3_HUMAN Calcineurin B homologous protein 3 OS=Homo sapiens GN=TESC PE=1 SV=3;>tr|E9PQ58|E9PQ58_HUMAN Calcineurin B homologous protein 3 OS=Homo sa	4	2	2	11	11	0	3.7631	9355.52	7166.8	7286.02	10327.4	9964.53	5
sp|Q8TB40|ABHD4_HUMAN	sp|Q8TB40|ABHD4_HUMAN	>sp|Q8TB40|ABHD4_HUMAN Abhydrolase domain-containing protein 4 OS=Homo sapiens GN=ABHD4 PE=2 SV=1	1	2	2	5.3	5.3	0	4.3757	10482.9	8916.1	9131.41	11297.1	12671.3	3
sp|Q9NQG1|MANBL_HUMAN	sp|Q9NQG1|MANBL_HUMAN	>sp|Q9NQG1|MANBL_HUMAN Protein MANBAL OS=Homo sapiens GN=MANBAL PE=1 SV=1	1	2	2	23.5	23.5	0	9.9624	10576.8	9567.9	9718.76	10353.7	10875.3	2
sp|Q92484-2|ASM3A_HUMAN;sp|Q92484|ASM3A_HUMAN	sp|Q92484-2|ASM3A_HUMAN;sp|Q92484|ASM3A_HUMAN	>sp|Q92484-2|ASM3A_HUMAN Isoform 2 of Acid sphingomyelinase-like phosphodiesterase 3a OS=Homo sapiens GN=SMPDL3A;>sp|Q92484|ASM3A_HUMAN Acid sphingomyelinase-like phosphodiesterase 3a OS=Homo sapiens GN=SMPDL3A PE=1 SV=2	2	2	2	4.7	4.7	0.002591	2.0728	10460.2	10495	10534.9	10039.6	9147.41	2
tr|F6QDS0|F6QDS0_HUMAN;sp|Q9UMR2-2|DD19B_HUMAN;sp|Q9UMR2-4|DD19B_HUMAN;tr|Q9HBZ9|Q9HBZ9_HUMAN;tr|Q53G16|Q53G16_HUMAN;sp|Q9UMR2|DD19B_HUMAN;tr|H3BQK0|H3BQK0_HUMAN;tr|Q2NL95|Q2NL95_HUMAN;tr|Q7Z4W5|Q7Z4W5_HUMAN;tr|H3BN59|H3BN59_HUMAN;tr|H3BMQ5|H3BMQ5_HUMAN	tr|F6QDS0|F6QDS0_HUMAN;sp|Q9UMR2-2|DD19B_HUMAN;sp|Q9UMR2-4|DD19B_HUMAN;tr|Q9HBZ9|Q9HBZ9_HUMAN;tr|Q53G16|Q53G16_HUMAN;sp|Q9UMR2|DD19B_HUMAN;tr|H3BQK0|H3BQK0_HUMAN;tr|Q2NL95|Q2NL95_HUMAN;tr|Q7Z4W5|Q7Z4W5_HUMAN	>tr|F6QDS0|F6QDS0_HUMAN ATP-dependent RNA helicase DDX19A OS=Homo sapiens GN=DDX19A PE=4 SV=1;>sp|Q9UMR2-2|DD19B_HUMAN Isoform 2 of ATP-dependent RNA helicase DDX19B OS=Homo sapiens GN=DDX19B;>sp|Q9UMR2-4|DD19B_HUMAN Isoform 4 of ATP-dependent RNA helicase	11	27	2	53.9	5.6	0	4.1728	8390.81	7016.7	7610.33	9993.99	9496.61	3
sp|Q8NFJ9-3|BBS1_HUMAN;tr|E7EQH1|E7EQH1_HUMAN;tr|B4DJZ7|B4DJZ7_HUMAN;sp|Q8NFJ9|BBS1_HUMAN;sp|Q8NFJ9-2|BBS1_HUMAN;tr|E9PPR3|E9PPR3_HUMAN;tr|E9PR55|E9PR55_HUMAN;tr|B4DH75|B4DH75_HUMAN;tr|Q4G0L2|Q4G0L2_HUMAN;tr|Q5HYI2|Q5HYI2_HUMAN	sp|Q8NFJ9-3|BBS1_HUMAN;tr|E7EQH1|E7EQH1_HUMAN;tr|B4DJZ7|B4DJZ7_HUMAN;sp|Q8NFJ9|BBS1_HUMAN;sp|Q8NFJ9-2|BBS1_HUMAN;tr|E9PPR3|E9PPR3_HUMAN;tr|E9PR55|E9PR55_HUMAN;tr|B4DH75|B4DH75_HUMAN;tr|Q4G0L2|Q4G0L2_HUMAN;tr|Q5HYI2|Q5HYI2_HUMAN	>sp|Q8NFJ9-3|BBS1_HUMAN Isoform 2 of Bardet-Biedl syndrome 1 protein OS=Homo sapiens GN=BBS1;>tr|E7EQH1|E7EQH1_HUMAN Bardet-Biedl syndrome 1 protein OS=Homo sapiens GN=BBS1 PE=1 SV=1;>tr|B4DJZ7|B4DJZ7_HUMAN cDNA FLJ54009, highly similar to Bardet-Biedl syn	10	2	2	3.1	3.1	0.0035327	1.8212	14324.6	17271	16673.6	14389.4	15783.1	5
tr|A0A024R562|A0A024R562_HUMAN;sp|Q92934|BAD_HUMAN;tr|F5H1R6|F5H1R6_HUMAN	tr|A0A024R562|A0A024R562_HUMAN;sp|Q92934|BAD_HUMAN;tr|F5H1R6|F5H1R6_HUMAN	>tr|A0A024R562|A0A024R562_HUMAN BCL2-antagonist of cell death, isoform CRA_c OS=Homo sapiens GN=BAD PE=4 SV=1;>sp|Q92934|BAD_HUMAN Bcl2-associated agonist of cell death OS=Homo sapiens GN=BAD PE=1 SV=3;>tr|F5H1R6|F5H1R6_HUMAN Bcl2-associated agonist of cel	3	2	2	8.9	8.9	0.0013836	2.4057	10997	11953	11788.6	10123.1	10482.6	6
sp|Q9BRL6-2|SRSF8_HUMAN;tr|A0A024R3A8|A0A024R3A8_HUMAN;sp|Q9BRL6|SRSF8_HUMAN;tr|A4D2F7|A4D2F7_HUMAN;tr|A4D2F6|A4D2F6_HUMAN	sp|Q9BRL6-2|SRSF8_HUMAN;tr|A0A024R3A8|A0A024R3A8_HUMAN;sp|Q9BRL6|SRSF8_HUMAN;tr|A4D2F7|A4D2F7_HUMAN;tr|A4D2F6|A4D2F6_HUMAN	>sp|Q9BRL6-2|SRSF8_HUMAN Isoform 2 of Serine/arginine-rich splicing factor 8 OS=Homo sapiens GN=SRSF8;>tr|A0A024R3A8|A0A024R3A8_HUMAN Splicing factor, arginine/serine-rich, 46kD, isoform CRA_a OS=Homo sapiens GN=SRP46 PE=4 SV=1;>sp|Q9BRL6|SRSF8_HUMAN Serin	5	5	2	15.6	8	0	14.729	8718.56	9952.9	8671.47	8064.72	9059.56	5
tr|E9PN66|E9PN66_HUMAN;tr|E9PKN9|E9PKN9_HUMAN;tr|E9PS55|E9PS55_HUMAN;tr|E9PMW4|E9PMW4_HUMAN;tr|E9PQ46|E9PQ46_HUMAN;tr|E9PIN5|E9PIN5_HUMAN;tr|E9PIK4|E9PIK4_HUMAN;tr|U3KQ32|U3KQ32_HUMAN;tr|E9PKZ4|E9PKZ4_HUMAN;sp|O14683|P5I11_HUMAN;tr|E9PPM1|E9PPM1_HUMAN;tr|Q99785|Q99785_HUMAN;tr|E9PNB3|E9PNB3_HUMAN;tr|E9PMY0|E9PMY0_HUMAN	tr|E9PN66|E9PN66_HUMAN;tr|E9PKN9|E9PKN9_HUMAN;tr|E9PS55|E9PS55_HUMAN;tr|E9PMW4|E9PMW4_HUMAN;tr|E9PQ46|E9PQ46_HUMAN;tr|E9PIN5|E9PIN5_HUMAN;tr|E9PIK4|E9PIK4_HUMAN;tr|U3KQ32|U3KQ32_HUMAN;tr|E9PKZ4|E9PKZ4_HUMAN;sp|O14683|P5I11_HUMAN;tr|E9PPM1|E9PPM1_HUMAN;tr|Q99785|Q99785_HUMAN;tr|E9PNB3|E9PNB3_HUMAN;tr|E9PMY0|E9PMY0_HUMAN	>tr|E9PN66|E9PN66_HUMAN Tumor protein p53-inducible protein 11 (Fragment) OS=Homo sapiens GN=TP53I11 PE=1 SV=1;>tr|E9PKN9|E9PKN9_HUMAN Tumor protein p53-inducible protein 11 (Fragment) OS=Homo sapiens GN=TP53I11 PE=1 SV=1;>tr|E9PS55|E9PS55_HUMAN Tumor prot	14	2	2	30.6	30.6	0	5.1371	14209.5	15485	15527.4	13095	14262	4
sp|P30039-2|PBLD_HUMAN;tr|A0A024QZK5|A0A024QZK5_HUMAN;sp|P30039|PBLD_HUMAN;tr|V9GY00|V9GY00_HUMAN;tr|Q8NAD7|Q8NAD7_HUMAN;tr|B2R5Q8|B2R5Q8_HUMAN	sp|P30039-2|PBLD_HUMAN;tr|A0A024QZK5|A0A024QZK5_HUMAN;sp|P30039|PBLD_HUMAN;tr|V9GY00|V9GY00_HUMAN;tr|Q8NAD7|Q8NAD7_HUMAN;tr|B2R5Q8|B2R5Q8_HUMAN	>sp|P30039-2|PBLD_HUMAN Isoform 2 of Phenazine biosynthesis-like domain-containing protein OS=Homo sapiens GN=PBLD;>tr|A0A024QZK5|A0A024QZK5_HUMAN MAWD binding protein, isoform CRA_b OS=Homo sapiens GN=MAWBP PE=4 SV=1;>sp|P30039|PBLD_HUMAN Phenazine biosyn	6	2	2	6.8	6.8	0	7.5254	10237.1	9741.9	10038.2	10600.4	11445.2	3
sp|P09382|LEG1_HUMAN	sp|P09382|LEG1_HUMAN	>sp|P09382|LEG1_HUMAN Galectin-1 OS=Homo sapiens GN=LGALS1 PE=1 SV=2	1	2	2	14.8	14.8	0	6.6991	9481.46	6927.4	7578.38	10142.3	9936.72	7
sp|Q8IVH4|MMAA_HUMAN;tr|Q495G5|Q495G5_HUMAN;tr|Q495G6|Q495G6_HUMAN;tr|D6RIS5|D6RIS5_HUMAN	sp|Q8IVH4|MMAA_HUMAN;tr|Q495G5|Q495G5_HUMAN;tr|Q495G6|Q495G6_HUMAN;tr|D6RIS5|D6RIS5_HUMAN	>sp|Q8IVH4|MMAA_HUMAN Methylmalonic aciduria type A protein, mitochondrial OS=Homo sapiens GN=MMAA PE=1 SV=1;>tr|Q495G5|Q495G5_HUMAN MMAA protein OS=Homo sapiens GN=MMAA PE=2 SV=1;>tr|Q495G6|Q495G6_HUMAN MMAA protein OS=Homo sapiens GN=MMAA PE=2 SV=1;>tr|D	4	2	2	4.3	4.3	0.0092679	1.2534	11715.2	11458	10724.6	12735.1	13470.9	3
sp|Q9P0K8-2|FOXJ2_HUMAN;sp|Q9P0K8|FOXJ2_HUMAN	sp|Q9P0K8-2|FOXJ2_HUMAN;sp|Q9P0K8|FOXJ2_HUMAN	>sp|Q9P0K8-2|FOXJ2_HUMAN Isoform FOXJ2.S of Forkhead box protein J2 OS=Homo sapiens GN=FOXJ2;>sp|Q9P0K8|FOXJ2_HUMAN Forkhead box protein J2 OS=Homo sapiens GN=FOXJ2 PE=1 SV=1	2	3	2	7.4	6.1	0	5.5639	3569.42	2486.1	2620.45	4925.15	3088.04	2
tr|D6RFX7|D6RFX7_HUMAN;sp|Q9C073|F117A_HUMAN;tr|D6RJ87|D6RJ87_HUMAN	tr|D6RFX7|D6RFX7_HUMAN;sp|Q9C073|F117A_HUMAN;tr|D6RJ87|D6RJ87_HUMAN	>tr|D6RFX7|D6RFX7_HUMAN Protein FAM117A (Fragment) OS=Homo sapiens GN=FAM117A PE=1 SV=1;>sp|Q9C073|F117A_HUMAN Protein FAM117A OS=Homo sapiens GN=FAM117A PE=1 SV=1;>tr|D6RJ87|D6RJ87_HUMAN Protein FAM117A (Fragment) OS=Homo sapiens GN=FAM117A PE=1 SV=1	3	2	2	9	9	0	6.812	10858.5	9405.8	9556.5	11136.3	14061.8	3
tr|H0YN78|H0YN78_HUMAN;tr|A0A024R9J9|A0A024R9J9_HUMAN;sp|Q9BV29|CO057_HUMAN;sp|Q9BV29-2|CO057_HUMAN;tr|H0YLN5|H0YLN5_HUMAN;sp|Q9BV29-3|CO057_HUMAN;tr|H0YM19|H0YM19_HUMAN;tr|H0YLI5|H0YLI5_HUMAN;tr|H0YMC0|H0YMC0_HUMAN	tr|H0YN78|H0YN78_HUMAN;tr|A0A024R9J9|A0A024R9J9_HUMAN;sp|Q9BV29|CO057_HUMAN;sp|Q9BV29-2|CO057_HUMAN;tr|H0YLN5|H0YLN5_HUMAN;sp|Q9BV29-3|CO057_HUMAN;tr|H0YM19|H0YM19_HUMAN;tr|H0YLI5|H0YLI5_HUMAN;tr|H0YMC0|H0YMC0_HUMAN	>tr|H0YN78|H0YN78_HUMAN Uncharacterized protein C15orf57 (Fragment) OS=Homo sapiens GN=C15orf57 PE=1 SV=1;>tr|A0A024R9J9|A0A024R9J9_HUMAN Coiled-coil domain containing 32, isoform CRA_a OS=Homo sapiens GN=CCDC32 PE=4 SV=1;>sp|Q9BV29|CO057_HUMAN Uncharacter	9	2	2	9.4	9.4	0	3.7259	15693.7	14877	13649.2	15018.3	18427.1	3
sp|Q5TFQ8|SIRBL_HUMAN;tr|B4DP97|B4DP97_HUMAN;sp|P78324-4|SHPS1_HUMAN;tr|D3DVW9|D3DVW9_HUMAN;sp|P78324|SHPS1_HUMAN;sp|P78324-2|SHPS1_HUMAN;tr|H3BTT9|H3BTT9_HUMAN;tr|H3BSK5|H3BSK5_HUMAN;tr|H3BUA5|H3BUA5_HUMAN;tr|H3BRP9|H3BRP9_HUMAN;tr|H3BV43|H3BV43_HUMAN;tr|H3BML4|H3BML4_HUMAN;tr|H9KV29|H9KV29_HUMAN;tr|A2RRP5|A2RRP5_HUMAN;sp|O00241-2|SIRB1_HUMAN;tr|H3BQ21|H3BQ21_HUMAN;sp|O00241|SIRB1_HUMAN;tr|Q2QD2…	sp|Q5TFQ8|SIRBL_HUMAN;tr|B4DP97|B4DP97_HUMAN;sp|P78324-4|SHPS1_HUMAN;tr|D3DVW9|D3DVW9_HUMAN;sp|P78324|SHPS1_HUMAN;sp|P78324-2|SHPS1_HUMAN;tr|H3BTT9|H3BTT9_HUMAN;tr|H3BSK5|H3BSK5_HUMAN;tr|H3BUA5|H3BUA5_HUMAN;tr|H3BRP9|H3BRP9_HUMAN;tr|H3BV43|H3BV43_HUMAN;tr|H3BML4|H3BML4_HUMAN;tr|H9KV29|H9KV29_HUMAN;tr|A2RRP5|A2RRP5_HUMAN;sp|O00241-2|SIRB1_HUMAN;tr|H3BQ21|H3BQ21_HUMAN;sp|O00241|SIRB1_HUMAN;tr|Q2QD2…	>sp|Q5TFQ8|SIRBL_HUMAN Signal-regulatory protein beta-1 isoform 3 OS=Homo sapiens GN=SIRPB1 PE=1 SV=1;>tr|B4DP97|B4DP97_HUMAN cDNA FLJ52934, highly similar to Tyrosine-protein phosphatase non-receptortype substrate 1 OS=Homo sapiens PE=2 SV=1;>sp|P78324-4|	18	2	2	4	4	0.0015073	2.3898	9838.61	9435.1	9036.73	9607.01	10636.2	2
tr|H3BLY2|H3BLY2_HUMAN;tr|A8K631|A8K631_HUMAN;sp|Q6PGQ7|BORA_HUMAN;tr|B5LMG6|B5LMG6_HUMAN;tr|A0A087WV86|A0A087WV86_HUMAN;tr|B4DUR2|B4DUR2_HUMAN;sp|Q6PGQ7-2|BORA_HUMAN	tr|H3BLY2|H3BLY2_HUMAN;tr|A8K631|A8K631_HUMAN;sp|Q6PGQ7|BORA_HUMAN;tr|B5LMG6|B5LMG6_HUMAN;tr|A0A087WV86|A0A087WV86_HUMAN;tr|B4DUR2|B4DUR2_HUMAN;sp|Q6PGQ7-2|BORA_HUMAN	>tr|H3BLY2|H3BLY2_HUMAN Protein aurora borealis (Fragment) OS=Homo sapiens GN=BORA PE=1 SV=1;>tr|A8K631|A8K631_HUMAN cDNA FLJ75310 OS=Homo sapiens PE=2 SV=1;>sp|Q6PGQ7|BORA_HUMAN Protein aurora borealis OS=Homo sapiens GN=BORA PE=1 SV=2;>tr|B5LMG6|B5LMG6_H	7	2	2	7.9	7.9	0.00013308	3.589	10034.8	10760	10362.5	10524.6	9474.17	3
sp|O95379-3|TFIP8_HUMAN;sp|O95379-2|TFIP8_HUMAN;tr|B3KUI2|B3KUI2_HUMAN;sp|O95379|TFIP8_HUMAN;tr|D6RCM8|D6RCM8_HUMAN;sp|O95379-4|TFIP8_HUMAN	sp|O95379-3|TFIP8_HUMAN;sp|O95379-2|TFIP8_HUMAN;tr|B3KUI2|B3KUI2_HUMAN;sp|O95379|TFIP8_HUMAN;tr|D6RCM8|D6RCM8_HUMAN;sp|O95379-4|TFIP8_HUMAN	>sp|O95379-3|TFIP8_HUMAN Isoform 3 of Tumor necrosis factor alpha-induced protein 8 OS=Homo sapiens GN=TNFAIP8;>sp|O95379-2|TFIP8_HUMAN Isoform 2 of Tumor necrosis factor alpha-induced protein 8 OS=Homo sapiens GN=TNFAIP8;>tr|B3KUI2|B3KUI2_HUMAN cDNA FLJ39	6	2	2	8	8	0.002243	2.2242	11668.3	11940	11389.7	10595.4	11839.2	3
sp|Q8N428-2|GLT16_HUMAN;tr|Q68VJ8|Q68VJ8_HUMAN;sp|Q8N428|GLT16_HUMAN	sp|Q8N428-2|GLT16_HUMAN;tr|Q68VJ8|Q68VJ8_HUMAN;sp|Q8N428|GLT16_HUMAN	>sp|Q8N428-2|GLT16_HUMAN Isoform 2 of Polypeptide N-acetylgalactosaminyltransferase 16 OS=Homo sapiens GN=GALNT16;>tr|Q68VJ8|Q68VJ8_HUMAN Polypeptide N-acetylgalactosaminyltransferase OS=Homo sapiens GN=GALNT16 PE=2 SV=1;>sp|Q8N428|GLT16_HUMAN Polypeptide	3	2	2	3.1	3.1	0.0003861	2.8814	13121.6	13808	13540.8	12114.2	14093.4	2
sp|Q14865-2|ARI5B_HUMAN;sp|Q14865|ARI5B_HUMAN	sp|Q14865-2|ARI5B_HUMAN;sp|Q14865|ARI5B_HUMAN	>sp|Q14865-2|ARI5B_HUMAN Isoform 2 of AT-rich interactive domain-containing protein 5B OS=Homo sapiens GN=ARID5B;>sp|Q14865|ARI5B_HUMAN AT-rich interactive domain-containing protein 5B OS=Homo sapiens GN=ARID5B PE=1 SV=3	2	2	2	2.9	2.9	0	9.4924	8302.38	8319.9	7705.01	9125.47	8675.28	3
tr|B3KMZ5|B3KMZ5_HUMAN;sp|Q8N6S5|AR6P6_HUMAN	tr|B3KMZ5|B3KMZ5_HUMAN;sp|Q8N6S5|AR6P6_HUMAN	>tr|B3KMZ5|B3KMZ5_HUMAN cDNA FLJ13047 fis, clone NT2RP3001383, highly similar to Homo sapiens ADP-ribosylation-like factor 6 interacting protein 6 (ARL6IP6), mRNA OS=Homo sapiens PE=2 SV=1;>sp|Q8N6S5|AR6P6_HUMAN ADP-ribosylation factor-like protein 6-inter	2	2	2	5.3	5.3	0	7.5406	9688.17	9820.9	10707.2	10904.8	10390.6	5
sp|Q9H3J6|CL065_HUMAN;tr|F5GWJ6|F5GWJ6_HUMAN;sp|Q9H3J6-2|CL065_HUMAN;tr|F5H4X5|F5H4X5_HUMAN	sp|Q9H3J6|CL065_HUMAN;tr|F5GWJ6|F5GWJ6_HUMAN;sp|Q9H3J6-2|CL065_HUMAN;tr|F5H4X5|F5H4X5_HUMAN	>sp|Q9H3J6|CL065_HUMAN Probable peptide chain release factor C12orf65, mitochondrial OS=Homo sapiens GN=C12orf65 PE=2 SV=1;>tr|F5GWJ6|F5GWJ6_HUMAN Probable peptide chain release factor C12orf65, mitochondrial (Fragment) OS=Homo sapiens GN=C12orf65 PE=4 SV=	4	2	2	9.6	9.6	0.0001312	3.2929	10111	9210.4	9549.24	9405.58	11278.8	4
sp|A8MW92-2|P20L1_HUMAN;tr|A8MUE8|A8MUE8_HUMAN;tr|A8MXR8|A8MXR8_HUMAN;tr|A0A024R9G8|A0A024R9G8_HUMAN;sp|A8MW92-4|P20L1_HUMAN;tr|A0A0A0MQS0|A0A0A0MQS0_HUMAN;tr|F8W9L8|F8W9L8_HUMAN;sp|A8MW92|P20L1_HUMAN;tr|Q9H8G4|Q9H8G4_HUMAN;tr|E9PM57|E9PM57_HUMAN	sp|A8MW92-2|P20L1_HUMAN;tr|A8MUE8|A8MUE8_HUMAN;tr|A8MXR8|A8MXR8_HUMAN;tr|A0A024R9G8|A0A024R9G8_HUMAN;sp|A8MW92-4|P20L1_HUMAN;tr|A0A0A0MQS0|A0A0A0MQS0_HUMAN;tr|F8W9L8|F8W9L8_HUMAN;sp|A8MW92|P20L1_HUMAN;tr|Q9H8G4|Q9H8G4_HUMAN;tr|E9PM57|E9PM57_HUMAN	>sp|A8MW92-2|P20L1_HUMAN Isoform 2 of PHD finger protein 20-like protein 1 OS=Homo sapiens GN=PHF20L1;>tr|A8MUE8|A8MUE8_HUMAN PHD finger protein 20-like protein 1 OS=Homo sapiens GN=PHF20L1 PE=4 SV=1;>tr|A8MXR8|A8MXR8_HUMAN PHD finger protein 20-like prote	10	2	2	6.3	6.3	0	5.4961	12928.8	13924	14069.4	12391.2	12473.3	3
tr|B7ZAX5|B7ZAX5_HUMAN;tr|B4DW43|B4DW43_HUMAN;sp|Q01415-2|GALK2_HUMAN;sp|Q01415|GALK2_HUMAN;tr|H0YK30|H0YK30_HUMAN;tr|H0YLL8|H0YLL8_HUMAN;tr|B3KUV8|B3KUV8_HUMAN;tr|H0YK10|H0YK10_HUMAN	tr|B7ZAX5|B7ZAX5_HUMAN;tr|B4DW43|B4DW43_HUMAN;sp|Q01415-2|GALK2_HUMAN;sp|Q01415|GALK2_HUMAN;tr|H0YK30|H0YK30_HUMAN;tr|H0YLL8|H0YLL8_HUMAN;tr|B3KUV8|B3KUV8_HUMAN;tr|H0YK10|H0YK10_HUMAN	>tr|B7ZAX5|B7ZAX5_HUMAN N-acetylgalactosamine kinase OS=Homo sapiens GN=GALK2 PE=2 SV=1;>tr|B4DW43|B4DW43_HUMAN cDNA FLJ56162, highly similar to N-acetylgalactosamine kinase (EC 2.7.1.157) OS=Homo sapiens PE=2 SV=1;>sp|Q01415-2|GALK2_HUMAN Isoform 2 of N-a	8	2	2	4.1	4.1	0	4.3894	10463	10142	10636.5	11596.4	11283	4
sp|B0I1T2|MYO1G_HUMAN;tr|F8WEW9|F8WEW9_HUMAN;sp|B0I1T2-2|MYO1G_HUMAN;sp|B0I1T2-3|MYO1G_HUMAN;sp|B0I1T2-4|MYO1G_HUMAN;tr|Q6ZNK5|Q6ZNK5_HUMAN	sp|B0I1T2|MYO1G_HUMAN;tr|F8WEW9|F8WEW9_HUMAN;sp|B0I1T2-2|MYO1G_HUMAN;sp|B0I1T2-3|MYO1G_HUMAN;sp|B0I1T2-4|MYO1G_HUMAN;tr|Q6ZNK5|Q6ZNK5_HUMAN	>sp|B0I1T2|MYO1G_HUMAN Unconventional myosin-Ig OS=Homo sapiens GN=MYO1G PE=1 SV=2;>tr|F8WEW9|F8WEW9_HUMAN Unconventional myosin-Ig OS=Homo sapiens GN=MYO1G PE=4 SV=1;>sp|B0I1T2-2|MYO1G_HUMAN Isoform 2 of Unconventional myosin-Ig OS=Homo sapiens GN=MYO1G;>	6	2	2	2.5	2.5	0.00050819	2.6168	12450.4	11730	10947.3	13645.1	15302.7	3
tr|D6RJ90|D6RJ90_HUMAN;sp|Q9Y6G5|COMDA_HUMAN;tr|H0Y9N4|H0Y9N4_HUMAN;tr|D6RC04|D6RC04_HUMAN	tr|D6RJ90|D6RJ90_HUMAN;sp|Q9Y6G5|COMDA_HUMAN;tr|H0Y9N4|H0Y9N4_HUMAN;tr|D6RC04|D6RC04_HUMAN	>tr|D6RJ90|D6RJ90_HUMAN COMM domain containing 10, isoform CRA_b OS=Homo sapiens GN=COMMD10 PE=4 SV=1;>sp|Q9Y6G5|COMDA_HUMAN COMM domain-containing protein 10 OS=Homo sapiens GN=COMMD10 PE=1 SV=1;>tr|H0Y9N4|H0Y9N4_HUMAN COMM domain-containing protein 10 (F	4	2	2	12.2	12.2	0	7.2681	14254.3	13294	13205.9	13816	15022.5	5
sp|Q9BUV8-4|CT024_HUMAN;sp|Q9BUV8-3|CT024_HUMAN;sp|Q9BUV8-2|CT024_HUMAN;sp|Q9BUV8|CT024_HUMAN;sp|Q9BUV8-5|CT024_HUMAN	sp|Q9BUV8-4|CT024_HUMAN;sp|Q9BUV8-3|CT024_HUMAN;sp|Q9BUV8-2|CT024_HUMAN;sp|Q9BUV8|CT024_HUMAN;sp|Q9BUV8-5|CT024_HUMAN	>sp|Q9BUV8-4|CT024_HUMAN Isoform 4 of Uncharacterized protein C20orf24 OS=Homo sapiens GN=C20orf24;>sp|Q9BUV8-3|CT024_HUMAN Isoform 3 of Uncharacterized protein C20orf24 OS=Homo sapiens GN=C20orf24;>sp|Q9BUV8-2|CT024_HUMAN Isoform 2 of Uncharacterized prot	5	2	2	25.3	25.3	0	6.1283	19363.3	17331	16682.3	13640.1	21129.1	2
tr|B2R506|B2R506_HUMAN;tr|A0A024R5Z5|A0A024R5Z5_HUMAN;sp|P52657|T2AG_HUMAN;tr|A8MYR4|A8MYR4_HUMAN;tr|H0YK39|H0YK39_HUMAN	tr|B2R506|B2R506_HUMAN;tr|A0A024R5Z5|A0A024R5Z5_HUMAN;sp|P52657|T2AG_HUMAN;tr|A8MYR4|A8MYR4_HUMAN;tr|H0YK39|H0YK39_HUMAN	>tr|B2R506|B2R506_HUMAN Transcription initiation factor IIA subunit 2 OS=Homo sapiens PE=2 SV=1;>tr|A0A024R5Z5|A0A024R5Z5_HUMAN Transcription initiation factor IIA subunit 2 OS=Homo sapiens GN=GTF2A2 PE=3 SV=1;>sp|P52657|T2AG_HUMAN Transcription initiation	5	2	2	14.7	14.7	0.00038555	2.8567	17247.2	20376	19991.3	17914.4	13124.3	4
tr|E5RHV2|E5RHV2_HUMAN;tr|E5RI20|E5RI20_HUMAN;tr|E5RFM7|E5RFM7_HUMAN;tr|E5RI04|E5RI04_HUMAN;tr|J3KP26|J3KP26_HUMAN;tr|B3KT99|B3KT99_HUMAN;tr|A0A024R9E1|A0A024R9E1_HUMAN;sp|Q86W74-2|ANR46_HUMAN;tr|A0A024R9G2|A0A024R9G2_HUMAN;sp|Q86W74|ANR46_HUMAN	tr|E5RHV2|E5RHV2_HUMAN;tr|E5RI20|E5RI20_HUMAN;tr|E5RFM7|E5RFM7_HUMAN;tr|E5RI04|E5RI04_HUMAN;tr|J3KP26|J3KP26_HUMAN;tr|B3KT99|B3KT99_HUMAN;tr|A0A024R9E1|A0A024R9E1_HUMAN;sp|Q86W74-2|ANR46_HUMAN;tr|A0A024R9G2|A0A024R9G2_HUMAN;sp|Q86W74|ANR46_HUMAN	>tr|E5RHV2|E5RHV2_HUMAN Ankyrin repeat domain-containing protein 46 (Fragment) OS=Homo sapiens GN=ANKRD46 PE=1 SV=1;>tr|E5RI20|E5RI20_HUMAN Ankyrin repeat domain-containing protein 46 (Fragment) OS=Homo sapiens GN=ANKRD46 PE=1 SV=4;>tr|E5RFM7|E5RFM7_HUMAN	10	2	2	28	28	0	7.9423	9938.98	10082	10303.5	10647.9	10432.2	2
sp|Q9BRQ3-3|NUD22_HUMAN;sp|Q9BRQ3|NUD22_HUMAN;tr|H0YGG2|H0YGG2_HUMAN;tr|F5H1N0|F5H1N0_HUMAN;tr|G3V1M6|G3V1M6_HUMAN;sp|Q9BRQ3-2|NUD22_HUMAN;tr|J3KQJ3|J3KQJ3_HUMAN	sp|Q9BRQ3-3|NUD22_HUMAN;sp|Q9BRQ3|NUD22_HUMAN;tr|H0YGG2|H0YGG2_HUMAN;tr|F5H1N0|F5H1N0_HUMAN;tr|G3V1M6|G3V1M6_HUMAN;sp|Q9BRQ3-2|NUD22_HUMAN;tr|J3KQJ3|J3KQJ3_HUMAN	>sp|Q9BRQ3-3|NUD22_HUMAN Isoform 3 of Nucleoside diphosphate-linked moiety X motif 22 OS=Homo sapiens GN=NUDT22;>sp|Q9BRQ3|NUD22_HUMAN Nucleoside diphosphate-linked moiety X motif 22 OS=Homo sapiens GN=NUDT22 PE=2 SV=3;>tr|H0YGG2|H0YGG2_HUMAN Nucleoside di	7	2	2	7.4	7.4	0	6.2443	6727.46	6019.3	6337.47	6687.17	7236.65	4
sp|Q9UHA4|LTOR3_HUMAN;sp|Q9UHA4-2|LTOR3_HUMAN;tr|Q53FH6|Q53FH6_HUMAN	sp|Q9UHA4|LTOR3_HUMAN;sp|Q9UHA4-2|LTOR3_HUMAN;tr|Q53FH6|Q53FH6_HUMAN	>sp|Q9UHA4|LTOR3_HUMAN Ragulator complex protein LAMTOR3 OS=Homo sapiens GN=LAMTOR3 PE=1 SV=1;>sp|Q9UHA4-2|LTOR3_HUMAN Isoform 2 of Ragulator complex protein LAMTOR3 OS=Homo sapiens GN=LAMTOR3;>tr|Q53FH6|Q53FH6_HUMAN Mitogen-activated protein kinase kinase	3	2	2	30.6	30.6	0	6.0968	26030.2	29340	25703.1	22905.7	30168.3	5
sp|Q9Y3C7|MED31_HUMAN;tr|I3L2J1|I3L2J1_HUMAN	sp|Q9Y3C7|MED31_HUMAN;tr|I3L2J1|I3L2J1_HUMAN	>sp|Q9Y3C7|MED31_HUMAN Mediator of RNA polymerase II transcription subunit 31 OS=Homo sapiens GN=MED31 PE=1 SV=1;>tr|I3L2J1|I3L2J1_HUMAN Mediator of RNA polymerase II transcription subunit 31 OS=Homo sapiens GN=MED31 PE=1 SV=1	2	2	2	16.8	16.8	0.0031723	1.8638	19797	22615	21216.9	18542.4	22585.9	4
tr|H0YAG5|H0YAG5_HUMAN;tr|D6RCM2|D6RCM2_HUMAN;tr|A0A024RDH9|A0A024RDH9_HUMAN;sp|Q9Y3D5|RT18C_HUMAN	tr|H0YAG5|H0YAG5_HUMAN;tr|D6RCM2|D6RCM2_HUMAN;tr|A0A024RDH9|A0A024RDH9_HUMAN;sp|Q9Y3D5|RT18C_HUMAN	>tr|H0YAG5|H0YAG5_HUMAN 28S ribosomal protein S18c, mitochondrial (Fragment) OS=Homo sapiens GN=MRPS18C PE=1 SV=1;>tr|D6RCM2|D6RCM2_HUMAN 28S ribosomal protein S18c, mitochondrial OS=Homo sapiens GN=MRPS18C PE=4 SV=1;>tr|A0A024RDH9|A0A024RDH9_HUMAN Mitocho	4	2	2	18.6	18.6	0	4.3654	4983.45	4562.3	6057.4	3912.43	5319.14	4
sp|Q9HAW0-2|BRF2_HUMAN;sp|Q9HAW0|BRF2_HUMAN;tr|E5RGF6|E5RGF6_HUMAN;tr|E5RGX1|E5RGX1_HUMAN	sp|Q9HAW0-2|BRF2_HUMAN;sp|Q9HAW0|BRF2_HUMAN;tr|E5RGF6|E5RGF6_HUMAN;tr|E5RGX1|E5RGX1_HUMAN	>sp|Q9HAW0-2|BRF2_HUMAN Isoform 2 of Transcription factor IIIB 50 kDa subunit OS=Homo sapiens GN=BRF2;>sp|Q9HAW0|BRF2_HUMAN Transcription factor IIIB 50 kDa subunit OS=Homo sapiens GN=BRF2 PE=1 SV=1;>tr|E5RGF6|E5RGF6_HUMAN Transcription factor IIIB 50 kDa	4	2	2	4.3	4.3	0.00013307	3.5857	14532.4	16759	15547.7	14570.4	13867	3
tr|Q5U602|Q5U602_HUMAN;sp|Q9H082|RB33B_HUMAN	tr|Q5U602|Q5U602_HUMAN;sp|Q9H082|RB33B_HUMAN	>tr|Q5U602|Q5U602_HUMAN RAB33B, member RAS oncogene family OS=Homo sapiens GN=RAB33B PE=2 SV=1;>sp|Q9H082|RB33B_HUMAN Ras-related protein Rab-33B OS=Homo sapiens GN=RAB33B PE=1 SV=1	2	2	2	7.9	7.9	0.0012618	2.4758	13865.4	14838	13218.4	13122.3	14773.9	3
tr|A0A087WVK0|A0A087WVK0_HUMAN;sp|P49759|CLK1_HUMAN;tr|B7ZA12|B7ZA12_HUMAN;sp|P49759-3|CLK1_HUMAN;tr|F8WBF5|F8WBF5_HUMAN;tr|B8ZZR0|B8ZZR0_HUMAN	tr|A0A087WVK0|A0A087WVK0_HUMAN;sp|P49759|CLK1_HUMAN;tr|B7ZA12|B7ZA12_HUMAN;sp|P49759-3|CLK1_HUMAN;tr|F8WBF5|F8WBF5_HUMAN;tr|B8ZZR0|B8ZZR0_HUMAN	>tr|A0A087WVK0|A0A087WVK0_HUMAN Dual-specificity protein kinase CLK1 OS=Homo sapiens GN=CLK1 PE=1 SV=1;>sp|P49759|CLK1_HUMAN Dual specificity protein kinase CLK1 OS=Homo sapiens GN=CLK1 PE=1 SV=2;>tr|B7ZA12|B7ZA12_HUMAN cDNA, FLJ79026, highly similar to Du	6	6	2	15.2	3.1	0	23.918	15383.7	21352	15513.8	16799.1	19701.7	3
tr|A0A087WY88|A0A087WY88_HUMAN;sp|Q8N5M9|JAGN1_HUMAN;tr|Q9BY51|Q9BY51_HUMAN	tr|A0A087WY88|A0A087WY88_HUMAN;sp|Q8N5M9|JAGN1_HUMAN;tr|Q9BY51|Q9BY51_HUMAN	>tr|A0A087WY88|A0A087WY88_HUMAN Protein jagunal homolog 1 OS=Homo sapiens GN=JAGN1 PE=1 SV=1;>sp|Q8N5M9|JAGN1_HUMAN Protein jagunal homolog 1 OS=Homo sapiens GN=JAGN1 PE=1 SV=1;>tr|Q9BY51|Q9BY51_HUMAN GL009 OS=Homo sapiens PE=2 SV=1	3	2	2	13.3	13.3	0	21.159	14100.8	14585	14484.7	13365	14425.3	3
tr|A0A024R900|A0A024R900_HUMAN;sp|Q92535|PIGC_HUMAN	tr|A0A024R900|A0A024R900_HUMAN;sp|Q92535|PIGC_HUMAN	>tr|A0A024R900|A0A024R900_HUMAN Phosphatidylinositol glycan, class C, isoform CRA_a OS=Homo sapiens GN=PIGC PE=4 SV=1;>sp|Q92535|PIGC_HUMAN Phosphatidylinositol N-acetylglucosaminyltransferase subunit C OS=Homo sapiens GN=PIGC PE=2 SV=1	2	3	2	6.1	6.1	0	6.1359	16505.7	16981	16411.2	15498.7	18895.9	3
sp|Q99697-3|PITX2_HUMAN;tr|D6RFI4|D6RFI4_HUMAN;sp|Q99697|PITX2_HUMAN;sp|Q99697-2|PITX2_HUMAN;tr|D6RBG8|D6RBG8_HUMAN;tr|U3KQ81|U3KQ81_HUMAN	sp|Q99697-3|PITX2_HUMAN;tr|D6RFI4|D6RFI4_HUMAN;sp|Q99697|PITX2_HUMAN;sp|Q99697-2|PITX2_HUMAN;tr|D6RBG8|D6RBG8_HUMAN	>sp|Q99697-3|PITX2_HUMAN Isoform PTX2A of Pituitary homeobox 2 OS=Homo sapiens GN=PITX2;>tr|D6RFI4|D6RFI4_HUMAN Pituitary homeobox 2 (Fragment) OS=Homo sapiens GN=PITX2 PE=4 SV=1;>sp|Q99697|PITX2_HUMAN Pituitary homeobox 2 OS=Homo sapiens GN=PITX2 PE=1 SV=	6	3	2	12.9	8.9	0	16.699	7380.19	6539	7135.48	7572.07	6891.55	5
sp|Q9Y6N1|COX11_HUMAN;tr|B4DEY8|B4DEY8_HUMAN;tr|B4DI26|B4DI26_HUMAN;sp|Q9Y6N1-2|COX11_HUMAN	sp|Q9Y6N1|COX11_HUMAN;tr|B4DEY8|B4DEY8_HUMAN;tr|B4DI26|B4DI26_HUMAN;sp|Q9Y6N1-2|COX11_HUMAN	>sp|Q9Y6N1|COX11_HUMAN Cytochrome c oxidase assembly protein COX11, mitochondrial OS=Homo sapiens GN=COX11 PE=1 SV=3;>tr|B4DEY8|B4DEY8_HUMAN cDNA FLJ60452, highly similar to Cytochrome c oxidase assembly protein COX11, mitochondrial OS=Homo sapiens PE=2 SV	4	2	2	6.5	6.5	0.0036527	1.8129	12994.8	12905	12257.1	12804.8	12968.4	6
tr|E9PKY8|E9PKY8_HUMAN;tr|E9PJM0|E9PJM0_HUMAN;sp|Q03393|PTPS_HUMAN	tr|E9PKY8|E9PKY8_HUMAN;tr|E9PJM0|E9PJM0_HUMAN;sp|Q03393|PTPS_HUMAN	>tr|E9PKY8|E9PKY8_HUMAN 6-pyruvoyl tetrahydrobiopterin synthase OS=Homo sapiens GN=PTS PE=4 SV=1;>tr|E9PJM0|E9PJM0_HUMAN 6-pyruvoyl tetrahydrobiopterin synthase OS=Homo sapiens GN=PTS PE=1 SV=1;>sp|Q03393|PTPS_HUMAN 6-pyruvoyl tetrahydrobiopterin synthase	3	2	2	38.2	38.2	0	7.2477	9197.18	9486.2	10188.3	9963.76	8630.93	4
tr|A2VDJ4|A2VDJ4_HUMAN;sp|Q9UJJ9|GNPTG_HUMAN;tr|Q96RZ2|Q96RZ2_HUMAN;tr|H0YEA7|H0YEA7_HUMAN	tr|A2VDJ4|A2VDJ4_HUMAN;sp|Q9UJJ9|GNPTG_HUMAN;tr|Q96RZ2|Q96RZ2_HUMAN;tr|H0YEA7|H0YEA7_HUMAN	>tr|A2VDJ4|A2VDJ4_HUMAN GNPTG protein (Fragment) OS=Homo sapiens GN=GNPTG PE=2 SV=1;>sp|Q9UJJ9|GNPTG_HUMAN N-acetylglucosamine-1-phosphotransferase subunit gamma OS=Homo sapiens GN=GNPTG PE=1 SV=1;>tr|Q96RZ2|Q96RZ2_HUMAN N-acetylglucosamine-1-phosphate tra	4	2	2	6.5	6.5	0.004474	1.6922	28233.6	17491	19804.4	26452	20949	11
sp|O14910|LIN7A_HUMAN;tr|H0YIA8|H0YIA8_HUMAN;tr|H0YI92|H0YI92_HUMAN;tr|J3KN23|J3KN23_HUMAN	sp|O14910|LIN7A_HUMAN;tr|H0YIA8|H0YIA8_HUMAN;tr|H0YI92|H0YI92_HUMAN	>sp|O14910|LIN7A_HUMAN Protein lin-7 homolog A OS=Homo sapiens GN=LIN7A PE=1 SV=2;>tr|H0YIA8|H0YIA8_HUMAN Protein lin-7 homolog A (Fragment) OS=Homo sapiens GN=LIN7A PE=4 SV=1;>tr|H0YI92|H0YI92_HUMAN Protein lin-7 homolog A (Fragment) OS=Homo sapiens GN=LI	4	8	2	36.1	9.9	0	6.937	11143	9541.4	8960.35	10207.1	11709.6	2
sp|Q9NXF8|ZDHC7_HUMAN;sp|Q9NXF8-2|ZDHC7_HUMAN;tr|H3BNQ9|H3BNQ9_HUMAN	sp|Q9NXF8|ZDHC7_HUMAN;sp|Q9NXF8-2|ZDHC7_HUMAN;tr|H3BNQ9|H3BNQ9_HUMAN	>sp|Q9NXF8|ZDHC7_HUMAN Palmitoyltransferase ZDHHC7 OS=Homo sapiens GN=ZDHHC7 PE=2 SV=2;>sp|Q9NXF8-2|ZDHC7_HUMAN Isoform 2 of Palmitoyltransferase ZDHHC7 OS=Homo sapiens GN=ZDHHC7;>tr|H3BNQ9|H3BNQ9_HUMAN Palmitoyltransferase (Fragment) OS=Homo sapiens GN=ZD	3	2	2	5.2	5.2	0.0037695	1.7972	13970.8	14444	14864.2	13103.1	12630.3	6
tr|A4D1A8|A4D1A8_HUMAN;sp|Q9Y6V0-2|PCLO_HUMAN;sp|Q9Y6V0-6|PCLO_HUMAN;sp|Q9Y6V0|PCLO_HUMAN;sp|Q9Y6V0-5|PCLO_HUMAN	tr|A4D1A8|A4D1A8_HUMAN;sp|Q9Y6V0-2|PCLO_HUMAN;sp|Q9Y6V0-6|PCLO_HUMAN;sp|Q9Y6V0|PCLO_HUMAN;sp|Q9Y6V0-5|PCLO_HUMAN	>tr|A4D1A8|A4D1A8_HUMAN Similar to Piccolo protein (Aczonin) OS=Homo sapiens GN=LOC392742 PE=4 SV=1;>sp|Q9Y6V0-2|PCLO_HUMAN Isoform 2 of Protein piccolo OS=Homo sapiens GN=PCLO;>sp|Q9Y6V0-6|PCLO_HUMAN Isoform 6 of Protein piccolo OS=Homo sapiens GN=PCLO;>s	5	2	2	0.5	0.5	0.0026016	2.1278	10036.6	11072	11500.1	13183	8843.61	3
tr|A0A087X138|A0A087X138_HUMAN;tr|Q05BR4|Q05BR4_HUMAN;sp|Q8TF71|MOT10_HUMAN;tr|H0Y3W8|H0Y3W8_HUMAN;tr|H0Y5M8|H0Y5M8_HUMAN	tr|A0A087X138|A0A087X138_HUMAN;tr|Q05BR4|Q05BR4_HUMAN;sp|Q8TF71|MOT10_HUMAN;tr|H0Y3W8|H0Y3W8_HUMAN;tr|H0Y5M8|H0Y5M8_HUMAN	>tr|A0A087X138|A0A087X138_HUMAN Monocarboxylate transporter 10 OS=Homo sapiens GN=SLC16A10 PE=4 SV=1;>tr|Q05BR4|Q05BR4_HUMAN SLC16A10 protein OS=Homo sapiens GN=SLC16A10 PE=2 SV=1;>sp|Q8TF71|MOT10_HUMAN Monocarboxylate transporter 10 OS=Homo sapiens GN=SLC	5	2	2	7.1	7.1	0	20.671	13152.5	12038	11500.1	13328.6	14629.6	6
tr|Q53F27|Q53F27_HUMAN;tr|A0A024R001|A0A024R001_HUMAN;sp|Q9P0S9|TM14C_HUMAN	tr|Q53F27|Q53F27_HUMAN;tr|A0A024R001|A0A024R001_HUMAN;sp|Q9P0S9|TM14C_HUMAN	>tr|Q53F27|Q53F27_HUMAN Transmembrane protein 14C variant (Fragment) OS=Homo sapiens PE=2 SV=1;>tr|A0A024R001|A0A024R001_HUMAN Transmembrane protein 14C, isoform CRA_a OS=Homo sapiens GN=TMEM14C PE=4 SV=1;>sp|Q9P0S9|TM14C_HUMAN Transmembrane protein 14C OS	3	2	2	14.3	14.3	0	4.5524	29188.3	48066	60894.5	33627.5	18238.6	3
sp|P35711-5|SOX5_HUMAN;tr|I3L0A5|I3L0A5_HUMAN;tr|B7Z5Z3|B7Z5Z3_HUMAN;sp|P35711-4|SOX5_HUMAN;tr|T2CZM2|T2CZM2_HUMAN;tr|F5H0I3|F5H0I3_HUMAN;tr|T2CYZ2|T2CYZ2_HUMAN;sp|P35711-2|SOX5_HUMAN;tr|A0A024RB06|A0A024RB06_HUMAN;sp|P35711|SOX5_HUMAN;sp|P35712-4|SOX6_HUMAN;sp|P35712-2|SOX6_HUMAN;sp|P35712-3|SOX6_HUMAN;sp|P35712|SOX6_HUMAN;tr|F5H876|F5H876_HUMAN;tr|Q6IBT9|Q6IBT9_HUMAN;tr|Q53EV3|Q53EV3_HUMAN;sp|P…	sp|P35711-5|SOX5_HUMAN;tr|I3L0A5|I3L0A5_HUMAN;tr|B7Z5Z3|B7Z5Z3_HUMAN;sp|P35711-4|SOX5_HUMAN;tr|T2CZM2|T2CZM2_HUMAN;tr|F5H0I3|F5H0I3_HUMAN;tr|T2CYZ2|T2CYZ2_HUMAN;sp|P35711-2|SOX5_HUMAN;tr|A0A024RB06|A0A024RB06_HUMAN;sp|P35711|SOX5_HUMAN;sp|P35712-4|SOX6_HUMAN;sp|P35712-2|SOX6_HUMAN;sp|P35712-3|SOX6_HUMAN;sp|P35712|SOX6_HUMAN	>sp|P35711-5|SOX5_HUMAN Isoform 5 of Transcription factor SOX-5 OS=Homo sapiens GN=SOX5;>tr|I3L0A5|I3L0A5_HUMAN Transcription factor SOX-5 OS=Homo sapiens GN=SOX5 PE=4 SV=1;>tr|B7Z5Z3|B7Z5Z3_HUMAN cDNA FLJ55780, highly similar to Transcription factor SOX-5	20	3	2	3.6	2.4	0	5.6466	13007.6	11013	11332.6	12859.4	11720.1	4
sp|Q7Z5L9-2|I2BP2_HUMAN	sp|Q7Z5L9-2|I2BP2_HUMAN	>sp|Q7Z5L9-2|I2BP2_HUMAN Isoform 2 of Interferon regulatory factor 2-binding protein 2 OS=Homo sapiens GN=IRF2BP2	1	25	2	50.4	2.1	0	3.915	11070.5	11260	10580.4	13301.3	10100.3	3
sp|P58317|ZN121_HUMAN;tr|B4DNH5|B4DNH5_HUMAN;tr|A0PJ55|A0PJ55_HUMAN;sp|Q96MU6-2|ZN778_HUMAN;sp|Q96MU6|ZN778_HUMAN;tr|A0A0A0MSW5|A0A0A0MSW5_HUMAN;tr|K7EN93|K7EN93_HUMAN;tr|K7EQI1|K7EQI1_HUMAN;tr|M0R1L6|M0R1L6_HUMAN;sp|Q0D2J5-3|ZN763_HUMAN;sp|P17030-2|ZNF25_HUMAN;sp|Q0D2J5|ZN763_HUMAN;sp|Q0D2J5-2|ZN763_HUMAN;tr|B4DMI8|B4DMI8_HUMAN;tr|F5H0A9|F5H0A9_HUMAN;tr|B4DRB5|B4DRB5_HUMAN;tr|B1AKS7|B1AKS7_HUMAN…	sp|P58317|ZN121_HUMAN;tr|B4DNH5|B4DNH5_HUMAN	>sp|P58317|ZN121_HUMAN Zinc finger protein 121 OS=Homo sapiens GN=ZNF121 PE=2 SV=2;>tr|B4DNH5|B4DNH5_HUMAN cDNA FLJ59039, highly similar to Homo sapiens zinc finger protein 121 (ZNF121), mRNA OS=Homo sapiens PE=2 SV=1	41	5	2	14.9	5.4	0	11.484	8212.87	7660.2	7819.34	8262.31	7007.22	4
tr|A8KA33|A8KA33_HUMAN;sp|Q9Y2L9-2|LRCH1_HUMAN;sp|Q9Y2L9|LRCH1_HUMAN;tr|Q8TAR8|Q8TAR8_HUMAN;sp|Q9Y2L9-3|LRCH1_HUMAN	tr|A8KA33|A8KA33_HUMAN;sp|Q9Y2L9-2|LRCH1_HUMAN;sp|Q9Y2L9|LRCH1_HUMAN;tr|Q8TAR8|Q8TAR8_HUMAN;sp|Q9Y2L9-3|LRCH1_HUMAN	>tr|A8KA33|A8KA33_HUMAN cDNA FLJ76690, highly similar to Homo sapiens neuronal protein isoform a mRNA OS=Homo sapiens PE=2 SV=1;>sp|Q9Y2L9-2|LRCH1_HUMAN Isoform 2 of Leucine-rich repeat and calponin homology domain-containing protein 1 OS=Homo sapiens GN=L	5	5	2	5.6	2.9	0.00013154	3.3481	14588.8	14927	13140	15731.2	18314.4	2
sp|P26358|DNMT1_HUMAN;tr|A0A024R7E3|A0A024R7E3_HUMAN;tr|Q59FP7|Q59FP7_HUMAN;sp|P26358-3|DNMT1_HUMAN;tr|B3KVA0|B3KVA0_HUMAN;tr|K7ENW7|K7ENW7_HUMAN;tr|K7EJL0|K7EJL0_HUMAN;tr|K7ENQ6|K7ENQ6_HUMAN;tr|K7ERQ1|K7ERQ1_HUMAN;tr|K7EMU8|K7EMU8_HUMAN;tr|K7EIZ6|K7EIZ6_HUMAN	sp|P26358|DNMT1_HUMAN;tr|A0A024R7E3|A0A024R7E3_HUMAN;tr|Q59FP7|Q59FP7_HUMAN;sp|P26358-3|DNMT1_HUMAN	>sp|P26358|DNMT1_HUMAN DNA (cytosine-5)-methyltransferase 1 OS=Homo sapiens GN=DNMT1 PE=1 SV=2;>tr|A0A024R7E3|A0A024R7E3_HUMAN DNA (cytosine-5)-methyltransferase OS=Homo sapiens GN=DNMT1 PE=3 SV=1;>tr|Q59FP7|Q59FP7_HUMAN DNA (Cytosine-5-)-methyltransferase	11	81	2	46.8	1	0	6.4065	9330.69	7876.1	7422.91	10373.9	9212.3	3
tr|Q5RI18|Q5RI18_HUMAN	tr|Q5RI18|Q5RI18_HUMAN	>tr|Q5RI18|Q5RI18_HUMAN Heterogeneous nuclear ribonucleoprotein U (Fragment) OS=Homo sapiens GN=HNRNPU PE=1 SV=4	1	15	2	58.5	5.8	0	8.7894	13384.8	15330	13923.2	14137.6	13236	3
sp|Q14188-6|TFDP2_HUMAN;sp|Q14188-4|TFDP2_HUMAN;sp|Q14188-5|TFDP2_HUMAN;sp|Q14188-8|TFDP2_HUMAN;sp|Q14188|TFDP2_HUMAN;tr|C9JNB6|C9JNB6_HUMAN;tr|H7C5C2|H7C5C2_HUMAN;tr|C9J977|C9J977_HUMAN;tr|C9J461|C9J461_HUMAN;tr|C9J872|C9J872_HUMAN;sp|Q14188-7|TFDP2_HUMAN;sp|Q14188-2|TFDP2_HUMAN;sp|Q14188-3|TFDP2_HUMAN	sp|Q14188-6|TFDP2_HUMAN;sp|Q14188-4|TFDP2_HUMAN;sp|Q14188-5|TFDP2_HUMAN;sp|Q14188-8|TFDP2_HUMAN;sp|Q14188|TFDP2_HUMAN;tr|C9JNB6|C9JNB6_HUMAN;tr|H7C5C2|H7C5C2_HUMAN;tr|C9J977|C9J977_HUMAN;tr|C9J461|C9J461_HUMAN;tr|C9J872|C9J872_HUMAN;sp|Q14188-7|TFDP2_HUMAN;sp|Q14188-2|TFDP2_HUMAN;sp|Q14188-3|TFDP2_HUMAN	>sp|Q14188-6|TFDP2_HUMAN Isoform 6 of Transcription factor Dp-2 OS=Homo sapiens GN=TFDP2;>sp|Q14188-4|TFDP2_HUMAN Isoform Delta of Transcription factor Dp-2 OS=Homo sapiens GN=TFDP2;>sp|Q14188-5|TFDP2_HUMAN Isoform Epsilon of Transcription factor Dp-2 OS=H	13	2	2	5.2	5.2	0.0025974	2.1104	11972	11981	11103.1	11782.5	11649.6	4
tr|B7Z1H1|B7Z1H1_HUMAN;sp|Q9H707|ZN552_HUMAN	tr|B7Z1H1|B7Z1H1_HUMAN;sp|Q9H707|ZN552_HUMAN	>tr|B7Z1H1|B7Z1H1_HUMAN cDNA FLJ53972, highly similar to Homo sapiens zinc finger protein 552 (ZNF552), mRNA OS=Homo sapiens PE=2 SV=1;>sp|Q9H707|ZN552_HUMAN Zinc finger protein 552 OS=Homo sapiens GN=ZNF552 PE=2 SV=2	2	4	2	10.2	6	0	12.926	10980	9939.9	10934.7	13826.1	11528.4	5
sp|P63172|DYLT1_HUMAN;tr|Q5VTU3|Q5VTU3_HUMAN	sp|P63172|DYLT1_HUMAN;tr|Q5VTU3|Q5VTU3_HUMAN	>sp|P63172|DYLT1_HUMAN Dynein light chain Tctex-type 1 OS=Homo sapiens GN=DYNLT1 PE=1 SV=1;>tr|Q5VTU3|Q5VTU3_HUMAN Dynein light chain Tctex-type 1 OS=Homo sapiens GN=DYNLT1 PE=4 SV=1	2	2	2	35.4	35.4	0	83.984	15056.6	14573	14599.9	15225.6	15085.7	5
tr|G3V583|G3V583_HUMAN;sp|Q8N128|F177A_HUMAN;sp|Q8N128-2|F177A_HUMAN	tr|G3V583|G3V583_HUMAN;sp|Q8N128|F177A_HUMAN;sp|Q8N128-2|F177A_HUMAN	>tr|G3V583|G3V583_HUMAN Protein FAM177A1 (Fragment) OS=Homo sapiens GN=FAM177A1 PE=1 SV=1;>sp|Q8N128|F177A_HUMAN Protein FAM177A1 OS=Homo sapiens GN=FAM177A1 PE=1 SV=1;>sp|Q8N128-2|F177A_HUMAN Isoform 2 of Protein FAM177A1 OS=Homo sapiens GN=FAM177A1	3	2	2	15	15	0	4.5972	9839.25	8893.1	8078.31	11546.9	12095.1	3
tr|Q5H9R5|Q5H9R5_HUMAN	tr|Q5H9R5|Q5H9R5_HUMAN	>tr|Q5H9R5|Q5H9R5_HUMAN Putative uncharacterized protein DKFZp781F05101 (Fragment) OS=Homo sapiens GN=DKFZp781F05101 PE=2 SV=1	1	25	2	38.3	1.4	0.00038585	2.877	7283.86	7047.9	6940.41	8776	8505.89	5
tr|A0A024RBY0|A0A024RBY0_HUMAN;sp|Q9UN30-1|SCML1_HUMAN;tr|A0A024RBZ7|A0A024RBZ7_HUMAN;sp|Q9UN30-2|SCML1_HUMAN;sp|Q9UN30|SCML1_HUMAN	tr|A0A024RBY0|A0A024RBY0_HUMAN;sp|Q9UN30-1|SCML1_HUMAN;tr|A0A024RBZ7|A0A024RBZ7_HUMAN;sp|Q9UN30-2|SCML1_HUMAN;sp|Q9UN30|SCML1_HUMAN	>tr|A0A024RBY0|A0A024RBY0_HUMAN Sex comb on midleg-like 1 (Drosophila), isoform CRA_c OS=Homo sapiens GN=SCML1 PE=4 SV=1;>sp|Q9UN30-1|SCML1_HUMAN Isoform 1 of Sex comb on midleg-like protein 1 OS=Homo sapiens GN=SCML1;>tr|A0A024RBZ7|A0A024RBZ7_HUMAN Sex co	5	2	2	10.6	10.6	0	17.604	20458.7	16874	15813.9	20931.8	25292.1	3
tr|M0QXY9|M0QXY9_HUMAN;tr|Q53GK5|Q53GK5_HUMAN;sp|Q13487|SNPC2_HUMAN	tr|M0QXY9|M0QXY9_HUMAN;tr|Q53GK5|Q53GK5_HUMAN;sp|Q13487|SNPC2_HUMAN	>tr|M0QXY9|M0QXY9_HUMAN snRNA-activating protein complex subunit 2 (Fragment) OS=Homo sapiens GN=SNAPC2 PE=4 SV=1;>tr|Q53GK5|Q53GK5_HUMAN Small nuclear RNA activating complex, polypeptide 2, 45kDa variant (Fragment) OS=Homo sapiens PE=2 SV=1;>sp|Q13487|SNP	3	2	2	6.1	6.1	0.0022385	2.1955	12958.6	10228	10429.3	12717.9	9954	3
sp|P28289|TMOD1_HUMAN;sp|P28289-2|TMOD1_HUMAN	sp|P28289|TMOD1_HUMAN;sp|P28289-2|TMOD1_HUMAN	>sp|P28289|TMOD1_HUMAN Tropomodulin-1 OS=Homo sapiens GN=TMOD1 PE=1 SV=1;>sp|P28289-2|TMOD1_HUMAN Isoform 2 of Tropomodulin-1 OS=Homo sapiens GN=TMOD1	2	3	2	7.8	5.6	0	5.4656	12243.7	12300	12049.9	10490.2	9951.26	5
tr|A0A087WT42|A0A087WT42_HUMAN;tr|A0A024R871|A0A024R871_HUMAN;sp|Q9NY64|GTR8_HUMAN;tr|H0Y7M6|H0Y7M6_HUMAN;tr|Q5VVW5|Q5VVW5_HUMAN;tr|Q5VVV6|Q5VVV6_HUMAN;tr|Q8WZ05|Q8WZ05_HUMAN;tr|Q5VVW0|Q5VVW0_HUMAN;tr|Q5VVV3|Q5VVV3_HUMAN;tr|Q5VVV5|Q5VVV5_HUMAN;tr|Q5VVV4|Q5VVV4_HUMAN;tr|Q5VVV9|Q5VVV9_HUMAN	tr|A0A087WT42|A0A087WT42_HUMAN;tr|A0A024R871|A0A024R871_HUMAN;sp|Q9NY64|GTR8_HUMAN;tr|H0Y7M6|H0Y7M6_HUMAN;tr|Q5VVW5|Q5VVW5_HUMAN;tr|Q5VVV6|Q5VVV6_HUMAN;tr|Q8WZ05|Q8WZ05_HUMAN;tr|Q5VVW0|Q5VVW0_HUMAN;tr|Q5VVV3|Q5VVV3_HUMAN;tr|Q5VVV5|Q5VVV5_HUMAN;tr|Q5VVV4|Q5VVV4_HUMAN;tr|Q5VVV9|Q5VVV9_HUMAN	>tr|A0A087WT42|A0A087WT42_HUMAN Solute carrier family 2, (Facilitated glucose transporter) member 8, isoform CRA_c OS=Homo sapiens GN=SLC2A8 PE=1 SV=1;>tr|A0A024R871|A0A024R871_HUMAN Solute carrier family 2, (Facilitated glucose transporter) member 8, isof	12	2	2	6.7	6.7	0	6.0556	15018.2	16453	16468.3	16265.2	16075.9	2
tr|Q68CS2|Q68CS2_HUMAN;sp|Q14693|LPIN1_HUMAN;sp|Q14693-2|LPIN1_HUMAN;sp|Q14693-4|LPIN1_HUMAN;sp|Q14693-3|LPIN1_HUMAN;sp|Q14693-5|LPIN1_HUMAN;sp|Q14693-7|LPIN1_HUMAN	tr|Q68CS2|Q68CS2_HUMAN;sp|Q14693|LPIN1_HUMAN;sp|Q14693-2|LPIN1_HUMAN;sp|Q14693-4|LPIN1_HUMAN;sp|Q14693-3|LPIN1_HUMAN;sp|Q14693-5|LPIN1_HUMAN;sp|Q14693-7|LPIN1_HUMAN	>tr|Q68CS2|Q68CS2_HUMAN Putative uncharacterized protein DKFZp781P1796 OS=Homo sapiens GN=DKFZp781P1796 PE=2 SV=1;>sp|Q14693|LPIN1_HUMAN Phosphatidate phosphatase LPIN1 OS=Homo sapiens GN=LPIN1 PE=1 SV=2;>sp|Q14693-2|LPIN1_HUMAN Isoform 2 of Phosphatidate	7	3	2	4	2.9	0	4.1236	14767.8	15033	13323	16183.2	15164.7	3
tr|K7EMY4|K7EMY4_HUMAN;tr|B4DXI6|B4DXI6_HUMAN;sp|Q96GY3|LIN37_HUMAN	tr|K7EMY4|K7EMY4_HUMAN;tr|B4DXI6|B4DXI6_HUMAN;sp|Q96GY3|LIN37_HUMAN	>tr|K7EMY4|K7EMY4_HUMAN Protein lin-37 homolog (Fragment) OS=Homo sapiens GN=LIN37 PE=1 SV=2;>tr|B4DXI6|B4DXI6_HUMAN cDNA FLJ56586, highly similar to Antolefinin OS=Homo sapiens PE=2 SV=1;>sp|Q96GY3|LIN37_HUMAN Protein lin-37 homolog OS=Homo sapiens GN=LIN	3	2	2	12.3	12.3	0.00013031	3.1642	11036.4	9255.3	9817.5	10251.5	9930.4	4
tr|Q6N076|Q6N076_HUMAN;sp|P53778-2|MK12_HUMAN;sp|P53778|MK12_HUMAN;tr|A8MY48|A8MY48_HUMAN;tr|B3KUV9|B3KUV9_HUMAN;tr|A8K155|A8K155_HUMAN;tr|B7Z274|B7Z274_HUMAN;tr|B5MDL5|B5MDL5_HUMAN	tr|Q6N076|Q6N076_HUMAN;sp|P53778-2|MK12_HUMAN;sp|P53778|MK12_HUMAN;tr|A8MY48|A8MY48_HUMAN;tr|B3KUV9|B3KUV9_HUMAN;tr|A8K155|A8K155_HUMAN;tr|B7Z274|B7Z274_HUMAN;tr|B5MDL5|B5MDL5_HUMAN	>tr|Q6N076|Q6N076_HUMAN Putative uncharacterized protein DKFZp686M02159 (Fragment) OS=Homo sapiens GN=DKFZp686M02159 PE=2 SV=1;>sp|P53778-2|MK12_HUMAN Isoform 2 of Mitogen-activated protein kinase 12 OS=Homo sapiens GN=MAPK12;>sp|P53778|MK12_HUMAN Mitogen-	8	2	2	6.3	6.3	0	6.3279	11909.1	9790.1	10121.5	11623.7	13619.4	2
tr|B7Z7X4|B7Z7X4_HUMAN;tr|E9PQ01|E9PQ01_HUMAN	tr|B7Z7X4|B7Z7X4_HUMAN;tr|E9PQ01|E9PQ01_HUMAN	>tr|B7Z7X4|B7Z7X4_HUMAN cDNA FLJ61740, highly similar to Pre-mRNA cleavage complex 2 protein Pcf11 (Fragment) OS=Homo sapiens PE=2 SV=1;>tr|E9PQ01|E9PQ01_HUMAN Pre-mRNA cleavage complex 2 protein Pcf11 (Fragment) OS=Homo sapiens GN=PCF11 PE=1 SV=4	2	21	2	23.4	2.4	0	7.3046	11970.9	13089	13551.5	12299.2	8983.08	4
tr|A0A024R6G6|A0A024R6G6_HUMAN;sp|O75438|NDUB1_HUMAN;tr|Q3MHU6|Q3MHU6_HUMAN;sp|O75438-2|NDUB1_HUMAN	tr|A0A024R6G6|A0A024R6G6_HUMAN;sp|O75438|NDUB1_HUMAN;tr|Q3MHU6|Q3MHU6_HUMAN;sp|O75438-2|NDUB1_HUMAN	>tr|A0A024R6G6|A0A024R6G6_HUMAN NADH dehydrogenase (Ubiquinone) 1 beta subcomplex, 1, 7kDa, isoform CRA_a OS=Homo sapiens GN=NDUFB1 PE=4 SV=1;>sp|O75438|NDUB1_HUMAN NADH dehydrogenase [ubiquinone] 1 beta subcomplex subunit 1 OS=Homo sapiens GN=NDUFB1 PE=1	4	2	2	32.8	32.8	0	5.8421	14739.1	12479	14508.9	12914	14335.7	4
tr|B3KQX9|B3KQX9_HUMAN;tr|A0A024R316|A0A024R316_HUMAN;sp|P41221-2|WNT5A_HUMAN;sp|P41221|WNT5A_HUMAN;tr|Q6DK41|Q6DK41_HUMAN;sp|O00755|WNT7A_HUMAN	tr|B3KQX9|B3KQX9_HUMAN;tr|A0A024R316|A0A024R316_HUMAN;sp|P41221-2|WNT5A_HUMAN;sp|P41221|WNT5A_HUMAN;tr|Q6DK41|Q6DK41_HUMAN;sp|O00755|WNT7A_HUMAN	>tr|B3KQX9|B3KQX9_HUMAN Protein Wnt OS=Homo sapiens PE=2 SV=1;>tr|A0A024R316|A0A024R316_HUMAN Protein Wnt OS=Homo sapiens GN=WNT5A PE=3 SV=1;>sp|P41221-2|WNT5A_HUMAN Isoform 2 of Protein Wnt-5a OS=Homo sapiens GN=WNT5A;>sp|P41221|WNT5A_HUMAN Protein Wnt-5a	6	2	2	5.2	5.2	0.0016272	2.3339	13209	12873	20662.2	16901.2	10122.5	3
sp|Q8WWZ3-2|EDAD_HUMAN;sp|Q8WWZ3|EDAD_HUMAN	sp|Q8WWZ3-2|EDAD_HUMAN;sp|Q8WWZ3|EDAD_HUMAN	>sp|Q8WWZ3-2|EDAD_HUMAN Isoform B of Ectodysplasin-A receptor-associated adapter protein OS=Homo sapiens GN=EDARADD;>sp|Q8WWZ3|EDAD_HUMAN Ectodysplasin-A receptor-associated adapter protein OS=Homo sapiens GN=EDARADD PE=1 SV=3	2	2	2	10.7	10.7	0	7.4875	9843.52	8093.8	10213.5	9474.84	10156.3	3
sp|Q6P4F2|ADXL_HUMAN;tr|B7Z6L7|B7Z6L7_HUMAN;tr|A0A0A0MTS8|A0A0A0MTS8_HUMAN;tr|E7EQL1|E7EQL1_HUMAN;sp|Q6P4F2-2|ADXL_HUMAN	sp|Q6P4F2|ADXL_HUMAN;tr|B7Z6L7|B7Z6L7_HUMAN;tr|A0A0A0MTS8|A0A0A0MTS8_HUMAN;tr|E7EQL1|E7EQL1_HUMAN;sp|Q6P4F2-2|ADXL_HUMAN	>sp|Q6P4F2|ADXL_HUMAN Adrenodoxin-like protein, mitochondrial OS=Homo sapiens GN=FDX1L PE=1 SV=1;>tr|B7Z6L7|B7Z6L7_HUMAN cDNA FLJ61737, moderately similar to Adrenodoxin-like protein OS=Homo sapiens PE=2 SV=1;>tr|A0A0A0MTS8|A0A0A0MTS8_HUMAN Adrenodoxin-lik	5	2	2	12.6	12.6	0	9.2928	12484.5	10933	12205.8	12362.9	12654.5	4
tr|K7EM09|K7EM09_HUMAN;tr|K7EPR0|K7EPR0_HUMAN;tr|K7ELQ9|K7ELQ9_HUMAN;tr|A0A024R7D3|A0A024R7D3_HUMAN;sp|Q6UW68|TM205_HUMAN	tr|K7EM09|K7EM09_HUMAN;tr|K7EPR0|K7EPR0_HUMAN;tr|K7ELQ9|K7ELQ9_HUMAN;tr|A0A024R7D3|A0A024R7D3_HUMAN;sp|Q6UW68|TM205_HUMAN	>tr|K7EM09|K7EM09_HUMAN Transmembrane protein 205 (Fragment) OS=Homo sapiens GN=TMEM205 PE=1 SV=1;>tr|K7EPR0|K7EPR0_HUMAN Transmembrane protein 205 OS=Homo sapiens GN=TMEM205 PE=1 SV=1;>tr|K7ELQ9|K7ELQ9_HUMAN Transmembrane protein 205 (Fragment) OS=Homo sa	5	2	2	16.7	16.7	0	39.202	11741.8	11666	12015.1	10976.6	13815.3	3
tr|K7EL93|K7EL93_HUMAN;tr|K7EL74|K7EL74_HUMAN;tr|K7ENU2|K7ENU2_HUMAN;tr|K7EK01|K7EK01_HUMAN;tr|K7EMI0|K7EMI0_HUMAN;tr|K7ELS2|K7ELS2_HUMAN;tr|B4DEJ9|B4DEJ9_HUMAN;sp|Q96GC9|VMP1_HUMAN;tr|D3DU01|D3DU01_HUMAN;tr|K7EL46|K7EL46_HUMAN	tr|K7EL93|K7EL93_HUMAN;tr|K7EL74|K7EL74_HUMAN;tr|K7ENU2|K7ENU2_HUMAN;tr|K7EK01|K7EK01_HUMAN;tr|K7EMI0|K7EMI0_HUMAN;tr|K7ELS2|K7ELS2_HUMAN;tr|B4DEJ9|B4DEJ9_HUMAN;sp|Q96GC9|VMP1_HUMAN;tr|D3DU01|D3DU01_HUMAN;tr|K7EL46|K7EL46_HUMAN	>tr|K7EL93|K7EL93_HUMAN Vacuole membrane protein 1 OS=Homo sapiens GN=VMP1 PE=1 SV=1;>tr|K7EL74|K7EL74_HUMAN Vacuole membrane protein 1 OS=Homo sapiens GN=VMP1 PE=1 SV=1;>tr|K7ENU2|K7ENU2_HUMAN Vacuole membrane protein 1 (Fragment) OS=Homo sapiens GN=VMP1	10	2	2	31.1	31.1	0	15.641	18725.1	20735	18119.9	16607.9	20896.3	4
tr|B4DDQ8|B4DDQ8_HUMAN	tr|B4DDQ8|B4DDQ8_HUMAN	>tr|B4DDQ8|B4DDQ8_HUMAN cDNA FLJ50439, highly similar to Phosphoglucomutase-1 (EC 5.4.2.2) OS=Homo sapiens PE=2 SV=1	1	24	2	56.7	4.4	0	12.285	11997.5	12866	12832.2	12214.3	12708.2	4
sp|Q9Y2U9-2|KLDC2_HUMAN;tr|G3V2H2|G3V2H2_HUMAN;tr|G3V3U8|G3V3U8_HUMAN;sp|Q9Y2U9|KLDC2_HUMAN	sp|Q9Y2U9-2|KLDC2_HUMAN;tr|G3V2H2|G3V2H2_HUMAN;tr|G3V3U8|G3V3U8_HUMAN;sp|Q9Y2U9|KLDC2_HUMAN	>sp|Q9Y2U9-2|KLDC2_HUMAN Isoform 2 of Kelch domain-containing protein 2 OS=Homo sapiens GN=KLHDC2;>tr|G3V2H2|G3V2H2_HUMAN Kelch domain-containing protein 2 OS=Homo sapiens GN=KLHDC2 PE=1 SV=1;>tr|G3V3U8|G3V3U8_HUMAN Kelch domain-containing protein 2 OS=Hom	4	2	2	6.4	6.4	0.00051348	2.8382	15484.9	15849	14467.3	15129.6	15538.7	5
tr|A0A024R977|A0A024R977_HUMAN;sp|Q96BM9|ARL8A_HUMAN;tr|B2R7U5|B2R7U5_HUMAN;tr|A0A087X2J2|A0A087X2J2_HUMAN	tr|A0A024R977|A0A024R977_HUMAN;sp|Q96BM9|ARL8A_HUMAN;tr|B2R7U5|B2R7U5_HUMAN	>tr|A0A024R977|A0A024R977_HUMAN ADP-ribosylation factor-like 8A, isoform CRA_a OS=Homo sapiens GN=ARL8A PE=3 SV=1;>sp|Q96BM9|ARL8A_HUMAN ADP-ribosylation factor-like protein 8A OS=Homo sapiens GN=ARL8A PE=1 SV=1;>tr|B2R7U5|B2R7U5_HUMAN cDNA, FLJ93607 OS=Ho	4	5	2	24.7	9.7	0	3.6883	31923.4	33288	29366.3	25404.4	33727.8	3
tr|M0R1C8|M0R1C8_HUMAN;tr|A0A024R4R8|A0A024R4R8_HUMAN;sp|O75467|Z324A_HUMAN;tr|Q9H861|Q9H861_HUMAN;tr|Q96I98|Q96I98_HUMAN	tr|M0R1C8|M0R1C8_HUMAN;tr|A0A024R4R8|A0A024R4R8_HUMAN;sp|O75467|Z324A_HUMAN;tr|Q9H861|Q9H861_HUMAN	>tr|M0R1C8|M0R1C8_HUMAN Zinc finger protein 324A (Fragment) OS=Homo sapiens GN=ZNF324 PE=4 SV=1;>tr|A0A024R4R8|A0A024R4R8_HUMAN Zinc finger protein 324, isoform CRA_a OS=Homo sapiens GN=ZNF324 PE=4 SV=1;>sp|O75467|Z324A_HUMAN Zinc finger protein 324A OS=Ho	5	5	2	15.3	6.1	0	21.099	14066.7	14399	12783.8	14081	13127.5	3
tr|Q6FHK0|Q6FHK0_HUMAN;sp|P05412|JUN_HUMAN;tr|U3KPR5|U3KPR5_HUMAN	tr|Q6FHK0|Q6FHK0_HUMAN;sp|P05412|JUN_HUMAN	>tr|Q6FHK0|Q6FHK0_HUMAN JUN protein (Fragment) OS=Homo sapiens GN=JUN PE=2 SV=1;>sp|P05412|JUN_HUMAN Transcription factor AP-1 OS=Homo sapiens GN=JUN PE=1 SV=2	3	4	2	13.3	8.8	0	36.991	13968.7	13915	13454.7	14395.4	16178.1	3
tr|F5H4Q5|F5H4Q5_HUMAN;tr|B4DYD9|B4DYD9_HUMAN;sp|A5D8V6|VP37C_HUMAN	tr|F5H4Q5|F5H4Q5_HUMAN;tr|B4DYD9|B4DYD9_HUMAN;sp|A5D8V6|VP37C_HUMAN	>tr|F5H4Q5|F5H4Q5_HUMAN Vacuolar protein sorting-associated protein 37C (Fragment) OS=Homo sapiens GN=VPS37C PE=1 SV=1;>tr|B4DYD9|B4DYD9_HUMAN cDNA FLJ61465, highly similar to Homo sapiens vacuolar protein sorting 37C (VPS37C), mRNA OS=Homo sapiens PE=2 SV	3	2	2	13.5	13.5	0.00013173	3.3906	13742.8	13748	14747.1	15094.2	12281.6	4
sp|Q6PK81-2|ZN773_HUMAN;sp|Q6PK81|ZN773_HUMAN;tr|A0A024R4Q0|A0A024R4Q0_HUMAN;sp|Q13106|ZN154_HUMAN;sp|Q9Y2P7-2|ZN256_HUMAN;sp|Q8NEK5|ZN548_HUMAN;tr|B4DR23|B4DR23_HUMAN;sp|Q8NEK5-2|ZN548_HUMAN;tr|M0QX82|M0QX82_HUMAN;tr|B3KUA7|B3KUA7_HUMAN;sp|Q6P9A1|ZN530_HUMAN;sp|Q9Y2P7|ZN256_HUMAN;tr|B7Z993|B7Z993_HUMAN;sp|Q8TF45|ZN418_HUMAN;tr|J3KQR4|J3KQR4_HUMAN;tr|B7Z1P3|B7Z1P3_HUMAN;tr|A0A024R4P6|A0A024R4P6_H…	sp|Q6PK81-2|ZN773_HUMAN;sp|Q6PK81|ZN773_HUMAN;tr|A0A024R4Q0|A0A024R4Q0_HUMAN;sp|Q13106|ZN154_HUMAN;sp|Q9Y2P7-2|ZN256_HUMAN;sp|Q8NEK5|ZN548_HUMAN;tr|B4DR23|B4DR23_HUMAN;sp|Q8NEK5-2|ZN548_HUMAN;tr|M0QX82|M0QX82_HUMAN;tr|B3KUA7|B3KUA7_HUMAN;sp|Q6P9A1|ZN530_HUMAN;sp|Q9Y2P7|ZN256_HUMAN;tr|B7Z993|B7Z993_HUMAN;sp|Q8TF45|ZN418_HUMAN;tr|J3KQR4|J3KQR4_HUMAN;tr|B7Z1P3|B7Z1P3_HUMAN;tr|A0A024R4P6|A0A024R4P6_H…	>sp|Q6PK81-2|ZN773_HUMAN Isoform 2 of Zinc finger protein 773 OS=Homo sapiens GN=ZNF773;>sp|Q6PK81|ZN773_HUMAN Zinc finger protein 773 OS=Homo sapiens GN=ZNF773 PE=2 SV=1;>tr|A0A024R4Q0|A0A024R4Q0_HUMAN Zinc finger protein 154 (PHZ-92), isoform CRA_a OS=Ho	21	4	2	10.2	4.8	0	22.556	9624.24	10782	9898.82	11631.8	9872.15	4
tr|A0A024R8M6|A0A024R8M6_HUMAN;sp|O43934-2|MFS11_HUMAN;tr|A0A024R8U7|A0A024R8U7_HUMAN;sp|O43934|MFS11_HUMAN;tr|K7ES57|K7ES57_HUMAN	tr|A0A024R8M6|A0A024R8M6_HUMAN;sp|O43934-2|MFS11_HUMAN;tr|A0A024R8U7|A0A024R8U7_HUMAN;sp|O43934|MFS11_HUMAN;tr|K7ES57|K7ES57_HUMAN	>tr|A0A024R8M6|A0A024R8M6_HUMAN Uncharacterized protein OS=Homo sapiens GN=ET PE=4 SV=1;>sp|O43934-2|MFS11_HUMAN Isoform 2 of UNC93-like protein MFSD11 OS=Homo sapiens GN=MFSD11;>tr|A0A024R8U7|A0A024R8U7_HUMAN Uncharacterized protein OS=Homo sapiens GN=ET	5	2	2	4	4	0.00076132	2.578	18084.7	15723	15157.5	18530.2	16763.8	5
tr|Q53ER2|Q53ER2_HUMAN;sp|P30279|CCND2_HUMAN;tr|H0YGD4|H0YGD4_HUMAN;sp|P30279-2|CCND2_HUMAN	tr|Q53ER2|Q53ER2_HUMAN;sp|P30279|CCND2_HUMAN;tr|H0YGD4|H0YGD4_HUMAN;sp|P30279-2|CCND2_HUMAN	>tr|Q53ER2|Q53ER2_HUMAN Cyclin D2 variant (Fragment) OS=Homo sapiens PE=2 SV=1;>sp|P30279|CCND2_HUMAN G1/S-specific cyclin-D2 OS=Homo sapiens GN=CCND2 PE=1 SV=1;>tr|H0YGD4|H0YGD4_HUMAN G1/S-specific cyclin-D2 (Fragment) OS=Homo sapiens GN=CCND2 PE=3 SV=1;>	4	2	2	5.2	5.2	0.00076113	2.5692	15849.3	18548	23334.1	18211.7	9927.66	2
sp|Q9NWA0|MED9_HUMAN	sp|Q9NWA0|MED9_HUMAN	>sp|Q9NWA0|MED9_HUMAN Mediator of RNA polymerase II transcription subunit 9 OS=Homo sapiens GN=MED9 PE=1 SV=1	1	2	2	14.4	14.4	0	12.455	8678.71	8731	8652.68	10073.8	9241.69	2
sp|Q86SX3-2|CN080_HUMAN;sp|Q86SX3-6|CN080_HUMAN;sp|Q86SX3|CN080_HUMAN;tr|F8VP51|F8VP51_HUMAN;sp|Q86SX3-4|CN080_HUMAN;tr|C9IYA4|C9IYA4_HUMAN;sp|Q86SX3-5|CN080_HUMAN;sp|Q86SX3-3|CN080_HUMAN	sp|Q86SX3-2|CN080_HUMAN;sp|Q86SX3-6|CN080_HUMAN;sp|Q86SX3|CN080_HUMAN;tr|F8VP51|F8VP51_HUMAN;sp|Q86SX3-4|CN080_HUMAN;tr|C9IYA4|C9IYA4_HUMAN;sp|Q86SX3-5|CN080_HUMAN;sp|Q86SX3-3|CN080_HUMAN	>sp|Q86SX3-2|CN080_HUMAN Isoform 2 of Uncharacterized protein C14orf80 OS=Homo sapiens GN=C14orf80;>sp|Q86SX3-6|CN080_HUMAN Isoform 6 of Uncharacterized protein C14orf80 OS=Homo sapiens GN=C14orf80;>sp|Q86SX3|CN080_HUMAN Uncharacterized protein C14orf80 OS	8	2	2	5.3	5.3	0.0041227	1.7445	14418.3	12583	12806	12857.4	13559.4	4
tr|A8K9X0|A8K9X0_HUMAN;sp|Q96EC8|YIPF6_HUMAN;tr|B1AV70|B1AV70_HUMAN;sp|Q96EC8-2|YIPF6_HUMAN	tr|A8K9X0|A8K9X0_HUMAN;sp|Q96EC8|YIPF6_HUMAN;tr|B1AV70|B1AV70_HUMAN;sp|Q96EC8-2|YIPF6_HUMAN	>tr|A8K9X0|A8K9X0_HUMAN Protein YIPF OS=Homo sapiens PE=2 SV=1;>sp|Q96EC8|YIPF6_HUMAN Protein YIPF6 OS=Homo sapiens GN=YIPF6 PE=1 SV=2;>tr|B1AV70|B1AV70_HUMAN Protein YIPF (Fragment) OS=Homo sapiens GN=YIPF6 PE=1 SV=1;>sp|Q96EC8-2|YIPF6_HUMAN Isoform 2 of	4	2	2	8.5	8.5	0	10.132	14823.2	14424	14079.1	14828.2	14508.5	2
sp|Q96GI7|FA89A_HUMAN	sp|Q96GI7|FA89A_HUMAN	>sp|Q96GI7|FA89A_HUMAN Protein FAM89A OS=Homo sapiens GN=FAM89A PE=2 SV=1	1	2	2	10.3	10.3	0.00013163	3.3684	8789.95	7692.7	7065	8861.25	8293.1	5
tr|F5H523|F5H523_HUMAN;tr|B2RNT7|B2RNT7_HUMAN;sp|Q9P2K6|KLH42_HUMAN	tr|F5H523|F5H523_HUMAN;tr|B2RNT7|B2RNT7_HUMAN;sp|Q9P2K6|KLH42_HUMAN	>tr|F5H523|F5H523_HUMAN Kelch-like protein 42 OS=Homo sapiens GN=KLHL42 PE=1 SV=1;>tr|B2RNT7|B2RNT7_HUMAN Kelch domain containing 5 OS=Homo sapiens GN=KLHDC5 PE=2 SV=1;>sp|Q9P2K6|KLH42_HUMAN Kelch-like protein 42 OS=Homo sapiens GN=KLHL42 PE=1 SV=2	3	2	2	4.6	4.6	0.00050871	2.6338	16110.4	15753	13886.4	15738.3	17404.3	6
sp|P50219-2|MNX1_HUMAN;tr|Q9UDY3|Q9UDY3_HUMAN;sp|P50219|MNX1_HUMAN;tr|C9K088|C9K088_HUMAN	sp|P50219-2|MNX1_HUMAN;tr|Q9UDY3|Q9UDY3_HUMAN;sp|P50219|MNX1_HUMAN;tr|C9K088|C9K088_HUMAN	>sp|P50219-2|MNX1_HUMAN Isoform 2 of Motor neuron and pancreas homeobox protein 1 OS=Homo sapiens GN=MNX1;>tr|Q9UDY3|Q9UDY3_HUMAN DNA binding protein (Fragment) OS=Homo sapiens GN=homeobox gene PE=2 SV=1;>sp|P50219|MNX1_HUMAN Motor neuron and pancreas home	4	4	2	17.5	13.8	0	9.1358	19251.5	26340	23475.5	16414.8	18869.6	2
tr|A0A024RA06|A0A024RA06_HUMAN;sp|Q9BYI3|HYCCI_HUMAN;sp|Q9BYI3-2|HYCCI_HUMAN;tr|B8ZZA2|B8ZZA2_HUMAN	tr|A0A024RA06|A0A024RA06_HUMAN;sp|Q9BYI3|HYCCI_HUMAN;sp|Q9BYI3-2|HYCCI_HUMAN	>tr|A0A024RA06|A0A024RA06_HUMAN Down-regulated by Ctnnb1, a, isoform CRA_a OS=Homo sapiens GN=DRCTNNB1A PE=4 SV=1;>sp|Q9BYI3|HYCCI_HUMAN Hyccin OS=Homo sapiens GN=FAM126A PE=1 SV=2;>sp|Q9BYI3-2|HYCCI_HUMAN Isoform 2 of Hyccin OS=Homo sapiens GN=FAM126A	4	4	2	9.4	6.1	0	83.299	17182.3	19251	19403.6	15916.3	17453.8	2
tr|B2R6L0|B2R6L0_HUMAN;sp|Q13885|TBB2A_HUMAN;tr|A0A024QZU2|A0A024QZU2_HUMAN;tr|O43209|O43209_HUMAN;tr|B7Z4N1|B7Z4N1_HUMAN;tr|Q9UGA2|Q9UGA2_HUMAN;tr|A5D907|A5D907_HUMAN;tr|A5D906|A5D906_HUMAN;tr|A1L195|A1L195_HUMAN;tr|A1L196|A1L196_HUMAN	tr|B2R6L0|B2R6L0_HUMAN;sp|Q13885|TBB2A_HUMAN;tr|A0A024QZU2|A0A024QZU2_HUMAN;tr|O43209|O43209_HUMAN;tr|B7Z4N1|B7Z4N1_HUMAN;tr|Q9UGA2|Q9UGA2_HUMAN	>tr|B2R6L0|B2R6L0_HUMAN cDNA, FLJ93005, highly similar to Homo sapiens tubulin, beta polypeptide (TUBB), mRNA OS=Homo sapiens PE=2 SV=1;>sp|Q13885|TBB2A_HUMAN Tubulin beta-2A chain OS=Homo sapiens GN=TUBB2A PE=1 SV=1;>tr|A0A024QZU2|A0A024QZU2_HUMAN Tubulin	10	27	2	54.4	3.6	0	28.28	12391.8	12966	13666.7	12616.7	12847.3	3
tr|B4DSA2|B4DSA2_HUMAN;tr|F5GXC5|F5GXC5_HUMAN;tr|B4DXC2|B4DXC2_HUMAN;sp|Q8TB96|TIP_HUMAN	tr|B4DSA2|B4DSA2_HUMAN;tr|F5GXC5|F5GXC5_HUMAN;tr|B4DXC2|B4DXC2_HUMAN;sp|Q8TB96|TIP_HUMAN	>tr|B4DSA2|B4DSA2_HUMAN cDNA FLJ50638, highly similar to T-cell immunomodulatory protein OS=Homo sapiens PE=2 SV=1;>tr|F5GXC5|F5GXC5_HUMAN T-cell immunomodulatory protein OS=Homo sapiens GN=ITFG1 PE=4 SV=1;>tr|B4DXC2|B4DXC2_HUMAN cDNA FLJ50727, highly simi	4	2	2	5.3	5.3	0.00013142	3.3378	13075.8	10664	11460.4	13869.6	13697.4	4
sp|Q8N8R3|MCATL_HUMAN	sp|Q8N8R3|MCATL_HUMAN	>sp|Q8N8R3|MCATL_HUMAN Mitochondrial basic amino acids transporter OS=Homo sapiens GN=SLC25A29 PE=2 SV=2	1	2	2	6.3	6.3	0	5.6254	15010.8	14054	13709.3	16402.7	14092.4	6
tr|A8K963|A8K963_HUMAN;sp|P61968|LMO4_HUMAN	tr|A8K963|A8K963_HUMAN;sp|P61968|LMO4_HUMAN	>tr|A8K963|A8K963_HUMAN cDNA FLJ77516, highly similar to Homo sapiens LIM domain only 4 (LMO4), mRNA OS=Homo sapiens PE=2 SV=1;>sp|P61968|LMO4_HUMAN LIM domain transcription factor LMO4 OS=Homo sapiens GN=LMO4 PE=1 SV=1	2	2	2	10.3	10.3	0	4.3593	9755.4	9866.9	10051.8	9084.01	9114.54	3
sp|Q8IY26|PPAC2_HUMAN	sp|Q8IY26|PPAC2_HUMAN	>sp|Q8IY26|PPAC2_HUMAN Presqualene diphosphate phosphatase OS=Homo sapiens GN=PPAPDC2 PE=1 SV=3	1	2	2	6.8	6.8	0	5.4767	16253.1	13393	14054.9	18665.7	19669.1	5
sp|Q9H999|PANK3_HUMAN;tr|E5RHA5|E5RHA5_HUMAN;tr|B3KXQ7|B3KXQ7_HUMAN	sp|Q9H999|PANK3_HUMAN;tr|E5RHA5|E5RHA5_HUMAN	>sp|Q9H999|PANK3_HUMAN Pantothenate kinase 3 OS=Homo sapiens GN=PANK3 PE=1 SV=1;>tr|E5RHA5|E5RHA5_HUMAN Pantothenate kinase 3 (Fragment) OS=Homo sapiens GN=PANK3 PE=4 SV=1	3	6	2	13	4.6	0.00038645	2.904	16681.5	15209	16003.7	16032.6	15529.2	3
tr|F8VV56|F8VV56_HUMAN;sp|P08962-3|CD63_HUMAN;tr|F8W022|F8W022_HUMAN;sp|P08962-2|CD63_HUMAN;tr|F8VWK8|F8VWK8_HUMAN;tr|W6A4U0|W6A4U0_HUMAN;tr|A0A024RB05|A0A024RB05_HUMAN;sp|P08962|CD63_HUMAN;tr|F8VNT9|F8VNT9_HUMAN	tr|F8VV56|F8VV56_HUMAN;sp|P08962-3|CD63_HUMAN;tr|F8W022|F8W022_HUMAN;sp|P08962-2|CD63_HUMAN;tr|F8VWK8|F8VWK8_HUMAN;tr|W6A4U0|W6A4U0_HUMAN;tr|A0A024RB05|A0A024RB05_HUMAN;sp|P08962|CD63_HUMAN;tr|F8VNT9|F8VNT9_HUMAN	>tr|F8VV56|F8VV56_HUMAN CD63 antigen OS=Homo sapiens GN=CD63 PE=4 SV=1;>sp|P08962-3|CD63_HUMAN Isoform 3 of CD63 antigen OS=Homo sapiens GN=CD63;>tr|F8W022|F8W022_HUMAN Tetraspanin (Fragment) OS=Homo sapiens GN=CD63 PE=1 SV=1;>sp|P08962-2|CD63_HUMAN Isofor	9	2	2	12.4	12.4	0	3.9907	4360.77	3154.7	3371.02	5077.34	3877.04	6
tr|V9GYT8|V9GYT8_HUMAN;tr|V9GYI2|V9GYI2_HUMAN;sp|Q9NX04-2|CA109_HUMAN;tr|V9GY35|V9GY35_HUMAN;tr|V9GYN4|V9GYN4_HUMAN;tr|V9GYQ8|V9GYQ8_HUMAN;sp|Q9NX04|CA109_HUMAN;tr|B4DRQ5|B4DRQ5_HUMAN;tr|B7Z9X8|B7Z9X8_HUMAN	tr|V9GYT8|V9GYT8_HUMAN;tr|V9GYI2|V9GYI2_HUMAN;sp|Q9NX04-2|CA109_HUMAN;tr|V9GY35|V9GY35_HUMAN;tr|V9GYN4|V9GYN4_HUMAN;tr|V9GYQ8|V9GYQ8_HUMAN;sp|Q9NX04|CA109_HUMAN;tr|B4DRQ5|B4DRQ5_HUMAN;tr|B7Z9X8|B7Z9X8_HUMAN	>tr|V9GYT8|V9GYT8_HUMAN Uncharacterized protein C1orf109 (Fragment) OS=Homo sapiens GN=C1orf109 PE=4 SV=3;>tr|V9GYI2|V9GYI2_HUMAN Uncharacterized protein C1orf109 (Fragment) OS=Homo sapiens GN=C1orf109 PE=4 SV=1;>sp|Q9NX04-2|CA109_HUMAN Isoform 2 of Unchar	9	2	2	17.6	17.6	0.00051144	2.7672	5374.28	5751.6	6176.87	7099.13	6022.29	5
tr|H7C1S9|H7C1S9_HUMAN;tr|B8ZZJ6|B8ZZJ6_HUMAN;sp|Q8TD22|SFXN5_HUMAN;tr|C9JIV5|C9JIV5_HUMAN	tr|H7C1S9|H7C1S9_HUMAN;tr|B8ZZJ6|B8ZZJ6_HUMAN;sp|Q8TD22|SFXN5_HUMAN;tr|C9JIV5|C9JIV5_HUMAN	>tr|H7C1S9|H7C1S9_HUMAN Sideroflexin-5 (Fragment) OS=Homo sapiens GN=SFXN5 PE=4 SV=1;>tr|B8ZZJ6|B8ZZJ6_HUMAN Sideroflexin-5 OS=Homo sapiens GN=SFXN5 PE=4 SV=1;>sp|Q8TD22|SFXN5_HUMAN Sideroflexin-5 OS=Homo sapiens GN=SFXN5 PE=2 SV=1;>tr|C9JIV5|C9JIV5_HUMAN	4	2	2	7.1	7.1	0	4.0997	16309.6	19145	17724	18569.7	16460.4	6
sp|Q9UM47|NOTC3_HUMAN;tr|M0QX38|M0QX38_HUMAN	sp|Q9UM47|NOTC3_HUMAN	>sp|Q9UM47|NOTC3_HUMAN Neurogenic locus notch homolog protein 3 OS=Homo sapiens GN=NOTCH3 PE=1 SV=2	2	5	2	1.9	0.8	0	4.651	15795	12904	12633.7	16982.1	19479.5	2
tr|B7Z952|B7Z952_HUMAN;sp|Q9NVD7|PARVA_HUMAN;tr|J3KNQ4|J3KNQ4_HUMAN;tr|E9PS97|E9PS97_HUMAN	tr|B7Z952|B7Z952_HUMAN;sp|Q9NVD7|PARVA_HUMAN;tr|J3KNQ4|J3KNQ4_HUMAN;tr|E9PS97|E9PS97_HUMAN	>tr|B7Z952|B7Z952_HUMAN cDNA FLJ54827, highly similar to Alpha-parvin OS=Homo sapiens PE=2 SV=1;>sp|Q9NVD7|PARVA_HUMAN Alpha-parvin OS=Homo sapiens GN=PARVA PE=1 SV=1;>tr|J3KNQ4|J3KNQ4_HUMAN Alpha-parvin OS=Homo sapiens GN=PARVA PE=4 SV=1;>tr|E9PS97|E9PS97	4	2	2	9.7	9.7	0	4.1914	8032.91	6522.7	7392.51	9278.87	7641.89	3
tr|A8MTQ3|A8MTQ3_HUMAN;tr|G5E9B5|G5E9B5_HUMAN;tr|A0A024R4Q5|A0A024R4Q5_HUMAN;sp|P0C1Z6|TFPT_HUMAN;tr|F8WDC1|F8WDC1_HUMAN	tr|A8MTQ3|A8MTQ3_HUMAN;tr|G5E9B5|G5E9B5_HUMAN;tr|A0A024R4Q5|A0A024R4Q5_HUMAN;sp|P0C1Z6|TFPT_HUMAN;tr|F8WDC1|F8WDC1_HUMAN	>tr|A8MTQ3|A8MTQ3_HUMAN TCF3 fusion partner OS=Homo sapiens GN=TFPT PE=4 SV=1;>tr|G5E9B5|G5E9B5_HUMAN TCF3 (E2A) fusion partner (In childhood Leukemia), isoform CRA_b OS=Homo sapiens GN=TFPT PE=4 SV=1;>tr|A0A024R4Q5|A0A024R4Q5_HUMAN TCF3 (E2A) fusion partn	5	2	2	8.8	8.8	0	4.2779	13656.5	12494	13289.1	13541	12432.2	7
tr|B3KUH1|B3KUH1_HUMAN;tr|A0A024RA60|A0A024RA60_HUMAN;sp|Q9GZY4|COA1_HUMAN;tr|C9JA07|C9JA07_HUMAN	tr|B3KUH1|B3KUH1_HUMAN;tr|A0A024RA60|A0A024RA60_HUMAN;sp|Q9GZY4|COA1_HUMAN;tr|C9JA07|C9JA07_HUMAN	>tr|B3KUH1|B3KUH1_HUMAN cDNA FLJ39884 fis, clone SPLEN2016304 OS=Homo sapiens PE=2 SV=1;>tr|A0A024RA60|A0A024RA60_HUMAN Uncharacterized protein OS=Homo sapiens GN=FLJ10803 PE=4 SV=1;>sp|Q9GZY4|COA1_HUMAN Cytochrome c oxidase assembly factor 1 homolog OS=Ho	4	2	2	13.7	13.7	0.00038835	3.023	14960.7	13125	13264.9	14339.8	16001.1	3
tr|C9IZW8|C9IZW8_HUMAN;tr|C9JXM4|C9JXM4_HUMAN;tr|Q9Y6T4|Q9Y6T4_HUMAN;tr|H7C5B8|H7C5B8_HUMAN;tr|A4D1T5|A4D1T5_HUMAN;sp|O95178|NDUB2_HUMAN	tr|C9IZW8|C9IZW8_HUMAN;tr|C9JXM4|C9JXM4_HUMAN;tr|Q9Y6T4|Q9Y6T4_HUMAN;tr|H7C5B8|H7C5B8_HUMAN;tr|A4D1T5|A4D1T5_HUMAN;sp|O95178|NDUB2_HUMAN	>tr|C9IZW8|C9IZW8_HUMAN NADH dehydrogenase [ubiquinone] 1 beta subcomplex subunit 2, mitochondrial OS=Homo sapiens GN=NDUFB2 PE=4 SV=1;>tr|C9JXM4|C9JXM4_HUMAN NADH dehydrogenase [ubiquinone] 1 beta subcomplex subunit 2, mitochondrial OS=Homo sapiens GN=NDU	6	2	2	11.5	11.5	0.0003885	3.0267	13259.1	14553	14146.8	15039.6	14878.2	3
tr|A0A024RB33|A0A024RB33_HUMAN;sp|Q9H4P4|RNF41_HUMAN;tr|F8VSP7|F8VSP7_HUMAN;tr|F8VSB6|F8VSB6_HUMAN;tr|B4DUQ8|B4DUQ8_HUMAN;sp|Q9H4P4-2|RNF41_HUMAN;tr|B4E353|B4E353_HUMAN	tr|A0A024RB33|A0A024RB33_HUMAN;sp|Q9H4P4|RNF41_HUMAN;tr|F8VSP7|F8VSP7_HUMAN;tr|F8VSB6|F8VSB6_HUMAN;tr|B4DUQ8|B4DUQ8_HUMAN;sp|Q9H4P4-2|RNF41_HUMAN;tr|B4E353|B4E353_HUMAN	>tr|A0A024RB33|A0A024RB33_HUMAN Ring finger protein 41, isoform CRA_b OS=Homo sapiens GN=RNF41 PE=4 SV=1;>sp|Q9H4P4|RNF41_HUMAN E3 ubiquitin-protein ligase NRDP1 OS=Homo sapiens GN=RNF41 PE=1 SV=2;>tr|F8VSP7|F8VSP7_HUMAN E3 ubiquitin-protein ligase NRDP1 (	7	2	2	6.6	6.6	0	4.0206	12804.1	13077	12766.3	13013.1	12867.3	4
tr|H0YFI1|H0YFI1_HUMAN;tr|F5H479|F5H479_HUMAN;tr|F5GX19|F5GX19_HUMAN;tr|F5H3Y3|F5H3Y3_HUMAN;sp|Q6IAA8|LTOR1_HUMAN	tr|H0YFI1|H0YFI1_HUMAN;tr|F5H479|F5H479_HUMAN;tr|F5GX19|F5GX19_HUMAN;tr|F5H3Y3|F5H3Y3_HUMAN;sp|Q6IAA8|LTOR1_HUMAN	>tr|H0YFI1|H0YFI1_HUMAN Ragulator complex protein LAMTOR1 (Fragment) OS=Homo sapiens GN=LAMTOR1 PE=1 SV=1;>tr|F5H479|F5H479_HUMAN Ragulator complex protein LAMTOR1 OS=Homo sapiens GN=LAMTOR1 PE=1 SV=1;>tr|F5GX19|F5GX19_HUMAN Ragulator complex protein LAMTO	5	2	2	50.6	50.6	0	80.546	12139.2	10103	11360.7	12574.3	12711.4	3
tr|H0YA61|H0YA61_HUMAN;sp|Q9H0Z9-2|RBM38_HUMAN;tr|F6VZ39|F6VZ39_HUMAN;tr|A6NG75|A6NG75_HUMAN;sp|Q9BX46-5|RBM24_HUMAN;sp|Q9BX46-2|RBM24_HUMAN;tr|H0Y8S7|H0Y8S7_HUMAN;tr|H0UI71|H0UI71_HUMAN;tr|A8KAI7|A8KAI7_HUMAN;sp|Q9BX46|RBM24_HUMAN;sp|Q9H0Z9|RBM38_HUMAN	tr|H0YA61|H0YA61_HUMAN;sp|Q9H0Z9-2|RBM38_HUMAN;tr|F6VZ39|F6VZ39_HUMAN;tr|A6NG75|A6NG75_HUMAN;sp|Q9BX46-5|RBM24_HUMAN;sp|Q9BX46-2|RBM24_HUMAN;tr|H0Y8S7|H0Y8S7_HUMAN;tr|H0UI71|H0UI71_HUMAN;tr|A8KAI7|A8KAI7_HUMAN;sp|Q9BX46|RBM24_HUMAN;sp|Q9H0Z9|RBM38_HUMAN	>tr|H0YA61|H0YA61_HUMAN RNA-binding protein 24 (Fragment) OS=Homo sapiens GN=RBM24 PE=4 SV=1;>sp|Q9H0Z9-2|RBM38_HUMAN Isoform 2 of RNA-binding protein 38 OS=Homo sapiens GN=RBM38;>tr|F6VZ39|F6VZ39_HUMAN RNA-binding protein 38 OS=Homo sapiens GN=RBM38 PE=4	11	2	2	26.2	26.2	0	6.3682	11768.4	13221	13149.7	12512.6	10404.2	2
tr|A0A024RDK6|A0A024RDK6_HUMAN;sp|Q63HQ0|AP1AR_HUMAN;tr|H0Y8Y4|H0Y8Y4_HUMAN;tr|A0A024RDI1|A0A024RDI1_HUMAN;sp|Q63HQ0-2|AP1AR_HUMAN	tr|A0A024RDK6|A0A024RDK6_HUMAN;sp|Q63HQ0|AP1AR_HUMAN	>tr|A0A024RDK6|A0A024RDK6_HUMAN Chromosome 4 open reading frame 16, isoform CRA_a OS=Homo sapiens GN=C4orf16 PE=4 SV=1;>sp|Q63HQ0|AP1AR_HUMAN AP-1 complex-associated regulatory protein OS=Homo sapiens GN=AP1AR PE=1 SV=1	5	3	2	8.6	6.6	0	7.1082	16716.6	16611	17114.1	16570.5	18312.3	4
tr|A8K1C7|A8K1C7_HUMAN;tr|A0A024R892|A0A024R892_HUMAN;sp|Q8IWT6|LRC8A_HUMAN;tr|Q96SW8|Q96SW8_HUMAN	tr|A8K1C7|A8K1C7_HUMAN;tr|A0A024R892|A0A024R892_HUMAN;sp|Q8IWT6|LRC8A_HUMAN	>tr|A8K1C7|A8K1C7_HUMAN cDNA FLJ75179, highly similar to Homo sapiens leucine rich repeat containing 8 family, member A, mRNA OS=Homo sapiens PE=2 SV=1;>tr|A0A024R892|A0A024R892_HUMAN Leucine rich repeat containing 8 family, member A, isoform CRA_a OS=Homo	4	3	2	3.3	2.2	0.00076152	2.5868	15727.8	13208	13003.5	15762.6	15377.5	7
tr|J3KRP6|J3KRP6_HUMAN;tr|J3QS72|J3QS72_HUMAN;tr|X6R3J2|X6R3J2_HUMAN;tr|J3QQM2|J3QQM2_HUMAN;tr|J3KT74|J3KT74_HUMAN;tr|J3QQW2|J3QQW2_HUMAN;tr|Q4VAX0|Q4VAX0_HUMAN;sp|Q15532-2|SSXT_HUMAN;tr|Q6FGL9|Q6FGL9_HUMAN;tr|Q8TDQ9|Q8TDQ9_HUMAN;tr|Q4VAX2|Q4VAX2_HUMAN;tr|A8K0E5|A8K0E5_HUMAN;tr|A0A024RC40|A0A024RC40_HUMAN;sp|Q15532|SSXT_HUMAN;tr|A4PIW0|A4PIW0_HUMAN;tr|A4PIV8|A4PIV8_HUMAN;tr|A4PIV9|A4PIV9_HUMAN;tr…	tr|J3KRP6|J3KRP6_HUMAN;tr|J3QS72|J3QS72_HUMAN;tr|X6R3J2|X6R3J2_HUMAN;tr|J3QQM2|J3QQM2_HUMAN;tr|J3KT74|J3KT74_HUMAN;tr|J3QQW2|J3QQW2_HUMAN;tr|Q4VAX0|Q4VAX0_HUMAN;sp|Q15532-2|SSXT_HUMAN;tr|Q6FGL9|Q6FGL9_HUMAN;tr|Q8TDQ9|Q8TDQ9_HUMAN;tr|Q4VAX2|Q4VAX2_HUMAN;tr|A8K0E5|A8K0E5_HUMAN;tr|A0A024RC40|A0A024RC40_HUMAN;sp|Q15532|SSXT_HUMAN;tr|A4PIW0|A4PIW0_HUMAN;tr|A4PIV8|A4PIV8_HUMAN;tr|A4PIV9|A4PIV9_HUMAN;tr…	>tr|J3KRP6|J3KRP6_HUMAN Protein SSXT OS=Homo sapiens GN=SS18 PE=1 SV=1;>tr|J3QS72|J3QS72_HUMAN Protein SSXT OS=Homo sapiens GN=SS18 PE=1 SV=1;>tr|X6R3J2|X6R3J2_HUMAN Protein SSXT OS=Homo sapiens GN=SS18 PE=1 SV=1;>tr|J3QQM2|J3QQM2_HUMAN Protein SSXT OS=Hom	26	2	2	51.7	51.7	0	11.148	16232.9	17885	15226.3	16395.6	15515.5	4
tr|E5RJM0|E5RJM0_HUMAN;tr|B7ZLQ8|B7ZLQ8_HUMAN;sp|Q17RY0-2|CPEB4_HUMAN;sp|Q17RY0|CPEB4_HUMAN;tr|D3DQM9|D3DQM9_HUMAN;tr|E1CJT3|E1CJT3_HUMAN;sp|Q17RY0-3|CPEB4_HUMAN;tr|E5RFP2|E5RFP2_HUMAN;tr|H0YBG1|H0YBG1_HUMAN	tr|E5RJM0|E5RJM0_HUMAN;tr|B7ZLQ8|B7ZLQ8_HUMAN;sp|Q17RY0-2|CPEB4_HUMAN;sp|Q17RY0|CPEB4_HUMAN;tr|D3DQM9|D3DQM9_HUMAN;tr|E1CJT3|E1CJT3_HUMAN;sp|Q17RY0-3|CPEB4_HUMAN;tr|E5RFP2|E5RFP2_HUMAN	>tr|E5RJM0|E5RJM0_HUMAN Cytoplasmic polyadenylation element-binding protein 4 OS=Homo sapiens GN=CPEB4 PE=1 SV=1;>tr|B7ZLQ8|B7ZLQ8_HUMAN CPEB4 protein OS=Homo sapiens GN=CPEB4 PE=2 SV=1;>sp|Q17RY0-2|CPEB4_HUMAN Isoform 2 of Cytoplasmic polyadenylation elem	9	3	2	5.3	3.4	0	8.2436	18026.1	19528	18460.7	19241.1	19612.2	2
sp|Q86UA6-3|RIP_HUMAN;sp|Q86UA6-4|RIP_HUMAN;tr|A0A0A0MR35|A0A0A0MR35_HUMAN;sp|Q86UA6-9|RIP_HUMAN;tr|E9PDG9|E9PDG9_HUMAN;sp|Q86UA6-2|RIP_HUMAN;sp|Q86UA6|RIP_HUMAN;tr|A0A0A0MSE7|A0A0A0MSE7_HUMAN;sp|Q86UA6-8|RIP_HUMAN;tr|F5H3Q7|F5H3Q7_HUMAN;sp|Q86UA6-6|RIP_HUMAN;sp|Q86UA6-5|RIP_HUMAN;tr|B3KTT3|B3KTT3_HUMAN;sp|Q86UA6-7|RIP_HUMAN	sp|Q86UA6-3|RIP_HUMAN;sp|Q86UA6-4|RIP_HUMAN;tr|A0A0A0MR35|A0A0A0MR35_HUMAN;sp|Q86UA6-9|RIP_HUMAN;tr|E9PDG9|E9PDG9_HUMAN;sp|Q86UA6-2|RIP_HUMAN;sp|Q86UA6|RIP_HUMAN;tr|A0A0A0MSE7|A0A0A0MSE7_HUMAN;sp|Q86UA6-8|RIP_HUMAN;tr|F5H3Q7|F5H3Q7_HUMAN;sp|Q86UA6-6|RIP_HUMAN;sp|Q86UA6-5|RIP_HUMAN;tr|B3KTT3|B3KTT3_HUMAN;sp|Q86UA6-7|RIP_HUMAN	>sp|Q86UA6-3|RIP_HUMAN Isoform 3 of RPA-interacting protein OS=Homo sapiens GN=RPAIN;>sp|Q86UA6-4|RIP_HUMAN Isoform 4 of RPA-interacting protein OS=Homo sapiens GN=RPAIN;>tr|A0A0A0MR35|A0A0A0MR35_HUMAN RPA-interacting protein OS=Homo sapiens GN=RPAIN PE=4	14	2	2	10.6	10.6	0.0030555	1.9042	18059.2	19632	18825.7	16145.8	17275.8	3
tr|F5H630|F5H630_HUMAN;sp|P51523|ZNF84_HUMAN;sp|Q2M3X9-2|ZN674_HUMAN;sp|Q2M3X9|ZN674_HUMAN;tr|O14889|O14889_HUMAN;tr|O14891|O14891_HUMAN;tr|K7EP55|K7EP55_HUMAN;tr|Q658L7|Q658L7_HUMAN;sp|Q96K75|ZN514_HUMAN;sp|Q9NQZ8|ZNF71_HUMAN;sp|Q8N9F8|ZN454_HUMAN;sp|Q6PDB4|ZN880_HUMAN;sp|Q9H7R5|ZN665_HUMAN;sp|Q8TF47|ZFP90_HUMAN;tr|A0A087X0M6|A0A087X0M6_HUMAN;sp|A8MQ14|ZN850_HUMAN	tr|F5H630|F5H630_HUMAN;sp|P51523|ZNF84_HUMAN;sp|Q2M3X9-2|ZN674_HUMAN;sp|Q2M3X9|ZN674_HUMAN	>tr|F5H630|F5H630_HUMAN Zinc finger protein 84 OS=Homo sapiens GN=ZNF84 PE=1 SV=1;>sp|P51523|ZNF84_HUMAN Zinc finger protein 84 OS=Homo sapiens GN=ZNF84 PE=1 SV=2;>sp|Q2M3X9-2|ZN674_HUMAN Isoform 2 of Zinc finger protein 674 OS=Homo sapiens GN=ZNF674;>sp|Q	16	6	2	9	2.2	0	18.433	10339.9	10798	10971.5	11441.7	9008.99	7
tr|B3KN25|B3KN25_HUMAN;tr|A0A024R0C0|A0A024R0C0_HUMAN;sp|Q9Y6K0|CEPT1_HUMAN	tr|B3KN25|B3KN25_HUMAN;tr|A0A024R0C0|A0A024R0C0_HUMAN;sp|Q9Y6K0|CEPT1_HUMAN	>tr|B3KN25|B3KN25_HUMAN cDNA FLJ13319 fis, clone OVARC1001610, highly similar to Homo sapiens choline/ethanolamine phosphotransferase 1 (CEPT1), transcript variant 1, mRNA OS=Homo sapiens PE=2 SV=1;>tr|A0A024R0C0|A0A024R0C0_HUMAN Choline/ethanolamine phosp	3	2	2	8.4	8.4	0	22.041	16060.3	15925	15890.4	15447.1	17256.8	3
sp|Q8TBR7-1|FA57A_HUMAN;sp|Q8TBR7|FA57A_HUMAN;tr|B3KWJ4|B3KWJ4_HUMAN	sp|Q8TBR7-1|FA57A_HUMAN;sp|Q8TBR7|FA57A_HUMAN;tr|B3KWJ4|B3KWJ4_HUMAN	>sp|Q8TBR7-1|FA57A_HUMAN Isoform 1 of Protein FAM57A OS=Homo sapiens GN=FAM57A;>sp|Q8TBR7|FA57A_HUMAN Protein FAM57A OS=Homo sapiens GN=FAM57A PE=1 SV=2;>tr|B3KWJ4|B3KWJ4_HUMAN cDNA FLJ43156 fis, clone DFNES2011239, highly similar to Protein FAM57A OS=Homo	3	2	2	6.7	6.7	0.0026987	1.9637	16039	19755	17908.9	18670.8	19347.8	4
tr|H3BUV9|H3BUV9_HUMAN;sp|Q96S82|UBL7_HUMAN;tr|D3DW56|D3DW56_HUMAN;tr|H3BV23|H3BV23_HUMAN;tr|H3BSQ2|H3BSQ2_HUMAN	tr|H3BUV9|H3BUV9_HUMAN;sp|Q96S82|UBL7_HUMAN;tr|D3DW56|D3DW56_HUMAN;tr|H3BV23|H3BV23_HUMAN;tr|H3BSQ2|H3BSQ2_HUMAN	>tr|H3BUV9|H3BUV9_HUMAN Ubiquitin-like protein 7 (Fragment) OS=Homo sapiens GN=UBL7 PE=1 SV=4;>sp|Q96S82|UBL7_HUMAN Ubiquitin-like protein 7 OS=Homo sapiens GN=UBL7 PE=1 SV=2;>tr|D3DW56|D3DW56_HUMAN Ubiquitin-like 7 (Bone marrow stromal cell-derived), isof	5	2	2	7.6	7.6	0.00013177	3.4003	12893.6	15248	13563.1	12122.3	12335.3	3
sp|O76041-2|NEBL_HUMAN;tr|Q59FZ8|Q59FZ8_HUMAN;tr|B7ZB56|B7ZB56_HUMAN;tr|Q8N8M3|Q8N8M3_HUMAN;tr|B4DH47|B4DH47_HUMAN;tr|B3KUC9|B3KUC9_HUMAN;tr|B7Z6N8|B7Z6N8_HUMAN;tr|B7Z6B9|B7Z6B9_HUMAN;tr|Q96MF8|Q96MF8_HUMAN;tr|B7Z6P9|B7Z6P9_HUMAN;tr|Q6P516|Q6P516_HUMAN;tr|H0Y3P5|H0Y3P5_HUMAN;tr|H7BZD5|H7BZD5_HUMAN;tr|Q9Y5Z1|Q9Y5Z1_HUMAN;tr|Q14215|Q14215_HUMAN;tr|H0Y786|H0Y786_HUMAN;sp|P20929-4|NEBU_HUMAN;sp|P2092…	sp|O76041-2|NEBL_HUMAN;tr|Q59FZ8|Q59FZ8_HUMAN;tr|B7ZB56|B7ZB56_HUMAN;tr|Q8N8M3|Q8N8M3_HUMAN;tr|B4DH47|B4DH47_HUMAN	>sp|O76041-2|NEBL_HUMAN Isoform 2 of Nebulette OS=Homo sapiens GN=NEBL;>tr|Q59FZ8|Q59FZ8_HUMAN Nebulette non-muscle isoform variant (Fragment) OS=Homo sapiens PE=1 SV=1;>tr|B7ZB56|B7ZB56_HUMAN cDNA, FLJ79420, highly similar to Homo sapiens nebulette (NEBL)	21	5	2	17	6.3	0	7.9423	16590.9	16972	17051.1	14995.1	16364.6	4
sp|Q8N4T8|CBR4_HUMAN;sp|Q8N4T8-2|CBR4_HUMAN;tr|D6RAV8|D6RAV8_HUMAN;tr|D6RJF4|D6RJF4_HUMAN;tr|D6RGF2|D6RGF2_HUMAN;tr|B4DSP7|B4DSP7_HUMAN	sp|Q8N4T8|CBR4_HUMAN;sp|Q8N4T8-2|CBR4_HUMAN	>sp|Q8N4T8|CBR4_HUMAN Carbonyl reductase family member 4 OS=Homo sapiens GN=CBR4 PE=1 SV=3;>sp|Q8N4T8-2|CBR4_HUMAN Isoform 2 of Carbonyl reductase family member 4 OS=Homo sapiens GN=CBR4	6	4	2	18.6	9.7	0	9.6015	22162.4	22110	21459.9	19095.5	21740.1	8
sp|Q9P2X0|DPM3_HUMAN;tr|Q86TM7|Q86TM7_HUMAN;tr|Q6P184|Q6P184_HUMAN;tr|Q3SX58|Q3SX58_HUMAN;sp|Q9P2X0-2|DPM3_HUMAN;tr|B4DEH1|B4DEH1_HUMAN	sp|Q9P2X0|DPM3_HUMAN;tr|Q86TM7|Q86TM7_HUMAN;tr|Q6P184|Q6P184_HUMAN;tr|Q3SX58|Q3SX58_HUMAN;sp|Q9P2X0-2|DPM3_HUMAN;tr|B4DEH1|B4DEH1_HUMAN	>sp|Q9P2X0|DPM3_HUMAN Dolichol-phosphate mannosyltransferase subunit 3 OS=Homo sapiens GN=DPM3 PE=1 SV=2;>tr|Q86TM7|Q86TM7_HUMAN DPM3 protein (Fragment) OS=Homo sapiens GN=DPM3 PE=2 SV=2;>tr|Q6P184|Q6P184_HUMAN DPM3 protein (Fragment) OS=Homo sapiens GN=DP	6	2	2	23.9	23.9	0	32.395	18329.8	17665	17389	18630.3	19022.3	3
tr|Q53FA3|Q53FA3_HUMAN;sp|P34931|HS71L_HUMAN;tr|B4DI54|B4DI54_HUMAN;tr|B2RCQ9|B2RCQ9_HUMAN;tr|B4DXY3|B4DXY3_HUMAN	tr|Q53FA3|Q53FA3_HUMAN;sp|P34931|HS71L_HUMAN;tr|B4DI54|B4DI54_HUMAN;tr|B2RCQ9|B2RCQ9_HUMAN;tr|B4DXY3|B4DXY3_HUMAN	>tr|Q53FA3|Q53FA3_HUMAN Heat shock 70kDa protein 1-like variant (Fragment) OS=Homo sapiens PE=2 SV=1;>sp|P34931|HS71L_HUMAN Heat shock 70 kDa protein 1-like OS=Homo sapiens GN=HSPA1L PE=1 SV=2;>tr|B4DI54|B4DI54_HUMAN cDNA FLJ56386, highly similar to Heat s	5	22	2	30.1	3.9	0	6.0456	14848.8	14742	15312.4	16236.8	15742	3
tr|A8K0P2|A8K0P2_HUMAN	tr|A8K0P2|A8K0P2_HUMAN	>tr|A8K0P2|A8K0P2_HUMAN cDNA FLJ76209, highly similar to Homo sapiens inorganic pyrophosphatase 2 (PPA2), transcript variant 2, mRNA OS=Homo sapiens PE=2 SV=1	1	15	2	47.8	3.3	0.00038941	3.0735	19218.4	18114	19424.9	18714.3	18480.8	3
tr|Q53GP2|Q53GP2_HUMAN;sp|Q9NX01|TXN4B_HUMAN	tr|Q53GP2|Q53GP2_HUMAN;sp|Q9NX01|TXN4B_HUMAN	>tr|Q53GP2|Q53GP2_HUMAN Thioredoxin-like 4B variant (Fragment) OS=Homo sapiens PE=2 SV=1;>sp|Q9NX01|TXN4B_HUMAN Thioredoxin-like protein 4B OS=Homo sapiens GN=TXNL4B PE=1 SV=1	2	2	2	12.1	12.1	0.00013314	3.6	13099.3	14228	16656.2	17185.3	13400.3	4
sp|Q6UB35|C1TM_HUMAN;tr|B2RD24|B2RD24_HUMAN;sp|Q6UB35-2|C1TM_HUMAN;tr|Q5JYA3|Q5JYA3_HUMAN;tr|Q4VXM0|Q4VXM0_HUMAN;tr|Q4VXV2|Q4VXV2_HUMAN;tr|Q5JYA8|Q5JYA8_HUMAN;tr|Q8WX68|Q8WX68_HUMAN;tr|Q4VXM1|Q4VXM1_HUMAN	sp|Q6UB35|C1TM_HUMAN;tr|B2RD24|B2RD24_HUMAN	>sp|Q6UB35|C1TM_HUMAN Monofunctional C1-tetrahydrofolate synthase, mitochondrial OS=Homo sapiens GN=MTHFD1L PE=1 SV=1;>tr|B2RD24|B2RD24_HUMAN cDNA, FLJ96424 OS=Homo sapiens PE=2 SV=1	9	37	2	33	0.9	0.0029379	1.9404	25073.3	22411	20720.2	21652.8	25770.4	4
sp|Q12774|ARHG5_HUMAN;tr|H9XFB6|H9XFB6_HUMAN;sp|A5YM69|ARG35_HUMAN;tr|Q68E09|Q68E09_HUMAN;tr|B9EGR7|B9EGR7_HUMAN	sp|Q12774|ARHG5_HUMAN;tr|H9XFB6|H9XFB6_HUMAN;sp|A5YM69|ARG35_HUMAN;tr|Q68E09|Q68E09_HUMAN;tr|B9EGR7|B9EGR7_HUMAN	>sp|Q12774|ARHG5_HUMAN Rho guanine nucleotide exchange factor 5 OS=Homo sapiens GN=ARHGEF5 PE=1 SV=3;>tr|H9XFB6|H9XFB6_HUMAN Rho guanine nucleotide exchange factor (GEF) 5 (Fragment) OS=Homo sapiens GN=ARHGEF5 PE=4 SV=1;>sp|A5YM69|ARG35_HUMAN Rho guanine n	5	2	2	1.9	1.9	0.00013319	3.6054	14624	8053.4	10263.8	18473.6	12384.8	4
sp|Q86XN8|MEX3D_HUMAN;sp|Q86XN8-2|MEX3D_HUMAN;sp|Q86XN8-3|MEX3D_HUMAN;tr|S4R446|S4R446_HUMAN;tr|Q38IJ5|Q38IJ5_HUMAN;tr|Q38IJ6|Q38IJ6_HUMAN	sp|Q86XN8|MEX3D_HUMAN;sp|Q86XN8-2|MEX3D_HUMAN;sp|Q86XN8-3|MEX3D_HUMAN;tr|S4R446|S4R446_HUMAN;tr|Q38IJ5|Q38IJ5_HUMAN;tr|Q38IJ6|Q38IJ6_HUMAN	>sp|Q86XN8|MEX3D_HUMAN RNA-binding protein MEX3D OS=Homo sapiens GN=MEX3D PE=1 SV=3;>sp|Q86XN8-2|MEX3D_HUMAN Isoform 2 of RNA-binding protein MEX3D OS=Homo sapiens GN=MEX3D;>sp|Q86XN8-3|MEX3D_HUMAN Isoform 3 of RNA-binding protein MEX3D OS=Homo sapiens GN=	6	4	2	9.1	4.3	0	8.1813	14695.4	11625	11068.3	18244.1	14684.4	2
tr|Q5T123|Q5T123_HUMAN;sp|Q9H299|SH3L3_HUMAN;tr|Q86Z22|Q86Z22_HUMAN;tr|A0A087WV23|A0A087WV23_HUMAN;tr|D3DPK5|D3DPK5_HUMAN	tr|Q5T123|Q5T123_HUMAN;sp|Q9H299|SH3L3_HUMAN;tr|Q86Z22|Q86Z22_HUMAN;tr|A0A087WV23|A0A087WV23_HUMAN;tr|D3DPK5|D3DPK5_HUMAN	>tr|Q5T123|Q5T123_HUMAN SH3 domain-binding glutamic acid-rich-like protein 3 OS=Homo sapiens GN=SH3BGRL3 PE=1 SV=1;>sp|Q9H299|SH3L3_HUMAN SH3 domain-binding glutamic acid-rich-like protein 3 OS=Homo sapiens GN=SH3BGRL3 PE=1 SV=1;>tr|Q86Z22|Q86Z22_HUMAN Epi	5	2	2	19.3	19.3	0.00013365	3.6628	17073.6	16834	16155.7	18071.2	18592.5	3
tr|A6NJX6|A6NJX6_HUMAN;sp|Q96BP2|CHCH1_HUMAN	tr|A6NJX6|A6NJX6_HUMAN;sp|Q96BP2|CHCH1_HUMAN	>tr|A6NJX6|A6NJX6_HUMAN Coiled-coil-helix-coiled-coil-helix domain-containing protein 1 OS=Homo sapiens GN=CHCHD1 PE=1 SV=1;>sp|Q96BP2|CHCH1_HUMAN Coiled-coil-helix-coiled-coil-helix domain-containing protein 1 OS=Homo sapiens GN=CHCHD1 PE=1 SV=1	2	2	2	21.6	21.6	0	6.2476	16811.5	16785	15641.6	15025.4	17509.6	4
sp|Q13530-2|SERC3_HUMAN;tr|B4DHI5|B4DHI5_HUMAN;tr|Q53GK8|Q53GK8_HUMAN;sp|Q13530|SERC3_HUMAN	sp|Q13530-2|SERC3_HUMAN;tr|B4DHI5|B4DHI5_HUMAN;tr|Q53GK8|Q53GK8_HUMAN;sp|Q13530|SERC3_HUMAN	>sp|Q13530-2|SERC3_HUMAN Isoform 2 of Serine incorporator 3 OS=Homo sapiens GN=SERINC3;>tr|B4DHI5|B4DHI5_HUMAN cDNA FLJ51844, highly similar to Serine incorporator 3 OS=Homo sapiens PE=2 SV=1;>tr|Q53GK8|Q53GK8_HUMAN Tumor differentially expressed protein 1	4	2	2	5	5	0	5.3627	12810.5	12184	13947.4	16436	13403.5	8
sp|Q8NB42-2|ZN527_HUMAN;sp|Q8NB42|ZN527_HUMAN;tr|K7ENX6|K7ENX6_HUMAN;tr|A0A0A0MRD3|A0A0A0MRD3_HUMAN;tr|Q0P6G1|Q0P6G1_HUMAN;tr|K7ELI5|K7ELI5_HUMAN;tr|K7ES26|K7ES26_HUMAN;tr|Q96JJ8|Q96JJ8_HUMAN	sp|Q8NB42-2|ZN527_HUMAN;sp|Q8NB42|ZN527_HUMAN;tr|K7ENX6|K7ENX6_HUMAN;tr|A0A0A0MRD3|A0A0A0MRD3_HUMAN;tr|Q0P6G1|Q0P6G1_HUMAN;tr|K7ELI5|K7ELI5_HUMAN;tr|K7ES26|K7ES26_HUMAN;tr|Q96JJ8|Q96JJ8_HUMAN	>sp|Q8NB42-2|ZN527_HUMAN Isoform 2 of Zinc finger protein 527 OS=Homo sapiens GN=ZNF527;>sp|Q8NB42|ZN527_HUMAN Zinc finger protein 527 OS=Homo sapiens GN=ZNF527 PE=2 SV=2;>tr|K7ENX6|K7ENX6_HUMAN Zinc finger protein 527 OS=Homo sapiens GN=ZNF527 PE=4 SV=1;>	8	4	2	5.9	2.9	0.0044778	1.7078	27052	27083	20751.2	37070.6	31160.6	2
tr|A0A024RA48|A0A024RA48_HUMAN;tr|A0A087WUZ7|A0A087WUZ7_HUMAN;tr|Q86XC4|Q86XC4_HUMAN;tr|A0A024R9Z9|A0A024R9Z9_HUMAN;sp|Q9Y5W8-2|SNX13_HUMAN;sp|Q9Y5W8|SNX13_HUMAN;tr|B4DGG2|B4DGG2_HUMAN;tr|H0YNS7|H0YNS7_HUMAN;tr|H0YM05|H0YM05_HUMAN;sp|Q6P656-2|CO026_HUMAN;sp|Q6P656|CO026_HUMAN;tr|B4DXT6|B4DXT6_HUMAN;tr|B3KN60|B3KN60_HUMAN	tr|A0A024RA48|A0A024RA48_HUMAN;tr|A0A087WUZ7|A0A087WUZ7_HUMAN;tr|Q86XC4|Q86XC4_HUMAN;tr|A0A024R9Z9|A0A024R9Z9_HUMAN;sp|Q9Y5W8-2|SNX13_HUMAN;sp|Q9Y5W8|SNX13_HUMAN;tr|B4DGG2|B4DGG2_HUMAN;tr|H0YNS7|H0YNS7_HUMAN;tr|H0YM05|H0YM05_HUMAN;sp|Q6P656-2|CO026_HUMAN;sp|Q6P656|CO026_HUMAN;tr|B4DXT6|B4DXT6_HUMAN;tr|B3KN60|B3KN60_HUMAN	>tr|A0A024RA48|A0A024RA48_HUMAN Sorting nexin 13, isoform CRA_c OS=Homo sapiens GN=SNX13 PE=4 SV=1;>tr|A0A087WUZ7|A0A087WUZ7_HUMAN Sorting nexin 13, isoform CRA_g OS=Homo sapiens GN=SNX13 PE=4 SV=1;>tr|Q86XC4|Q86XC4_HUMAN Sorting nexin 13 OS=Homo sapiens G	13	2	2	1.8	1.8	0.0025888	2.0572	13185.6	11038	12054.8	11561	14842.4	3
sp|Q8TAE6|PP14C_HUMAN	sp|Q8TAE6|PP14C_HUMAN	>sp|Q8TAE6|PP14C_HUMAN Protein phosphatase 1 regulatory subunit 14C OS=Homo sapiens GN=PPP1R14C PE=1 SV=3	1	2	2	8.5	8.5	0.0069938	1.392	19392.1	19396	19888.6	17980.1	17255.7	4
tr|C9J2P0|C9J2P0_HUMAN;tr|A0A024R2K3|A0A024R2K3_HUMAN;sp|P51965|UB2E1_HUMAN;tr|H7C061|H7C061_HUMAN;sp|P51965-2|UB2E1_HUMAN;tr|B7Z306|B7Z306_HUMAN;sp|P51965-3|UB2E1_HUMAN	tr|C9J2P0|C9J2P0_HUMAN;tr|A0A024R2K3|A0A024R2K3_HUMAN;sp|P51965|UB2E1_HUMAN;tr|H7C061|H7C061_HUMAN;sp|P51965-2|UB2E1_HUMAN;tr|B7Z306|B7Z306_HUMAN;sp|P51965-3|UB2E1_HUMAN	>tr|C9J2P0|C9J2P0_HUMAN Ubiquitin-conjugating enzyme E2 E1 (Fragment) OS=Homo sapiens GN=UBE2E1 PE=1 SV=1;>tr|A0A024R2K3|A0A024R2K3_HUMAN Ubiquitin-conjugating enzyme E2E 1 (UBC4/5 homolog, yeast), isoform CRA_a OS=Homo sapiens GN=UBE2E1 PE=3 SV=1;>sp|P519	7	3	2	22.4	17	0	8.7012	17208.9	17069	15697.7	17418.9	18165.9	4
tr|A1L407|A1L407_HUMAN;sp|P22492|H1T_HUMAN	tr|A1L407|A1L407_HUMAN;sp|P22492|H1T_HUMAN	>tr|A1L407|A1L407_HUMAN Histone cluster 1, H1t OS=Homo sapiens GN=HIST1H1T PE=2 SV=1;>sp|P22492|H1T_HUMAN Histone H1t OS=Homo sapiens GN=HIST1H1T PE=2 SV=4	2	6	2	21.3	9.2	0.0011369	2.4955	12959.7	6865.2	7144.29	15947.6	15353.3	3
tr|B1AL69|B1AL69_HUMAN;sp|Q7L3B6|CD37L_HUMAN	tr|B1AL69|B1AL69_HUMAN;sp|Q7L3B6|CD37L_HUMAN	>tr|B1AL69|B1AL69_HUMAN Hsp90 co-chaperone Cdc37-like 1 OS=Homo sapiens GN=CDC37L1 PE=1 SV=1;>sp|Q7L3B6|CD37L_HUMAN Hsp90 co-chaperone Cdc37-like 1 OS=Homo sapiens GN=CDC37L1 PE=1 SV=1	2	2	2	5.2	5.2	0.0026964	1.9556	17266.4	14724	15720	16772.8	18705.2	4
sp|Q96BR9-2|ZBT8A_HUMAN;tr|D3DPQ1|D3DPQ1_HUMAN;sp|Q96BR9|ZBT8A_HUMAN	sp|Q96BR9-2|ZBT8A_HUMAN;tr|D3DPQ1|D3DPQ1_HUMAN;sp|Q96BR9|ZBT8A_HUMAN	>sp|Q96BR9-2|ZBT8A_HUMAN Isoform 2 of Zinc finger and BTB domain-containing protein 8A OS=Homo sapiens GN=ZBTB8A;>tr|D3DPQ1|D3DPQ1_HUMAN HCG39683, isoform CRA_a OS=Homo sapiens GN=ZBTB8A PE=4 SV=1;>sp|Q96BR9|ZBT8A_HUMAN Zinc finger and BTB domain-containin	3	2	2	5.3	5.3	0	3.6995	14644.2	17951	23825.9	17230.8	10023.3	3
tr|B2RDE8|B2RDE8_HUMAN	tr|B2RDE8|B2RDE8_HUMAN	>tr|B2RDE8|B2RDE8_HUMAN cDNA, FLJ96580, highly similar to Homo sapiens hepatoma-derived growth factor (high-mobility group protein 1-like) (HDGF), mRNA OS=Homo sapiens PE=2 SV=1	1	24	2	78.3	11.7	0	28.696	32255.9	30132	30487.4	28784.8	37747.5	3
tr|U3KQL4|U3KQL4_HUMAN;tr|B4DUH2|B4DUH2_HUMAN;tr|A0A024R3F7|A0A024R3F7_HUMAN;tr|B4DPL8|B4DPL8_HUMAN;tr|A8K0S7|A8K0S7_HUMAN;tr|U3KPU7|U3KPU7_HUMAN;tr|Q6IBR9|Q6IBR9_HUMAN;tr|A0A024R3H9|A0A024R3H9_HUMAN;sp|O43826|G6PT1_HUMAN;tr|U3KQS2|U3KQS2_HUMAN;tr|A0A024R3L1|A0A024R3L1_HUMAN;sp|O43826-2|G6PT1_HUMAN;tr|Q59GT3|Q59GT3_HUMAN;tr|B7Z2Q7|B7Z2Q7_HUMAN	tr|U3KQL4|U3KQL4_HUMAN;tr|B4DUH2|B4DUH2_HUMAN;tr|A0A024R3F7|A0A024R3F7_HUMAN;tr|B4DPL8|B4DPL8_HUMAN;tr|A8K0S7|A8K0S7_HUMAN;tr|U3KPU7|U3KPU7_HUMAN;tr|Q6IBR9|Q6IBR9_HUMAN;tr|A0A024R3H9|A0A024R3H9_HUMAN;sp|O43826|G6PT1_HUMAN;tr|U3KQS2|U3KQS2_HUMAN;tr|A0A024R3L1|A0A024R3L1_HUMAN;sp|O43826-2|G6PT1_HUMAN;tr|Q59GT3|Q59GT3_HUMAN;tr|B7Z2Q7|B7Z2Q7_HUMAN	>tr|U3KQL4|U3KQL4_HUMAN Glucose-6-phosphate translocase OS=Homo sapiens GN=SLC37A4 PE=4 SV=2;>tr|B4DUH2|B4DUH2_HUMAN cDNA FLJ51651, highly similar to Glucose-6-phosphate translocase OS=Homo sapiens PE=2 SV=1;>tr|A0A024R3F7|A0A024R3F7_HUMAN Solute carrier f	14	2	2	5.9	5.9	0	3.9927	18174.2	18205	16723.9	19544.5	24106	4
tr|A0A087WYS9|A0A087WYS9_HUMAN;sp|Q15526-2|SURF1_HUMAN;tr|E5KRX5|E5KRX5_HUMAN;sp|Q15526|SURF1_HUMAN	tr|A0A087WYS9|A0A087WYS9_HUMAN;sp|Q15526-2|SURF1_HUMAN;tr|E5KRX5|E5KRX5_HUMAN;sp|Q15526|SURF1_HUMAN	>tr|A0A087WYS9|A0A087WYS9_HUMAN Surfeit locus protein 1 OS=Homo sapiens GN=SURF1 PE=4 SV=1;>sp|Q15526-2|SURF1_HUMAN Isoform 2 of Surfeit locus protein 1 OS=Homo sapiens GN=SURF1;>tr|E5KRX5|E5KRX5_HUMAN Surfeit locus protein 1 OS=Homo sapiens PE=4 SV=1;>sp|	4	2	2	7.9	7.9	0.00076123	2.5736	18691	20717	22142.4	19240.1	16690.1	3
sp|Q9BQA9-2|CQ062_HUMAN;tr|A0A024R8W9|A0A024R8W9_HUMAN;sp|Q9BQA9|CQ062_HUMAN;tr|J3QKZ6|J3QKZ6_HUMAN;tr|H0Y2X1|H0Y2X1_HUMAN;tr|J3KTI1|J3KTI1_HUMAN;tr|J3KSB6|J3KSB6_HUMAN;tr|J3KS78|J3KS78_HUMAN;tr|J3QS53|J3QS53_HUMAN;tr|J3QRZ2|J3QRZ2_HUMAN;tr|J3QLB7|J3QLB7_HUMAN;tr|J3QKS6|J3QKS6_HUMAN;tr|J3QRG5|J3QRG5_HUMAN;tr|J3KSJ5|J3KSJ5_HUMAN	sp|Q9BQA9-2|CQ062_HUMAN;tr|A0A024R8W9|A0A024R8W9_HUMAN;sp|Q9BQA9|CQ062_HUMAN;tr|J3QKZ6|J3QKZ6_HUMAN;tr|H0Y2X1|H0Y2X1_HUMAN;tr|J3KTI1|J3KTI1_HUMAN;tr|J3KSB6|J3KSB6_HUMAN;tr|J3KS78|J3KS78_HUMAN;tr|J3QS53|J3QS53_HUMAN;tr|J3QRZ2|J3QRZ2_HUMAN;tr|J3QLB7|J3QLB7_HUMAN;tr|J3QKS6|J3QKS6_HUMAN;tr|J3QRG5|J3QRG5_HUMAN;tr|J3KSJ5|J3KSJ5_HUMAN	>sp|Q9BQA9-2|CQ062_HUMAN Isoform 2 of Uncharacterized protein C17orf62 OS=Homo sapiens GN=C17orf62;>tr|A0A024R8W9|A0A024R8W9_HUMAN Chromosome 17 open reading frame 62, isoform CRA_a OS=Homo sapiens GN=C17orf62 PE=4 SV=1;>sp|Q9BQA9|CQ062_HUMAN Uncharacteriz	14	2	2	9.2	9.2	0.002706	2.0098	17350.6	16382	17235.1	19483.8	19516.3	5
sp|Q96NH3|BROMI_HUMAN;sp|Q96NH3-4|BROMI_HUMAN;tr|A2A304|A2A304_HUMAN	sp|Q96NH3|BROMI_HUMAN;sp|Q96NH3-4|BROMI_HUMAN;tr|A2A304|A2A304_HUMAN	>sp|Q96NH3|BROMI_HUMAN Protein broad-minded OS=Homo sapiens GN=TBC1D32 PE=2 SV=4;>sp|Q96NH3-4|BROMI_HUMAN Isoform 2 of Protein broad-minded OS=Homo sapiens GN=TBC1D32;>tr|A2A304|A2A304_HUMAN Protein broad-minded (Fragment) OS=Homo sapiens GN=TBC1D32 PE=4 S	3	2	2	1	1	0.008836	1.3038	31591	45957	27492.1	34462.7	55164.5	2
sp|Q8WVX3|CD003_HUMAN;sp|Q8WVX3-2|CD003_HUMAN	sp|Q8WVX3|CD003_HUMAN;sp|Q8WVX3-2|CD003_HUMAN	>sp|Q8WVX3|CD003_HUMAN Uncharacterized protein C4orf3 OS=Homo sapiens GN=C4orf3 PE=1 SV=2;>sp|Q8WVX3-2|CD003_HUMAN Isoform 2 of Uncharacterized protein C4orf3 OS=Homo sapiens GN=C4orf3	2	2	2	34.8	34.8	0.00013046	3.1929	19399.6	19848	18810.2	19291.7	14847.7	5
tr|B2RU27|B2RU27_HUMAN;sp|Q9BXT5|TEX15_HUMAN;tr|D3DSV6|D3DSV6_HUMAN	tr|B2RU27|B2RU27_HUMAN;sp|Q9BXT5|TEX15_HUMAN;tr|D3DSV6|D3DSV6_HUMAN	>tr|B2RU27|B2RU27_HUMAN Testis expressed 15 OS=Homo sapiens GN=TEX15 PE=2 SV=1;>sp|Q9BXT5|TEX15_HUMAN Testis-expressed sequence 15 protein OS=Homo sapiens GN=TEX15 PE=2 SV=2;>tr|D3DSV6|D3DSV6_HUMAN Testis expressed sequence 15, isoform CRA_a OS=Homo sapien	3	3	2	0.8	0.5	0.0068802	1.3987	27372.7	20506	22208.2	26275	23278	6
tr|B7ZAZ2|B7ZAZ2_HUMAN;tr|B4DTY2|B4DTY2_HUMAN;tr|G3V439|G3V439_HUMAN;tr|G3V3U1|G3V3U1_HUMAN;tr|Q53FF7|Q53FF7_HUMAN;sp|O15304|SIVA_HUMAN;sp|O15304-2|SIVA_HUMAN;tr|H0YJN1|H0YJN1_HUMAN	tr|B7ZAZ2|B7ZAZ2_HUMAN;tr|B4DTY2|B4DTY2_HUMAN;tr|G3V439|G3V439_HUMAN;tr|G3V3U1|G3V3U1_HUMAN;tr|Q53FF7|Q53FF7_HUMAN;sp|O15304|SIVA_HUMAN;sp|O15304-2|SIVA_HUMAN;tr|H0YJN1|H0YJN1_HUMAN	>tr|B7ZAZ2|B7ZAZ2_HUMAN cDNA, FLJ79356, highly similar to Apoptosis regulatory protein Siva OS=Homo sapiens PE=2 SV=1;>tr|B4DTY2|B4DTY2_HUMAN cDNA FLJ50864, highly similar to Apoptosis regulatory protein Siva OS=Homo sapiens PE=2 SV=1;>tr|G3V439|G3V439_HUM	8	2	2	10.2	10.2	0.00013086	3.249	13583	12036	12439.1	14081	12509.1	5
tr|C9J0H3|C9J0H3_HUMAN;sp|O15162-2|PLS1_HUMAN;tr|C9JE06|C9JE06_HUMAN;tr|C9J7K9|C9J7K9_HUMAN;sp|O15162|PLS1_HUMAN;tr|C9J636|C9J636_HUMAN;sp|Q9NRY7-1|PLS2_HUMAN;tr|C9J9P4|C9J9P4_HUMAN;sp|Q9NRY7-3|PLS2_HUMAN;sp|Q9NRY7|PLS2_HUMAN	tr|C9J0H3|C9J0H3_HUMAN;sp|O15162-2|PLS1_HUMAN;tr|C9JE06|C9JE06_HUMAN;tr|C9J7K9|C9J7K9_HUMAN;sp|O15162|PLS1_HUMAN;tr|C9J636|C9J636_HUMAN;sp|Q9NRY7-1|PLS2_HUMAN;tr|C9J9P4|C9J9P4_HUMAN;sp|Q9NRY7-3|PLS2_HUMAN;sp|Q9NRY7|PLS2_HUMAN	>tr|C9J0H3|C9J0H3_HUMAN Phospholipid scramblase 1 (Fragment) OS=Homo sapiens GN=PLSCR1 PE=1 SV=1;>sp|O15162-2|PLS1_HUMAN Isoform 2 of Phospholipid scramblase 1 OS=Homo sapiens GN=PLSCR1;>tr|C9JE06|C9JE06_HUMAN Phospholipid scramblase 1 (Fragment) OS=Homo s	10	2	2	10.5	10.5	0.0015064	2.3838	14496.1	16101	18415.2	18363.4	12083.6	4
tr|A8K3Y5|A8K3Y5_HUMAN;tr|D6RDJ1|D6RDJ1_HUMAN;REV__tr|Q8NFD8|Q8NFD8_HUMAN	tr|A8K3Y5|A8K3Y5_HUMAN	>tr|A8K3Y5|A8K3Y5_HUMAN cDNA FLJ78186 OS=Homo sapiens PE=2 SV=1	3	26	2	43.3	2.6	0	6.2489	15532.9	16195	22015.6	20962.2	7521.8	2
sp|Q8NE00-2|TM104_HUMAN;tr|B4DKL7|B4DKL7_HUMAN;tr|A8K544|A8K544_HUMAN;tr|A0A024R8L3|A0A024R8L3_HUMAN;sp|Q8NE00|TM104_HUMAN;tr|J3QQK2|J3QQK2_HUMAN	sp|Q8NE00-2|TM104_HUMAN;tr|B4DKL7|B4DKL7_HUMAN;tr|A8K544|A8K544_HUMAN;tr|A0A024R8L3|A0A024R8L3_HUMAN;sp|Q8NE00|TM104_HUMAN;tr|J3QQK2|J3QQK2_HUMAN	>sp|Q8NE00-2|TM104_HUMAN Isoform 2 of Transmembrane protein 104 OS=Homo sapiens GN=TMEM104;>tr|B4DKL7|B4DKL7_HUMAN Transmembrane protein 104 OS=Homo sapiens GN=TMEM104 PE=2 SV=1;>tr|A8K544|A8K544_HUMAN cDNA FLJ76820 OS=Homo sapiens PE=2 SV=1;>tr|A0A024R8L3	6	2	2	4.5	4.5	0.0016266	2.3261	14629.3	12464	13162.3	15898.1	13501.4	4
tr|B3KX36|B3KX36_HUMAN;sp|Q6DHV7-2|ADAL_HUMAN;sp|Q6DHV7-3|ADAL_HUMAN;tr|A0A024R9S2|A0A024R9S2_HUMAN;sp|Q6DHV7|ADAL_HUMAN	tr|B3KX36|B3KX36_HUMAN;sp|Q6DHV7-2|ADAL_HUMAN;sp|Q6DHV7-3|ADAL_HUMAN;tr|A0A024R9S2|A0A024R9S2_HUMAN;sp|Q6DHV7|ADAL_HUMAN	>tr|B3KX36|B3KX36_HUMAN cDNA FLJ44620 fis, clone BRACE2013132 OS=Homo sapiens PE=2 SV=1;>sp|Q6DHV7-2|ADAL_HUMAN Isoform 2 of Adenosine deaminase-like protein OS=Homo sapiens GN=ADAL;>sp|Q6DHV7-3|ADAL_HUMAN Isoform 3 of Adenosine deaminase-like protein OS=H	5	2	2	9.6	9.6	0.00050936	2.6711	16196.7	15777	16959.2	16330.9	17517	4
sp|O14521-2|DHSD_HUMAN;tr|Q6UWH2|Q6UWH2_HUMAN;sp|O14521|DHSD_HUMAN;tr|H0YD96|H0YD96_HUMAN;tr|H0YD41|H0YD41_HUMAN;tr|G3V173|G3V173_HUMAN;tr|E9PK73|E9PK73_HUMAN;tr|H3BRW5|H3BRW5_HUMAN;sp|O14521-4|DHSD_HUMAN	sp|O14521-2|DHSD_HUMAN;tr|Q6UWH2|Q6UWH2_HUMAN;sp|O14521|DHSD_HUMAN;tr|H0YD96|H0YD96_HUMAN;tr|H0YD41|H0YD41_HUMAN;tr|G3V173|G3V173_HUMAN;tr|E9PK73|E9PK73_HUMAN;tr|H3BRW5|H3BRW5_HUMAN;sp|O14521-4|DHSD_HUMAN	>sp|O14521-2|DHSD_HUMAN Isoform 2 of Succinate dehydrogenase [ubiquinone] cytochrome b small subunit, mitochondrial OS=Homo sapiens GN=SDHD;>tr|Q6UWH2|Q6UWH2_HUMAN AVLL5809 OS=Homo sapiens GN=UNQ5809 PE=2 SV=1;>sp|O14521|DHSD_HUMAN Succinate dehydrogenase	9	2	2	14.2	14.2	0.0001333	3.6164	33271.3	38545	37439.3	27479.4	36483.5	4
sp|Q99720-4|SGMR1_HUMAN;tr|B4DR71|B4DR71_HUMAN;tr|A2A3U5|A2A3U5_HUMAN;sp|Q99720-3|SGMR1_HUMAN;sp|Q99720|SGMR1_HUMAN	sp|Q99720-4|SGMR1_HUMAN;tr|B4DR71|B4DR71_HUMAN;tr|A2A3U5|A2A3U5_HUMAN;sp|Q99720-3|SGMR1_HUMAN;sp|Q99720|SGMR1_HUMAN	>sp|Q99720-4|SGMR1_HUMAN Isoform 4 of Sigma non-opioid intracellular receptor 1 OS=Homo sapiens GN=SIGMAR1;>tr|B4DR71|B4DR71_HUMAN cDNA FLJ57078, highly similar to Homo sapiens opioid receptor, sigma 1 (OPRS1), transcript variant 1, mRNA OS=Homo sapiens PE	5	2	2	19.8	19.8	0	16.805	17915.3	21138	19564.3	19731.5	20473.9	3
sp|P51513-5|NOVA1_HUMAN;sp|P51513-3|NOVA1_HUMAN;tr|A8K603|A8K603_HUMAN;sp|P51513-4|NOVA1_HUMAN;sp|P51513|NOVA1_HUMAN;tr|J3KQU3|J3KQU3_HUMAN;tr|B7Z770|B7Z770_HUMAN;tr|G8JLA5|G8JLA5_HUMAN;tr|I3L2B5|I3L2B5_HUMAN;tr|F8VWX1|F8VWX1_HUMAN;sp|P51513-2|NOVA1_HUMAN;tr|F8W659|F8W659_HUMAN	sp|P51513-5|NOVA1_HUMAN;sp|P51513-3|NOVA1_HUMAN;tr|A8K603|A8K603_HUMAN;sp|P51513-4|NOVA1_HUMAN;sp|P51513|NOVA1_HUMAN;tr|J3KQU3|J3KQU3_HUMAN;tr|B7Z770|B7Z770_HUMAN	>sp|P51513-5|NOVA1_HUMAN Isoform 5 of RNA-binding protein Nova-1 OS=Homo sapiens GN=NOVA1;>sp|P51513-3|NOVA1_HUMAN Isoform 3 of RNA-binding protein Nova-1 OS=Homo sapiens GN=NOVA1;>tr|A8K603|A8K603_HUMAN cDNA FLJ75870, highly similar to Homo sapiens neuro-	12	3	2	6.8	4.6	0	8.8637	12104.1	13027	13366.6	13836.2	10918.5	2
sp|Q6ZR08|DYH12_HUMAN;tr|E9PG32|E9PG32_HUMAN;sp|Q6ZR08-2|DYH12_HUMAN;tr|H7C5N3|H7C5N3_HUMAN;tr|J3QTM1|J3QTM1_HUMAN;sp|Q6ZR08-3|DYH12_HUMAN	sp|Q6ZR08|DYH12_HUMAN;tr|E9PG32|E9PG32_HUMAN;sp|Q6ZR08-2|DYH12_HUMAN;tr|H7C5N3|H7C5N3_HUMAN;tr|J3QTM1|J3QTM1_HUMAN;sp|Q6ZR08-3|DYH12_HUMAN	>sp|Q6ZR08|DYH12_HUMAN Dynein heavy chain 12, axonemal OS=Homo sapiens GN=DNAH12 PE=2 SV=2;>tr|E9PG32|E9PG32_HUMAN Dynein heavy chain 12, axonemal OS=Homo sapiens GN=DNAH12 PE=4 SV=2;>sp|Q6ZR08-2|DYH12_HUMAN Isoform 2 of Dynein heavy chain 12, axonemal OS=	6	2	2	0.5	0.5	0.008156	1.3504	16702.8	23812	26047.7	27592.6	13445.6	3
tr|L0R6F6|L0R6F6_HUMAN;sp|Q6UWS5|PT117_HUMAN	tr|L0R6F6|L0R6F6_HUMAN;sp|Q6UWS5|PT117_HUMAN	>tr|L0R6F6|L0R6F6_HUMAN Alternative protein CSRP2BP OS=Homo sapiens GN=CSRP2BP PE=4 SV=1;>sp|Q6UWS5|PT117_HUMAN Protein PET117 homolog, mitochondrial OS=Homo sapiens GN=PET117 PE=3 SV=1	2	2	2	19.8	19.8	0.0003884	3.0239	15585.1	16106	17324.1	17788	14689.7	4
tr|B7ZME4|B7ZME4_HUMAN;sp|Q9P2K2|TXD16_HUMAN	tr|B7ZME4|B7ZME4_HUMAN;sp|Q9P2K2|TXD16_HUMAN	>tr|B7ZME4|B7ZME4_HUMAN TXNDC16 protein OS=Homo sapiens GN=TXNDC16 PE=2 SV=1;>sp|Q9P2K2|TXD16_HUMAN Thioredoxin domain-containing protein 16 OS=Homo sapiens GN=TXNDC16 PE=2 SV=4	2	2	2	2.9	2.9	0	22.011	12737	8850	10707.2	14493.5	9781.24	5
sp|Q96C03|MID49_HUMAN;sp|Q96C03-3|MID49_HUMAN;tr|J3KTJ4|J3KTJ4_HUMAN;tr|J3QR30|J3QR30_HUMAN;tr|K7EKV6|K7EKV6_HUMAN;tr|A8MT25|A8MT25_HUMAN;sp|Q96C03-2|MID49_HUMAN;tr|B4DU29|B4DU29_HUMAN;tr|B7Z3Z5|B7Z3Z5_HUMAN;sp|Q9UKW4-3|VAV3_HUMAN;sp|Q9UKW4-2|VAV3_HUMAN;sp|Q9UKW4|VAV3_HUMAN;sp|Q9UKW4-4|VAV3_HUMAN;REV__sp|P52701-4|MSH6_HUMAN;REV__tr|A0A087WWJ1|A0A087WWJ1_HUMAN;REV__tr|Q1L838|Q1L838_HUMAN;REV__sp|P…	sp|Q96C03|MID49_HUMAN;sp|Q96C03-3|MID49_HUMAN;tr|J3KTJ4|J3KTJ4_HUMAN;tr|J3QR30|J3QR30_HUMAN;tr|K7EKV6|K7EKV6_HUMAN;tr|A8MT25|A8MT25_HUMAN;sp|Q96C03-2|MID49_HUMAN;tr|B4DU29|B4DU29_HUMAN;tr|B7Z3Z5|B7Z3Z5_HUMAN;sp|Q9UKW4-3|VAV3_HUMAN;sp|Q9UKW4-2|VAV3_HUMAN;sp|Q9UKW4|VAV3_HUMAN;sp|Q9UKW4-4|VAV3_HUMAN;REV__sp|P52701-4|MSH6_HUMAN;REV__tr|A0A087WWJ1|A0A087WWJ1_HUMAN;REV__tr|Q1L838|Q1L838_HUMAN;REV__sp|P…	>sp|Q96C03|MID49_HUMAN Mitochondrial dynamics protein MID49 OS=Homo sapiens GN=MIEF2 PE=1 SV=1;>sp|Q96C03-3|MID49_HUMAN Isoform 3 of Mitochondrial dynamics protein MID49 OS=Homo sapiens GN=MIEF2;>tr|J3KTJ4|J3KTJ4_HUMAN Mitochondrial dynamics protein MID49	19	2	2	3.5	3.5	0.0013842	2.4155	21090.5	21713	21599.3	21852	21410.4	4
tr|F8WBW8|F8WBW8_HUMAN;sp|Q9P281|BAHC1_HUMAN;tr|A0A075B747|A0A075B747_HUMAN	tr|F8WBW8|F8WBW8_HUMAN;sp|Q9P281|BAHC1_HUMAN;tr|A0A075B747|A0A075B747_HUMAN	>tr|F8WBW8|F8WBW8_HUMAN BAH and coiled-coil domain-containing protein 1 OS=Homo sapiens GN=BAHCC1 PE=1 SV=2;>sp|Q9P281|BAHC1_HUMAN BAH and coiled-coil domain-containing protein 1 OS=Homo sapiens GN=BAHCC1 PE=2 SV=3;>tr|A0A075B747|A0A075B747_HUMAN BAH and c	3	3	2	1	0.8	0.0021221	2.2651	31489.8	34232	28580.2	53241.7	26394	3
sp|Q9NUG6|PDRG1_HUMAN	sp|Q9NUG6|PDRG1_HUMAN	>sp|Q9NUG6|PDRG1_HUMAN p53 and DNA damage-regulated protein 1 OS=Homo sapiens GN=PDRG1 PE=1 SV=2	1	2	2	15	15	0	4.7263	12403.5	10916	11962.8	13156.7	12022.5	2
sp|Q96BX8|MOB3A_HUMAN;tr|K7ESI3|K7ESI3_HUMAN;tr|K7EPX7|K7EPX7_HUMAN;tr|K7EKK6|K7EKK6_HUMAN;tr|K7ELS3|K7ELS3_HUMAN;tr|K7ESA9|K7ESA9_HUMAN;tr|Q6AI16|Q6AI16_HUMAN;sp|Q86TA1|MOB3B_HUMAN	sp|Q96BX8|MOB3A_HUMAN;tr|K7ESI3|K7ESI3_HUMAN;tr|K7EPX7|K7EPX7_HUMAN;tr|K7EKK6|K7EKK6_HUMAN;tr|K7ELS3|K7ELS3_HUMAN;tr|K7ESA9|K7ESA9_HUMAN;tr|Q6AI16|Q6AI16_HUMAN;sp|Q86TA1|MOB3B_HUMAN	>sp|Q96BX8|MOB3A_HUMAN MOB kinase activator 3A OS=Homo sapiens GN=MOB3A PE=1 SV=1;>tr|K7ESI3|K7ESI3_HUMAN MOB kinase activator 3A (Fragment) OS=Homo sapiens GN=MOB3A PE=4 SV=1;>tr|K7EPX7|K7EPX7_HUMAN MOB kinase activator 3A (Fragment) OS=Homo sapiens GN=MO	8	2	2	7.8	7.8	0.00038911	3.0567	29529.3	36429	34130.4	30024.6	34451.4	3
sp|Q13367-3|AP3B2_HUMAN;sp|Q13367|AP3B2_HUMAN;sp|Q13367-4|AP3B2_HUMAN;tr|Q68CN5|Q68CN5_HUMAN;tr|B3KUS4|B3KUS4_HUMAN	sp|Q13367-3|AP3B2_HUMAN;sp|Q13367|AP3B2_HUMAN;sp|Q13367-4|AP3B2_HUMAN;tr|Q68CN5|Q68CN5_HUMAN;tr|B3KUS4|B3KUS4_HUMAN	>sp|Q13367-3|AP3B2_HUMAN Isoform 3 of AP-3 complex subunit beta-2 OS=Homo sapiens GN=AP3B2;>sp|Q13367|AP3B2_HUMAN AP-3 complex subunit beta-2 OS=Homo sapiens GN=AP3B2 PE=1 SV=2;>sp|Q13367-4|AP3B2_HUMAN Isoform 4 of AP-3 complex subunit beta-2 OS=Homo sapie	5	9	2	5.9	1.4	0.0025952	2.0986	20445.9	22004	22616.8	21265.5	21522	5
tr|C9J719|C9J719_HUMAN;tr|C9JJ78|C9JJ78_HUMAN;tr|A0A024QYX0|A0A024QYX0_HUMAN;sp|Q15125|EBP_HUMAN	tr|C9J719|C9J719_HUMAN;tr|C9JJ78|C9JJ78_HUMAN;tr|A0A024QYX0|A0A024QYX0_HUMAN;sp|Q15125|EBP_HUMAN	>tr|C9J719|C9J719_HUMAN 3-beta-hydroxysteroid-Delta(8),Delta(7)-isomerase (Fragment) OS=Homo sapiens GN=EBP PE=4 SV=4;>tr|C9JJ78|C9JJ78_HUMAN 3-beta-hydroxysteroid-Delta(8),Delta(7)-isomerase (Fragment) OS=Homo sapiens GN=EBP PE=4 SV=1;>tr|A0A024QYX0|A0A02	4	2	2	17.9	17.9	0	22.863	23792.6	26455	23150.2	23207	28448.1	3
sp|Q969E2-2|SCAM4_HUMAN;sp|Q969E2|SCAM4_HUMAN;tr|K7EJJ4|K7EJJ4_HUMAN;tr|C9JWM2|C9JWM2_HUMAN;sp|Q969E2-3|SCAM4_HUMAN	sp|Q969E2-2|SCAM4_HUMAN;sp|Q969E2|SCAM4_HUMAN;tr|K7EJJ4|K7EJJ4_HUMAN;tr|C9JWM2|C9JWM2_HUMAN;sp|Q969E2-3|SCAM4_HUMAN	>sp|Q969E2-2|SCAM4_HUMAN Isoform 2 of Secretory carrier-associated membrane protein 4 OS=Homo sapiens GN=SCAMP4;>sp|Q969E2|SCAM4_HUMAN Secretory carrier-associated membrane protein 4 OS=Homo sapiens GN=SCAMP4 PE=2 SV=1;>tr|K7EJJ4|K7EJJ4_HUMAN Secretory car	5	2	2	10.3	10.3	0	11.029	27257.6	31352	30493.2	24135.3	27329.4	3
tr|J3KT68|J3KT68_HUMAN;tr|B4DDT6|B4DDT6_HUMAN;sp|Q5BJF2|TMM97_HUMAN	tr|J3KT68|J3KT68_HUMAN;tr|B4DDT6|B4DDT6_HUMAN;sp|Q5BJF2|TMM97_HUMAN	>tr|J3KT68|J3KT68_HUMAN Transmembrane protein 97 OS=Homo sapiens GN=TMEM97 PE=1 SV=1;>tr|B4DDT6|B4DDT6_HUMAN cDNA FLJ60416 OS=Homo sapiens PE=2 SV=1;>sp|Q5BJF2|TMM97_HUMAN Transmembrane protein 97 OS=Homo sapiens GN=TMEM97 PE=1 SV=1	3	2	2	21.7	21.7	0.00013342	3.6352	27529.3	29325	25348.7	21699.3	31823.2	3
tr|D6RF44|D6RF44_HUMAN	tr|D6RF44|D6RF44_HUMAN	>tr|D6RF44|D6RF44_HUMAN Heterogeneous nuclear ribonucleoprotein D0 (Fragment) OS=Homo sapiens GN=HNRNPD PE=1 SV=4	1	17	2	88.3	10.8	0	5.5825	44228.9	68645	46493	65867.5	65377.2	5
tr|A0A087WSV0|A0A087WSV0_HUMAN;sp|Q9HB09-3|B2L12_HUMAN;sp|Q9HB09|B2L12_HUMAN	tr|A0A087WSV0|A0A087WSV0_HUMAN;sp|Q9HB09-3|B2L12_HUMAN;sp|Q9HB09|B2L12_HUMAN	>tr|A0A087WSV0|A0A087WSV0_HUMAN Bcl-2-like protein 12 OS=Homo sapiens GN=BCL2L12 PE=1 SV=1;>sp|Q9HB09-3|B2L12_HUMAN Isoform 3 of Bcl-2-like protein 12 OS=Homo sapiens GN=BCL2L12;>sp|Q9HB09|B2L12_HUMAN Bcl-2-like protein 12 OS=Homo sapiens GN=BCL2L12 PE=1 S	3	3	2	9.2	6.4	0	3.9156	21853.4	18347	18465.5	20595.1	17952	4
tr|A0A024RDX6|A0A024RDX6_HUMAN;tr|A0A024RDT8|A0A024RDT8_HUMAN;sp|Q8TC92|ENOX1_HUMAN;REV__tr|C9J600|C9J600_HUMAN;tr|Q5JTR9|Q5JTR9_HUMAN;sp|Q8TC92-2|ENOX1_HUMAN;tr|Q96LK5|Q96LK5_HUMAN;tr|B1AKF7|B1AKF7_HUMAN;tr|Q32ND0|Q32ND0_HUMAN;sp|Q96M83|CCDC7_HUMAN;sp|Q16206-2|ENOX2_HUMAN;sp|Q16206|ENOX2_HUMAN;tr|A4QPE1|A4QPE1_HUMAN;REV__tr|Q5T670|Q5T670_HUMAN;REV__sp|Q7L590-2|MCM10_HUMAN;REV__sp|Q7L590|MCM10_HU…	tr|A0A024RDX6|A0A024RDX6_HUMAN;tr|A0A024RDT8|A0A024RDT8_HUMAN;sp|Q8TC92|ENOX1_HUMAN;REV__tr|C9J600|C9J600_HUMAN;tr|Q5JTR9|Q5JTR9_HUMAN;sp|Q8TC92-2|ENOX1_HUMAN;tr|Q96LK5|Q96LK5_HUMAN;tr|B1AKF7|B1AKF7_HUMAN;tr|Q32ND0|Q32ND0_HUMAN;sp|Q96M83|CCDC7_HUMAN;sp|Q16206-2|ENOX2_HUMAN;sp|Q16206|ENOX2_HUMAN;tr|A4QPE1|A4QPE1_HUMAN;REV__tr|Q5T670|Q5T670_HUMAN;REV__sp|Q7L590-2|MCM10_HUMAN;REV__sp|Q7L590|MCM10_HU…	>tr|A0A024RDX6|A0A024RDX6_HUMAN Proliferation-inducing protein 38, isoform CRA_b OS=Homo sapiens GN=RP11-301I17.1 PE=4 SV=1;>tr|A0A024RDT8|A0A024RDT8_HUMAN Proliferation-inducing protein 38, isoform CRA_c OS=Homo sapiens GN=RP11-301I17.1 PE=4 SV=1;>sp|Q8TC	16	2	2	2.6	2.6	0.0003874	2.9602	22899.7	21679	20001.9	22672.1	22067.7	5
tr|B4DPP0|B4DPP0_HUMAN;tr|A6NNI4|A6NNI4_HUMAN;tr|G8JLH6|G8JLH6_HUMAN;sp|P21926|CD9_HUMAN;tr|A0A087WZG3|A0A087WZG3_HUMAN;tr|Q56CY1|Q56CY1_HUMAN;tr|A0A087WU13|A0A087WU13_HUMAN;tr|B4DK09|B4DK09_HUMAN	tr|B4DPP0|B4DPP0_HUMAN;tr|A6NNI4|A6NNI4_HUMAN;tr|G8JLH6|G8JLH6_HUMAN;sp|P21926|CD9_HUMAN;tr|A0A087WZG3|A0A087WZG3_HUMAN;tr|Q56CY1|Q56CY1_HUMAN;tr|A0A087WU13|A0A087WU13_HUMAN;tr|B4DK09|B4DK09_HUMAN	>tr|B4DPP0|B4DPP0_HUMAN cDNA FLJ51032, highly similar to CD9 antigen OS=Homo sapiens PE=2 SV=1;>tr|A6NNI4|A6NNI4_HUMAN Tetraspanin OS=Homo sapiens GN=CD9 PE=1 SV=1;>tr|G8JLH6|G8JLH6_HUMAN Tetraspanin (Fragment) OS=Homo sapiens GN=CD9 PE=1 SV=1;>sp|P21926|C	8	2	2	14.9	14.9	0	4.5916	17504	19672	22417.3	15829.3	12829.4	3
sp|O94864-2|ST65G_HUMAN;sp|O94864|ST65G_HUMAN;sp|O94864-4|ST65G_HUMAN	sp|O94864-2|ST65G_HUMAN;sp|O94864|ST65G_HUMAN;sp|O94864-4|ST65G_HUMAN	>sp|O94864-2|ST65G_HUMAN Isoform 2 of STAGA complex 65 subunit gamma OS=Homo sapiens GN=SUPT7L;>sp|O94864|ST65G_HUMAN STAGA complex 65 subunit gamma OS=Homo sapiens GN=SUPT7L PE=1 SV=1;>sp|O94864-4|ST65G_HUMAN Isoform 3 of STAGA complex 65 subunit gamma OS	3	2	2	4.1	4.1	0	3.9483	23448.5	24620	23754.3	24172.7	26795.3	2
tr|A0A024R493|A0A024R493_HUMAN;sp|Q9BUP0|EFHD1_HUMAN;tr|Q59EU6|Q59EU6_HUMAN;tr|Q53S38|Q53S38_HUMAN;tr|Q53SA2|Q53SA2_HUMAN;tr|Q7Z2R5|Q7Z2R5_HUMAN;tr|B4DEE0|B4DEE0_HUMAN;tr|A0A087X1Z2|A0A087X1Z2_HUMAN;sp|Q9BUP0-2|EFHD1_HUMAN;tr|Q8WYH2|Q8WYH2_HUMAN	tr|A0A024R493|A0A024R493_HUMAN;sp|Q9BUP0|EFHD1_HUMAN;tr|Q59EU6|Q59EU6_HUMAN;tr|Q53S38|Q53S38_HUMAN;tr|Q53SA2|Q53SA2_HUMAN;tr|Q7Z2R5|Q7Z2R5_HUMAN;tr|B4DEE0|B4DEE0_HUMAN;tr|A0A087X1Z2|A0A087X1Z2_HUMAN;sp|Q9BUP0-2|EFHD1_HUMAN	>tr|A0A024R493|A0A024R493_HUMAN EF-hand domain family, member D1, isoform CRA_a OS=Homo sapiens GN=EFHD1 PE=4 SV=1;>sp|Q9BUP0|EFHD1_HUMAN EF-hand domain-containing protein D1 OS=Homo sapiens GN=EFHD1 PE=1 SV=1;>tr|Q59EU6|Q59EU6_HUMAN EF hand domain family,	10	6	2	29.3	10	0	25.912	29778.6	40471	35365.7	25119.2	30365.3	4
sp|Q96I45|TM141_HUMAN;tr|V9GYN2|V9GYN2_HUMAN	sp|Q96I45|TM141_HUMAN;tr|V9GYN2|V9GYN2_HUMAN	>sp|Q96I45|TM141_HUMAN Transmembrane protein 141 OS=Homo sapiens GN=TMEM141 PE=1 SV=1;>tr|V9GYN2|V9GYN2_HUMAN Uncharacterized protein (Fragment) OS=Homo sapiens PE=4 SV=2	2	2	2	13.9	13.9	0.002708	2.0201	18196.6	14622	14645.4	21846	20346.4	4
tr|Q96LN2|Q96LN2_HUMAN;tr|Q5TDC5|Q5TDC5_HUMAN;tr|B7Z9L9|B7Z9L9_HUMAN;tr|A0A024RCY0|A0A024RCY0_HUMAN;sp|Q6UWU4|CF089_HUMAN;sp|Q6UWU4-2|CF089_HUMAN;tr|Q5TDC7|Q5TDC7_HUMAN	tr|Q96LN2|Q96LN2_HUMAN;tr|Q5TDC5|Q5TDC5_HUMAN;tr|B7Z9L9|B7Z9L9_HUMAN;tr|A0A024RCY0|A0A024RCY0_HUMAN;sp|Q6UWU4|CF089_HUMAN;sp|Q6UWU4-2|CF089_HUMAN;tr|Q5TDC7|Q5TDC7_HUMAN	>tr|Q96LN2|Q96LN2_HUMAN cDNA FLJ25357 fis, clone TST01690 OS=Homo sapiens PE=2 SV=1;>tr|Q5TDC5|Q5TDC5_HUMAN Bombesin receptor-activated protein C6orf89 OS=Homo sapiens GN=C6orf89 PE=4 SV=1;>tr|B7Z9L9|B7Z9L9_HUMAN cDNA, FLJ78883 OS=Homo sapiens PE=2 SV=1;>t	7	2	2	8.3	8.3	0	4.2863	20697.3	20985	22307.9	22802.6	22346.8	3
sp|P13929-2|ENOB_HUMAN;sp|P13929|ENOB_HUMAN;tr|D3DTL4|D3DTL4_HUMAN;sp|P13929-3|ENOB_HUMAN;tr|E5RI09|E5RI09_HUMAN;tr|E5RG95|E5RG95_HUMAN;tr|K7EPM1|K7EPM1_HUMAN;tr|K7EKN2|K7EKN2_HUMAN;tr|E5RGZ4|E5RGZ4_HUMAN	sp|P13929-2|ENOB_HUMAN;sp|P13929|ENOB_HUMAN;tr|D3DTL4|D3DTL4_HUMAN;sp|P13929-3|ENOB_HUMAN;tr|E5RI09|E5RI09_HUMAN;tr|E5RG95|E5RG95_HUMAN;tr|K7EPM1|K7EPM1_HUMAN;tr|K7EKN2|K7EKN2_HUMAN;tr|E5RGZ4|E5RGZ4_HUMAN	>sp|P13929-2|ENOB_HUMAN Isoform 2 of Beta-enolase OS=Homo sapiens GN=ENO3;>sp|P13929|ENOB_HUMAN Beta-enolase OS=Homo sapiens GN=ENO3 PE=1 SV=5;>tr|D3DTL4|D3DTL4_HUMAN Enolase OS=Homo sapiens GN=ENO3 PE=3 SV=1;>sp|P13929-3|ENOB_HUMAN Isoform 3 of Beta-enola	9	7	2	19.7	6.2	0.000132	3.4219	17543.5	16011	16261.2	18666.8	17657.1	4
sp|Q96A00-2|PP14A_HUMAN;tr|K7EJB8|K7EJB8_HUMAN;tr|K7EMN0|K7EMN0_HUMAN;sp|Q96A00|PP14A_HUMAN;REV__sp|Q8TF61|FBX41_HUMAN;REV__sp|A7E2Y1|MYH7B_HUMAN;REV__tr|A0A087X0T3|A0A087X0T3_HUMAN	sp|Q96A00-2|PP14A_HUMAN;tr|K7EJB8|K7EJB8_HUMAN;tr|K7EMN0|K7EMN0_HUMAN;sp|Q96A00|PP14A_HUMAN;REV__sp|Q8TF61|FBX41_HUMAN;REV__sp|A7E2Y1|MYH7B_HUMAN;REV__tr|A0A087X0T3|A0A087X0T3_HUMAN	>sp|Q96A00-2|PP14A_HUMAN Isoform 2 of Protein phosphatase 1 regulatory subunit 14A OS=Homo sapiens GN=PPP1R14A;>tr|K7EJB8|K7EJB8_HUMAN Protein phosphatase 1 regulatory subunit 14A OS=Homo sapiens GN=PPP1R14A PE=1 SV=1;>tr|K7EMN0|K7EMN0_HUMAN Protein phosph	7	2	2	14.2	14.2	0.00038921	3.0654	27863.9	31089	34681.2	29779.8	20261.1	2
tr|Q96L51|Q96L51_HUMAN;sp|Q13362-2|2A5G_HUMAN	tr|Q96L51|Q96L51_HUMAN;sp|Q13362-2|2A5G_HUMAN	>tr|Q96L51|Q96L51_HUMAN PP2A B56 gamma 1 OS=Homo sapiens PE=4 SV=1;>sp|Q13362-2|2A5G_HUMAN Isoform Gamma-1 of Serine/threonine-protein phosphatase 2A 56 kDa regulatory subunit gamma isoform OS=Homo sapiens GN=PPP2R5C	2	14	2	30.8	1.8	0.0025968	2.104	17094.9	11348	12440.1	17994.3	15961.1	3
tr|Q68E05|Q68E05_HUMAN;sp|O43399-2|TPD54_HUMAN;sp|O43399-4|TPD54_HUMAN;sp|O43399-3|TPD54_HUMAN;sp|O43399-6|TPD54_HUMAN	tr|Q68E05|Q68E05_HUMAN;sp|O43399-2|TPD54_HUMAN;sp|O43399-4|TPD54_HUMAN;sp|O43399-3|TPD54_HUMAN;sp|O43399-6|TPD54_HUMAN	>tr|Q68E05|Q68E05_HUMAN Putative uncharacterized protein DKFZp686A1765 OS=Homo sapiens GN=DKFZp686A1765 PE=2 SV=1;>sp|O43399-2|TPD54_HUMAN Isoform 2 of Tumor protein D54 OS=Homo sapiens GN=TPD52L2;>sp|O43399-4|TPD54_HUMAN Isoform 4 of Tumor protein D54 OS=	5	12	2	57	7	0	8.2562	14656	14545	16628.1	15220.6	14956.2	2
tr|A0A024RDM4|A0A024RDM4_HUMAN;sp|Q9BQC6|RT63_HUMAN	tr|A0A024RDM4|A0A024RDM4_HUMAN;sp|Q9BQC6|RT63_HUMAN	>tr|A0A024RDM4|A0A024RDM4_HUMAN Mitochondrial ribosomal protein 63, isoform CRA_a OS=Homo sapiens GN=MRP63 PE=4 SV=1;>sp|Q9BQC6|RT63_HUMAN Ribosomal protein 63, mitochondrial OS=Homo sapiens GN=MRPL57 PE=1 SV=1	2	2	2	19.6	19.6	0	10.719	23701	19898	20215.9	19573.8	25568.1	4
tr|Q6FGK0|Q6FGK0_HUMAN;tr|B3KQT6|B3KQT6_HUMAN;sp|O95857|TSN13_HUMAN	tr|Q6FGK0|Q6FGK0_HUMAN;tr|B3KQT6|B3KQT6_HUMAN;sp|O95857|TSN13_HUMAN	>tr|Q6FGK0|Q6FGK0_HUMAN TM4SF13 protein OS=Homo sapiens GN=TM4SF13 PE=2 SV=1;>tr|B3KQT6|B3KQT6_HUMAN cDNA PSEC0169 fis, clone PLACE1011360, highly similar to Tetraspanin-13 OS=Homo sapiens PE=2 SV=1;>sp|O95857|TSN13_HUMAN Tetraspanin-13 OS=Homo sapiens GN=	3	2	2	14.2	14.2	0	11.09	30082.3	34963	34218.5	23596.4	25969.5	4
tr|A8MTT3|A8MTT3_HUMAN	tr|A8MTT3|A8MTT3_HUMAN	>tr|A8MTT3|A8MTT3_HUMAN HCG1988162 OS=Homo sapiens GN=CEBPZOS PE=4 SV=2	1	2	2	18.8	18.8	0.0040063	1.7764	20209.3	21836	24925.7	25756.3	17187.3	3
tr|B5BU46|B5BU46_HUMAN;tr|A0A024R3Z8|A0A024R3Z8_HUMAN;sp|Q14790-2|CASP8_HUMAN;sp|Q14790|CASP8_HUMAN;sp|Q14790-4|CASP8_HUMAN;sp|Q14790-9|CASP8_HUMAN;sp|Q14790-8|CASP8_HUMAN;tr|A0A024R3Z9|A0A024R3Z9_HUMAN;sp|Q14790-7|CASP8_HUMAN;tr|Q6NVI2|Q6NVI2_HUMAN;tr|A0A0A0MS31|A0A0A0MS31_HUMAN;tr|B6CGU5|B6CGU5_HUMAN;sp|Q14790-3|CASP8_HUMAN;tr|C9JB29|C9JB29_HUMAN;tr|E7ETB7|E7ETB7_HUMAN;tr|E7EQ06|E7EQ06_HUMAN;sp…	tr|B5BU46|B5BU46_HUMAN;tr|A0A024R3Z8|A0A024R3Z8_HUMAN;sp|Q14790-2|CASP8_HUMAN;sp|Q14790|CASP8_HUMAN;sp|Q14790-4|CASP8_HUMAN;sp|Q14790-9|CASP8_HUMAN;sp|Q14790-8|CASP8_HUMAN;tr|A0A024R3Z9|A0A024R3Z9_HUMAN;sp|Q14790-7|CASP8_HUMAN;tr|Q6NVI2|Q6NVI2_HUMAN;tr|A0A0A0MS31|A0A0A0MS31_HUMAN;tr|B6CGU5|B6CGU5_HUMAN;sp|Q14790-3|CASP8_HUMAN;tr|C9JB29|C9JB29_HUMAN;tr|E7ETB7|E7ETB7_HUMAN;tr|E7EQ06|E7EQ06_HUMAN;sp…	>tr|B5BU46|B5BU46_HUMAN Caspase 8 isoform C OS=Homo sapiens GN=CASP8 PE=2 SV=1;>tr|A0A024R3Z8|A0A024R3Z8_HUMAN HCG16983, isoform CRA_b OS=Homo sapiens GN=hCG_16983 PE=3 SV=1;>sp|Q14790-2|CASP8_HUMAN Isoform 2 of Caspase-8 OS=Homo sapiens GN=CASP8;>sp|Q1479	23	5	2	8.6	4.1	0	15.896	24887.9	26942	25852.1	25394.3	25582.9	4
sp|Q96HQ2-2|C2AIL_HUMAN;sp|Q96HQ2|C2AIL_HUMAN	sp|Q96HQ2-2|C2AIL_HUMAN;sp|Q96HQ2|C2AIL_HUMAN	>sp|Q96HQ2-2|C2AIL_HUMAN Isoform 2 of CDKN2AIP N-terminal-like protein OS=Homo sapiens GN=CDKN2AIPNL;>sp|Q96HQ2|C2AIL_HUMAN CDKN2AIP N-terminal-like protein OS=Homo sapiens GN=CDKN2AIPNL PE=1 SV=1	2	2	2	20	20	0.00013019	3.147	17354.9	17588	24003.1	20457.6	11406.2	4
tr|Q86TW5|Q86TW5_HUMAN;tr|Q6FII3|Q6FII3_HUMAN;sp|Q9UKR5|ERG28_HUMAN	tr|Q86TW5|Q86TW5_HUMAN;tr|Q6FII3|Q6FII3_HUMAN;sp|Q9UKR5|ERG28_HUMAN	>tr|Q86TW5|Q86TW5_HUMAN Full-length cDNA clone CS0DC006YI13 of Neuroblastoma of Homo sapiens (human) (Fragment) OS=Homo sapiens PE=2 SV=1;>tr|Q6FII3|Q6FII3_HUMAN C14orf1 protein OS=Homo sapiens GN=C14orf1 PE=2 SV=1;>sp|Q9UKR5|ERG28_HUMAN Probable ergostero	3	2	2	18	18	0	15.331	35355.4	37861	35334.7	37338.6	42285.6	4
tr|X6R6A3|X6R6A3_HUMAN;tr|A0A087WV34|A0A087WV34_HUMAN;sp|Q8WWB7-2|NCUG1_HUMAN;tr|A0A087X0W3|A0A087X0W3_HUMAN;sp|Q8WWB7|NCUG1_HUMAN	tr|X6R6A3|X6R6A3_HUMAN;tr|A0A087WV34|A0A087WV34_HUMAN;sp|Q8WWB7-2|NCUG1_HUMAN;tr|A0A087X0W3|A0A087X0W3_HUMAN;sp|Q8WWB7|NCUG1_HUMAN	>tr|X6R6A3|X6R6A3_HUMAN Lysosomal protein NCU-G1 OS=Homo sapiens GN=C1orf85 PE=4 SV=1;>tr|A0A087WV34|A0A087WV34_HUMAN Lysosomal protein NCU-G1 OS=Homo sapiens GN=C1orf85 PE=4 SV=1;>sp|Q8WWB7-2|NCUG1_HUMAN Isoform 2 of Lysosomal protein NCU-G1 OS=Homo sapie	5	2	2	8.2	8.2	0.00038845	3.026	20537.5	17551	18166.4	25473.1	20709.8	3
sp|Q9Y294|ASF1A_HUMAN	sp|Q9Y294|ASF1A_HUMAN	>sp|Q9Y294|ASF1A_HUMAN Histone chaperone ASF1A OS=Homo sapiens GN=ASF1A PE=1 SV=1	1	3	2	16.7	12.7	0	28.613	32148.3	32604	30988.9	28821.2	32093.9	6
tr|A0A024R7G4|A0A024R7G4_HUMAN;sp|Q9NVP2|ASF1B_HUMAN;tr|K7ES22|K7ES22_HUMAN;tr|B4DXU6|B4DXU6_HUMAN;tr|K7EM93|K7EM93_HUMAN;tr|K7EIL9|K7EIL9_HUMAN;tr|K7ELW9|K7ELW9_HUMAN	tr|A0A024R7G4|A0A024R7G4_HUMAN;sp|Q9NVP2|ASF1B_HUMAN;tr|K7ES22|K7ES22_HUMAN;tr|B4DXU6|B4DXU6_HUMAN	>tr|A0A024R7G4|A0A024R7G4_HUMAN ASF1 anti-silencing function 1 homolog B (S. cerevisiae), isoform CRA_a OS=Homo sapiens GN=ASF1B PE=4 SV=1;>sp|Q9NVP2|ASF1B_HUMAN Histone chaperone ASF1B OS=Homo sapiens GN=ASF1B PE=1 SV=1;>tr|K7ES22|K7ES22_HUMAN Histone cha	7	3	2	20.8	16.8	0	11.486	17875.9	16154	16405.4	16424.9	17026.1	3
tr|B9EG73|B9EG73_HUMAN;sp|Q9BZ29-3|DOCK9_HUMAN;sp|Q9BZ29|DOCK9_HUMAN;tr|A0A088AWN3|A0A088AWN3_HUMAN;sp|Q9BZ29-4|DOCK9_HUMAN;tr|A0A0A0MRA7|A0A0A0MRA7_HUMAN;tr|A6H8Z6|A6H8Z6_HUMAN;tr|B7ZVX0|B7ZVX0_HUMAN;sp|Q9BZ29-5|DOCK9_HUMAN;tr|A0A0A0MSY4|A0A0A0MSY4_HUMAN;tr|A0A0A0MT38|A0A0A0MT38_HUMAN;sp|Q9BZ29-6|DOCK9_HUMAN;tr|H7BZ79|H7BZ79_HUMAN;tr|Q5JUD8|Q5JUD8_HUMAN;tr|Q7Z6H4|Q7Z6H4_HUMAN;tr|B3KXE2|B3KXE2_HU…	tr|B9EG73|B9EG73_HUMAN;sp|Q9BZ29-3|DOCK9_HUMAN;sp|Q9BZ29|DOCK9_HUMAN;tr|A0A088AWN3|A0A088AWN3_HUMAN;sp|Q9BZ29-4|DOCK9_HUMAN;tr|A0A0A0MRA7|A0A0A0MRA7_HUMAN;tr|A6H8Z6|A6H8Z6_HUMAN;tr|B7ZVX0|B7ZVX0_HUMAN;sp|Q9BZ29-5|DOCK9_HUMAN;tr|A0A0A0MSY4|A0A0A0MSY4_HUMAN	>tr|B9EG73|B9EG73_HUMAN DOCK9 protein OS=Homo sapiens GN=DOCK9 PE=2 SV=1;>sp|Q9BZ29-3|DOCK9_HUMAN Isoform 3 of Dedicator of cytokinesis protein 9 OS=Homo sapiens GN=DOCK9;>sp|Q9BZ29|DOCK9_HUMAN Dedicator of cytokinesis protein 9 OS=Homo sapiens GN=DOCK9 PE	23	5	2	2.3	1	0.00013072	3.2236	25651.9	23669	24883.1	26450	23687.8	5
tr|G5EA49|G5EA49_HUMAN;sp|Q4AE62-2|GTDC1_HUMAN;tr|A0A087X2H5|A0A087X2H5_HUMAN;tr|G1UFN1|G1UFN1_HUMAN;sp|Q4AE62|GTDC1_HUMAN;sp|Q4AE62-3|GTDC1_HUMAN;tr|B8ZZ45|B8ZZ45_HUMAN;tr|H7BYJ5|H7BYJ5_HUMAN;REV__tr|F8W881|F8W881_HUMAN;REV__sp|Q9NX05|F120C_HUMAN	tr|G5EA49|G5EA49_HUMAN;sp|Q4AE62-2|GTDC1_HUMAN;tr|A0A087X2H5|A0A087X2H5_HUMAN;tr|G1UFN1|G1UFN1_HUMAN;sp|Q4AE62|GTDC1_HUMAN;sp|Q4AE62-3|GTDC1_HUMAN;tr|B8ZZ45|B8ZZ45_HUMAN;tr|H7BYJ5|H7BYJ5_HUMAN;REV__tr|F8W881|F8W881_HUMAN;REV__sp|Q9NX05|F120C_HUMAN	>tr|G5EA49|G5EA49_HUMAN Glycosyltransferase-like domain containing 1, isoform CRA_a OS=Homo sapiens GN=GTDC1 PE=4 SV=1;>sp|Q4AE62-2|GTDC1_HUMAN Isoform 2 of Glycosyltransferase-like domain-containing protein 1 OS=Homo sapiens GN=GTDC1;>tr|A0A087X2H5|A0A087	10	2	2	4	4	0.0087223	1.3125	18127.4	16613	18243.8	18472.6	20006.2	2
tr|B3KW34|B3KW34_HUMAN;sp|Q969M3|YIPF5_HUMAN;sp|Q969M3-3|YIPF5_HUMAN;tr|E5RGR9|E5RGR9_HUMAN;tr|E5RHH4|E5RHH4_HUMAN;sp|Q969M3-2|YIPF5_HUMAN	tr|B3KW34|B3KW34_HUMAN;sp|Q969M3|YIPF5_HUMAN;sp|Q969M3-3|YIPF5_HUMAN;tr|E5RGR9|E5RGR9_HUMAN;tr|E5RHH4|E5RHH4_HUMAN;sp|Q969M3-2|YIPF5_HUMAN	>tr|B3KW34|B3KW34_HUMAN Protein YIPF OS=Homo sapiens PE=2 SV=1;>sp|Q969M3|YIPF5_HUMAN Protein YIPF5 OS=Homo sapiens GN=YIPF5 PE=1 SV=1;>sp|Q969M3-3|YIPF5_HUMAN Isoform 3 of Protein YIPF5 OS=Homo sapiens GN=YIPF5;>tr|E5RGR9|E5RGR9_HUMAN Protein YIPF5 (Fragm	6	2	2	8.2	8.2	0	12.225	31462.1	29544	30598.7	31557.5	34088	5
tr|G3XAN4|G3XAN4_HUMAN;sp|Q15629-2|TRAM1_HUMAN;tr|Q6FHU7|Q6FHU7_HUMAN;tr|Q6FHL3|Q6FHL3_HUMAN;tr|A8K032|A8K032_HUMAN;sp|Q15629|TRAM1_HUMAN	tr|G3XAN4|G3XAN4_HUMAN;sp|Q15629-2|TRAM1_HUMAN;tr|Q6FHU7|Q6FHU7_HUMAN;tr|Q6FHL3|Q6FHL3_HUMAN;tr|A8K032|A8K032_HUMAN;sp|Q15629|TRAM1_HUMAN	>tr|G3XAN4|G3XAN4_HUMAN Translocating chain-associated membrane protein 1 OS=Homo sapiens GN=TRAM1 PE=4 SV=1;>sp|Q15629-2|TRAM1_HUMAN Isoform 2 of Translocating chain-associated membrane protein 1 OS=Homo sapiens GN=TRAM1;>tr|Q6FHU7|Q6FHU7_HUMAN TRAM1 prot	6	2	2	10.8	10.8	0	65.841	25768.1	31732	27623.8	24756.2	28736.8	5
tr|Q9BVK7|Q9BVK7_HUMAN;sp|Q16854-4|DGUOK_HUMAN;tr|D6W5I0|D6W5I0_HUMAN;tr|E5KSL6|E5KSL6_HUMAN;sp|Q16854-2|DGUOK_HUMAN;sp|Q16854-3|DGUOK_HUMAN;sp|Q16854-5|DGUOK_HUMAN;tr|E5KSL5|E5KSL5_HUMAN;sp|Q16854|DGUOK_HUMAN	tr|Q9BVK7|Q9BVK7_HUMAN;sp|Q16854-4|DGUOK_HUMAN;tr|D6W5I0|D6W5I0_HUMAN;tr|E5KSL6|E5KSL6_HUMAN;sp|Q16854-2|DGUOK_HUMAN;sp|Q16854-3|DGUOK_HUMAN;sp|Q16854-5|DGUOK_HUMAN;tr|E5KSL5|E5KSL5_HUMAN;sp|Q16854|DGUOK_HUMAN	>tr|Q9BVK7|Q9BVK7_HUMAN DGUOK protein OS=Homo sapiens GN=DGUOK PE=2 SV=2;>sp|Q16854-4|DGUOK_HUMAN Isoform 4 of Deoxyguanosine kinase, mitochondrial OS=Homo sapiens GN=DGUOK;>tr|D6W5I0|D6W5I0_HUMAN HCG40733, isoform CRA_c OS=Homo sapiens GN=hCG_40733 PE=4 S	9	2	2	16.3	16.3	0.0028176	1.9517	18825.3	14257	16134.4	19764.9	15434.4	5
tr|Q5VZR0|Q5VZR0_HUMAN;tr|B4DQC5|B4DQC5_HUMAN;sp|Q9H4G4|GAPR1_HUMAN;tr|D3DRP5|D3DRP5_HUMAN;tr|A0A088AWP7|A0A088AWP7_HUMAN	tr|Q5VZR0|Q5VZR0_HUMAN;tr|B4DQC5|B4DQC5_HUMAN;sp|Q9H4G4|GAPR1_HUMAN;tr|D3DRP5|D3DRP5_HUMAN;tr|A0A088AWP7|A0A088AWP7_HUMAN	>tr|Q5VZR0|Q5VZR0_HUMAN Golgi-associated plant pathogenesis-related protein 1 OS=Homo sapiens GN=GLIPR2 PE=4 SV=1;>tr|B4DQC5|B4DQC5_HUMAN cDNA FLJ58039, highly similar to Golgi-associated plant pathogenesis-related protein 1 OS=Homo sapiens PE=2 SV=1;>sp|Q	5	2	2	16.4	16.4	0	10.101	19961.1	20063	22303.1	24886.6	21754.8	6
tr|R4GNF3|R4GNF3_HUMAN;sp|Q8ND76-3|CCNY_HUMAN;tr|B2RBH6|B2RBH6_HUMAN;sp|Q8ND76|CCNY_HUMAN;tr|R4GN48|R4GN48_HUMAN;sp|Q8ND76-2|CCNY_HUMAN;tr|H7BZD2|H7BZD2_HUMAN;sp|Q8N7R7-2|CCYL1_HUMAN	tr|R4GNF3|R4GNF3_HUMAN;sp|Q8ND76-3|CCNY_HUMAN;tr|B2RBH6|B2RBH6_HUMAN;sp|Q8ND76|CCNY_HUMAN;tr|R4GN48|R4GN48_HUMAN;sp|Q8ND76-2|CCNY_HUMAN	>tr|R4GNF3|R4GNF3_HUMAN Cyclin-Y (Fragment) OS=Homo sapiens GN=CCNY PE=4 SV=1;>sp|Q8ND76-3|CCNY_HUMAN Isoform 3 of Cyclin-Y OS=Homo sapiens GN=CCNY;>tr|B2RBH6|B2RBH6_HUMAN cDNA, FLJ95513, highly similar to Homo sapiens cyclin fold protein 1 (CFP1), mRNA OS	8	3	2	42.6	34.7	0	6.885	30663	24222	24651.7	26485.4	30528.6	3
sp|Q9BX70|BTBD2_HUMAN;sp|Q9BX70-2|BTBD2_HUMAN;tr|Q6NT96|Q6NT96_HUMAN;tr|A0A087WXN3|A0A087WXN3_HUMAN;tr|K7ENV9|K7ENV9_HUMAN	sp|Q9BX70|BTBD2_HUMAN;sp|Q9BX70-2|BTBD2_HUMAN;tr|Q6NT96|Q6NT96_HUMAN	>sp|Q9BX70|BTBD2_HUMAN BTB/POZ domain-containing protein 2 OS=Homo sapiens GN=BTBD2 PE=1 SV=1;>sp|Q9BX70-2|BTBD2_HUMAN Isoform 2 of BTB/POZ domain-containing protein 2 OS=Homo sapiens GN=BTBD2;>tr|Q6NT96|Q6NT96_HUMAN BTBD2 protein (Fragment) OS=Homo sapien	5	4	2	8.4	5.3	0	19.257	24093.1	24276	29447.7	30539.3	19312	2
tr|Q9P099|Q9P099_HUMAN;tr|Q9Y6G2|Q9Y6G2_HUMAN;tr|Q5VT94|Q5VT94_HUMAN;tr|B4DSV8|B4DSV8_HUMAN;sp|Q9H3K2|GHITM_HUMAN;tr|B4DPG9|B4DPG9_HUMAN;tr|Q6FIA7|Q6FIA7_HUMAN	tr|Q9P099|Q9P099_HUMAN;tr|Q9Y6G2|Q9Y6G2_HUMAN;tr|Q5VT94|Q5VT94_HUMAN;tr|B4DSV8|B4DSV8_HUMAN;sp|Q9H3K2|GHITM_HUMAN;tr|B4DPG9|B4DPG9_HUMAN;tr|Q6FIA7|Q6FIA7_HUMAN	>tr|Q9P099|Q9P099_HUMAN HSPC282 (Fragment) OS=Homo sapiens PE=2 SV=1;>tr|Q9Y6G2|Q9Y6G2_HUMAN Growth hormone-inducible transmembrane protein OS=Homo sapiens GN=GHITM PE=1 SV=1;>tr|Q5VT94|Q5VT94_HUMAN Growth hormone-inducible transmembrane protein OS=Homo sa	7	2	2	11	11	0	4.6529	15638.3	10885	11477.8	16896.1	13623.6	4
tr|Q53R15|Q53R15_HUMAN;sp|P05976-2|MYL1_HUMAN;sp|P05976|MYL1_HUMAN;tr|A0A024R2Q5|A0A024R2Q5_HUMAN;sp|P08590|MYL3_HUMAN	tr|Q53R15|Q53R15_HUMAN;sp|P05976-2|MYL1_HUMAN;sp|P05976|MYL1_HUMAN;tr|A0A024R2Q5|A0A024R2Q5_HUMAN;sp|P08590|MYL3_HUMAN	>tr|Q53R15|Q53R15_HUMAN Putative uncharacterized protein MYL1 (Fragment) OS=Homo sapiens GN=MYL1 PE=4 SV=1;>sp|P05976-2|MYL1_HUMAN Isoform MLC3 of Myosin light chain 1/3, skeletal muscle isoform OS=Homo sapiens GN=MYL1;>sp|P05976|MYL1_HUMAN Myosin light ch	5	2	2	11.4	11.4	0	6.955	28881.4	27243	25831.8	28841.4	27226.2	4
tr|B2RCX0|B2RCX0_HUMAN;tr|A0A024R895|A0A024R895_HUMAN;sp|Q01105-2|SET_HUMAN;sp|Q01105-3|SET_HUMAN;sp|Q01105-4|SET_HUMAN;tr|A0A087X027|A0A087X027_HUMAN;sp|P0DME0|SETLP_HUMAN	tr|B2RCX0|B2RCX0_HUMAN;tr|A0A024R895|A0A024R895_HUMAN;sp|Q01105-2|SET_HUMAN;sp|Q01105-3|SET_HUMAN;sp|Q01105-4|SET_HUMAN;tr|A0A087X027|A0A087X027_HUMAN;sp|P0DME0|SETLP_HUMAN	>tr|B2RCX0|B2RCX0_HUMAN cDNA, FLJ96345, Homo sapiens SET translocation (myeloid leukemia-associated) (SET),mRNA OS=Homo sapiens PE=2 SV=1;>tr|A0A024R895|A0A024R895_HUMAN SET translocation (Myeloid leukemia-associated), isoform CRA_b OS=Homo sapiens GN=SET	7	14	2	36.8	5.8	0	57.234	80968.4	87121	88290.7	65093	86788.6	3
tr|H9ZYI9|H9ZYI9_HUMAN;tr|A0A024R5R5|A0A024R5R5_HUMAN;sp|Q06547-4|GABP1_HUMAN;sp|Q06547-3|GABP1_HUMAN	tr|H9ZYI9|H9ZYI9_HUMAN;tr|A0A024R5R5|A0A024R5R5_HUMAN;sp|Q06547-4|GABP1_HUMAN;sp|Q06547-3|GABP1_HUMAN	>tr|H9ZYI9|H9ZYI9_HUMAN GA binding protein transcription factor beta subunit 1 transcript variant gamma-2 OS=Homo sapiens GN=GABPB1 PE=1 SV=1;>tr|A0A024R5R5|A0A024R5R5_HUMAN GA binding protein transcription factor, beta subunit 2, isoform CRA_b OS=Homo sap	4	5	2	12.1	5.2	0	9.0054	22505.5	20223	23871.4	25012	20131.5	4
sp|Q9UIV1-2|CNOT7_HUMAN;tr|Q96IQ6|Q96IQ6_HUMAN;tr|B3KM57|B3KM57_HUMAN;sp|Q9UIV1|CNOT7_HUMAN;tr|E5RGH2|E5RGH2_HUMAN;tr|E5RJE0|E5RJE0_HUMAN;tr|E5RGA8|E5RGA8_HUMAN;tr|H0YAV9|H0YAV9_HUMAN	sp|Q9UIV1-2|CNOT7_HUMAN;tr|Q96IQ6|Q96IQ6_HUMAN;tr|B3KM57|B3KM57_HUMAN;sp|Q9UIV1|CNOT7_HUMAN;tr|E5RGH2|E5RGH2_HUMAN	>sp|Q9UIV1-2|CNOT7_HUMAN Isoform 2 of CCR4-NOT transcription complex subunit 7 OS=Homo sapiens GN=CNOT7;>tr|Q96IQ6|Q96IQ6_HUMAN CCR4-NOT transcription complex, subunit 7 OS=Homo sapiens PE=2 SV=1;>tr|B3KM57|B3KM57_HUMAN cDNA FLJ10347 fis, clone NT2RM200103	8	3	2	14.3	10.2	0	17.791	37992.5	35759	44061.1	39378.2	30091.4	4
sp|P42684-2|ABL2_HUMAN;sp|P42684-6|ABL2_HUMAN;sp|P42684-3|ABL2_HUMAN;sp|P42684|ABL2_HUMAN;sp|P42684-8|ABL2_HUMAN;tr|Q13914|Q13914_HUMAN	sp|P42684-2|ABL2_HUMAN;sp|P42684-6|ABL2_HUMAN;sp|P42684-3|ABL2_HUMAN;sp|P42684|ABL2_HUMAN	>sp|P42684-2|ABL2_HUMAN Isoform 2 of Abelson tyrosine-protein kinase 2 OS=Homo sapiens GN=ABL2;>sp|P42684-6|ABL2_HUMAN Isoform 6 of Abelson tyrosine-protein kinase 2 OS=Homo sapiens GN=ABL2;>sp|P42684-3|ABL2_HUMAN Isoform 3 of Abelson tyrosine-protein kina	6	13	2	13.5	2.2	0	48.076	30238.9	31447	30635.5	32102.6	32683.8	6
[truncated: 6,511 more rows]

## Sheet: Log2(WTvsMut)_statistics
Protein IDs	Majority protein IDs	Fasta headers	Score	MS/MS Count	Number of proteins	Peptides	Unique peptides	Q-value	WT	WT	DKO	DKO	Significant	-Log10 p value	Log2(WT/DKO)		Gene name
[truncated: 7,254 more rows]

[truncated: 1 more sheets: Log2(WTvsMut)_Fold>1.5_p<0.05]
