# Supplementary material for: Whole proteome analysis of human tankyrase knockout cells reveals targets of tankyrase-mediated degradation
Source: Nat Commun. 2017 Dec 20;8:2214. doi: 10.1038/s41467-017-02363-w (PMC5738441; doi:10.1038/s41467-017-02363-w)
Supplement: Supplementary file 5 — Supplementary Data 2 [file 41467_2017_2363_MOESM5_ESM.xlsx]

## Sheet: List of 74 proteins 
Protein IDs	Majority protein IDs	Fasta headers	Score	MS/MS Count	Number of proteins	Peptides	Unique peptides	Q-value	WT	WT	DKO	DKO	Significant	-Log10 p value	Log2(WT/DKO)		Gene Name		Protein Name		TNKS binding site
sp|P16591-3|FER_HUMAN;tr|W0S4B9|W0S4B9_HUMAN;tr|W0S1B5|W0S1B5_HUMAN;sp|P16591-2|FER_HUMAN;tr|W0S0D3|W0S0D3_HUMAN	sp|P16591-3|FER_HUMAN;tr|W0S4B9|W0S4B9_HUMAN;tr|W0S1B5|W0S1B5_HUMAN;sp|P16591-2|FER_HUMAN;tr|W0S0D3|W0S0D3_HUMAN	>sp|P16591-3|FER_HUMAN Isoform 3 of Tyrosine-protein kinase Fer OS=Homo sapiens GN=FER;>tr|W0S4B9|W0S4B9_HUMAN Non-specific protein-tyrosine kinase OS=Homo sapiens GN=Pe1Fe10 PE=2 SV=1;>tr|W0S1B5|W0S1B5_HUMAN Non-specific protein-tyrosine kinase OS=Homo sa	90.3	4	5	18	2	0	0.0770388	0.113471	1.92135	2.15093	+	2.44774	-1.94088		FER		Tyrosine-protein kinase Fer		RFEGTG
sp|Q4VCS5|AMOT_HUMAN;tr|E7ERM3|E7ERM3_HUMAN;tr|A6NP16|A6NP16_HUMAN;sp|Q4VCS5-2|AMOT_HUMAN;tr|A2BDD9|A2BDD9_HUMAN;tr|B4DWK4|B4DWK4_HUMAN;tr|H0YCY0|H0YCY0_HUMAN;REV__sp|P07476|INVO_HUMAN;REV__tr|Q59F96|Q59F96_HUMAN;REV__tr|B4DU44|B4DU44_HUMAN;REV__tr|H0YGW7|H0YGW7_HUMAN;REV__tr|Q2L6I2|Q2L6I2_HUMAN;REV__sp|Q8NE71-2|ABCF1_HUMAN;REV__sp|Q8NE71|ABCF1_HUMAN	sp|Q4VCS5|AMOT_HUMAN;tr|E7ERM3|E7ERM3_HUMAN;tr|A6NP16|A6NP16_HUMAN;sp|Q4VCS5-2|AMOT_HUMAN;tr|A2BDD9|A2BDD9_HUMAN	>sp|Q4VCS5|AMOT_HUMAN Angiomotin OS=Homo sapiens GN=AMOT PE=1 SV=1;>tr|E7ERM3|E7ERM3_HUMAN Angiomotin OS=Homo sapiens GN=AMOT PE=1 SV=1;>tr|A6NP16|A6NP16_HUMAN Angiomotin OS=Homo sapiens GN=AMOT PE=1 SV=1;>sp|Q4VCS5-2|AMOT_HUMAN Isoform 2 of Angiomotin OS=	323.3	291	14	82	73	0	4.56288	4.48661	5.77019	5.59232	+	2.15937	-1.15651		AMOT		Angiomotin		RQEPQG
sp|Q8IY63-2|AMOL1_HUMAN;tr|A0A024R3A6|A0A024R3A6_HUMAN;sp|Q8IY63|AMOL1_HUMAN;tr|Q8N209|Q8N209_HUMAN	sp|Q8IY63-2|AMOL1_HUMAN;tr|A0A024R3A6|A0A024R3A6_HUMAN;sp|Q8IY63|AMOL1_HUMAN	>sp|Q8IY63-2|AMOL1_HUMAN Isoform 2 of Angiomotin-like protein 1 OS=Homo sapiens GN=AMOTL1;>tr|A0A024R3A6|A0A024R3A6_HUMAN Angiomotin like 1, isoform CRA_a OS=Homo sapiens GN=AMOTL1 PE=4 SV=1;>sp|Q8IY63|AMOL1_HUMAN Angiomotin-like protein 1 OS=Homo sapiens	278.5	69	4	35	29	0	0.685881	0.775811	1.89353	1.77234	+	2.3321	-1.10209		AMOTL1		Angiomotin-like protein 1		RQEPQG
tr|Q53EV6|Q53EV6_HUMAN;tr|A8K6R0|A8K6R0_HUMAN;tr|A0A024R921|A0A024R921_HUMAN;sp|Q9H2G9|GO45_HUMAN;tr|Q5T532|Q5T532_HUMAN;tr|Q5T534|Q5T534_HUMAN;sp|Q9H2G9-2|GO45_HUMAN	tr|Q53EV6|Q53EV6_HUMAN;tr|A8K6R0|A8K6R0_HUMAN;tr|A0A024R921|A0A024R921_HUMAN;sp|Q9H2G9|GO45_HUMAN;tr|Q5T532|Q5T532_HUMAN	>tr|Q53EV6|Q53EV6_HUMAN Basic leucine zipper nuclear factor 1 variant (Fragment) OS=Homo sapiens PE=2 SV=1;>tr|A8K6R0|A8K6R0_HUMAN cDNA FLJ75726, highly similar to Homo sapiens basic leucine zipper nuclear factor 1 (JEM-1) (BLZF1), mRNA OS=Homo sapiens PE=	60.1	17	7	9	9	0	-1.66218	-1.55642	-0.674799	-0.647699	+	2.48168	-0.948052		BLZF1		Basic leucine zipper nuclear factor 1		RGAGDG
sp|P02751-12|FINC_HUMAN;sp|P02751-4|FINC_HUMAN;sp|P02751-10|FINC_HUMAN;sp|P02751-6|FINC_HUMAN;sp|P02751-5|FINC_HUMAN;tr|B7ZLE5|B7ZLE5_HUMAN;sp|P02751-9|FINC_HUMAN;sp|P02751-14|FINC_HUMAN;sp|P02751-13|FINC_HUMAN;sp|P02751-8|FINC_HUMAN;sp|P02751-17|FINC_HUMAN;tr|A0A024R462|A0A024R462_HUMAN;sp|P02751-3|FINC_HUMAN;sp|P02751-11|FINC_HUMAN;sp|P02751|FINC_HUMAN;sp|P02751-7|FINC_HUMAN;sp|P02751-15|FINC_H…	sp|P02751-12|FINC_HUMAN;sp|P02751-4|FINC_HUMAN;sp|P02751-10|FINC_HUMAN;sp|P02751-6|FINC_HUMAN;sp|P02751-5|FINC_HUMAN;tr|B7ZLE5|B7ZLE5_HUMAN;sp|P02751-9|FINC_HUMAN;sp|P02751-14|FINC_HUMAN;sp|P02751-13|FINC_HUMAN;sp|P02751-8|FINC_HUMAN;sp|P02751-17|FINC_HUMAN;tr|A0A024R462|A0A024R462_HUMAN;sp|P02751-3|FINC_HUMAN;sp|P02751-11|FINC_HUMAN;sp|P02751|FINC_HUMAN;sp|P02751-7|FINC_HUMAN;sp|P02751-15|FINC_H…	>sp|P02751-12|FINC_HUMAN Isoform 12 of Fibronectin OS=Homo sapiens GN=FN1;>sp|P02751-4|FINC_HUMAN Isoform 4 of Fibronectin OS=Homo sapiens GN=FN1;>sp|P02751-10|FINC_HUMAN Isoform 10 of Fibronectin OS=Homo sapiens GN=FN1;>sp|P02751-6|FINC_HUMAN Isoform 6 of	28.7	14	21	5	5	0	-2.48854	-2.28507	-1.54228	-1.37533	+	1.70948	-0.927999		FN1		Fibronectin		RGPGPG
sp|Q96HR9|REEP6_HUMAN;tr|A8MXN1|A8MXN1_HUMAN;tr|A8MWX0|A8MWX0_HUMAN;tr|B4DF39|B4DF39_HUMAN	sp|Q96HR9|REEP6_HUMAN;tr|A8MXN1|A8MXN1_HUMAN;tr|A8MWX0|A8MWX0_HUMAN	>sp|Q96HR9|REEP6_HUMAN Receptor expression-enhancing protein 6 OS=Homo sapiens GN=REEP6 PE=1 SV=1;>tr|A8MXN1|A8MXN1_HUMAN Receptor expression-enhancing protein 6 (Fragment) OS=Homo sapiens GN=REEP6 PE=1 SV=2;>tr|A8MWX0|A8MWX0_HUMAN Receptor expression-enha	13.3	11	4	4	4	0	-1.35962	-1.33905	-0.594214	-0.456766	+	2.15246	-0.823846		REEP6		Receptor expression-enhancing protein 6		RYLAAG
sp|Q9BV40|VAMP8_HUMAN;tr|B8ZZT4|B8ZZT4_HUMAN;tr|C9JXZ5|C9JXZ5_HUMAN	sp|Q9BV40|VAMP8_HUMAN;tr|B8ZZT4|B8ZZT4_HUMAN;tr|C9JXZ5|C9JXZ5_HUMAN	>sp|Q9BV40|VAMP8_HUMAN Vesicle-associated membrane protein 8 OS=Homo sapiens GN=VAMP8 PE=1 SV=1;>tr|B8ZZT4|B8ZZT4_HUMAN Vesicle-associated membrane protein 8 OS=Homo sapiens GN=VAMP8 PE=1 SV=1;>tr|C9JXZ5|C9JXZ5_HUMAN Vesicle-associated membrane protein 8 O	13.6	12	3	4	4	0	-0.936176	-0.852312	-0.267327	-0.235833	+	2.31673	-0.642664		VAMP8		Vesicle-associated membrane protein 8		RILARG
tr|A0A087WVD4|A0A087WVD4_HUMAN;sp|Q9HBK9|AS3MT_HUMAN;sp|Q9HBK9-2|AS3MT_HUMAN	tr|A0A087WVD4|A0A087WVD4_HUMAN;sp|Q9HBK9|AS3MT_HUMAN;sp|Q9HBK9-2|AS3MT_HUMAN	>tr|A0A087WVD4|A0A087WVD4_HUMAN Arsenite methyltransferase OS=Homo sapiens GN=AS3MT PE=1 SV=1;>sp|Q9HBK9|AS3MT_HUMAN Arsenite methyltransferase OS=Homo sapiens GN=AS3MT PE=1 SV=3;>sp|Q9HBK9-2|AS3MT_HUMAN Isoform 2 of Arsenite methyltransferase OS=Homo sapi	31.9	15	3	5	5	0	-1.40979	-1.46091	-0.858833	-0.752565	+	2.0627	-0.62965		AS3MT		Arsenite methyltransferase		RYYGCG
sp|Q9Y2J4-2|AMOL2_HUMAN;sp|Q9Y2J4-3|AMOL2_HUMAN;sp|Q9Y2J4|AMOL2_HUMAN;sp|Q9Y2J4-4|AMOL2_HUMAN;tr|B3KQD2|B3KQD2_HUMAN;tr|B3KR56|B3KR56_HUMAN;tr|D6RIC7|D6RIC7_HUMAN;tr|D6RBK2|D6RBK2_HUMAN;tr|D6RJA4|D6RJA4_HUMAN;tr|D6RF61|D6RF61_HUMAN;tr|D6RCL7|D6RCL7_HUMAN;tr|D6RFG0|D6RFG0_HUMAN	sp|Q9Y2J4-2|AMOL2_HUMAN;sp|Q9Y2J4-3|AMOL2_HUMAN;sp|Q9Y2J4|AMOL2_HUMAN;sp|Q9Y2J4-4|AMOL2_HUMAN;tr|B3KQD2|B3KQD2_HUMAN	>sp|Q9Y2J4-2|AMOL2_HUMAN Isoform 2 of Angiomotin-like protein 2 OS=Homo sapiens GN=AMOTL2;>sp|Q9Y2J4-3|AMOL2_HUMAN Isoform 3 of Angiomotin-like protein 2 OS=Homo sapiens GN=AMOTL2;>sp|Q9Y2J4|AMOL2_HUMAN Angiomotin-like protein 2 OS=Homo sapiens GN=AMOTL2 P	27.9	21	12	7	7	0	-1.99864	-1.92966	-1.32248	-1.40371	+	2.10971	-0.601054		AMOTL2		Angiomotin-like protein 2		RQEPQG, RGAPGG, RYRARG
sp|O75487|GPC4_HUMAN;sp|O75487-2|GPC4_HUMAN;tr|Q86SV6|Q86SV6_HUMAN	sp|O75487|GPC4_HUMAN;sp|O75487-2|GPC4_HUMAN;tr|Q86SV6|Q86SV6_HUMAN	>sp|O75487|GPC4_HUMAN Glypican-4 OS=Homo sapiens GN=GPC4 PE=1 SV=4;>sp|O75487-2|GPC4_HUMAN Isoform 2 of Glypican-4 OS=Homo sapiens GN=GPC4;>tr|Q86SV6|Q86SV6_HUMAN K-glypican OS=Homo sapiens GN=GPC4 PE=3 SV=1	90	33	3	16	14	0	0.294281	0.36686	0.817919	1.03726	+	1.45025	-0.59702		GPC4		Glypican-4		RTFAQG
sp|P19622|HME2_HUMAN;sp|Q05925|HME1_HUMAN;sp|Q92988-2|DLX4_HUMAN;sp|Q92988|DLX4_HUMAN;tr|Q53Y73|Q53Y73_HUMAN;sp|P56178|DLX5_HUMAN	sp|P19622|HME2_HUMAN	>sp|P19622|HME2_HUMAN Homeobox protein engrailed-2 OS=Homo sapiens GN=EN2 PE=1 SV=3	40.1	8	6	7	6	0	-1.28149	-1.20396	-0.71057	-0.677782	+	2.23393	-0.54855		EN2		Homeobox protein engrailed-2 (EN2)		RGLGGG
sp|Q969F2-2|NKD2_HUMAN;sp|Q969F2|NKD2_HUMAN	sp|Q969F2-2|NKD2_HUMAN;sp|Q969F2|NKD2_HUMAN	>sp|Q969F2-2|NKD2_HUMAN Isoform 2 of Protein naked cuticle homolog 2 OS=Homo sapiens GN=NKD2;>sp|Q969F2|NKD2_HUMAN Protein naked cuticle homolog 2 OS=Homo sapiens GN=NKD2 PE=1 SV=1	10.7	4	2	2	2	0	-3.94229	-4.16534	-3.45102	-3.63149	+	1.15372	-0.512559		NKD2		naked cuticle homolog 2		RESPEG, REGPRG
sp|Q9UM47|NOTC3_HUMAN;tr|M0QX38|M0QX38_HUMAN	sp|Q9UM47|NOTC3_HUMAN	>sp|Q9UM47|NOTC3_HUMAN Neurogenic locus notch homolog protein 3 OS=Homo sapiens GN=NOTCH3 PE=1 SV=2	4.7	2	2	5	2	0	-2.13722	-2.16826	-1.74734	-1.53737	+	1.39125	-0.510386		NOTCH3		Neurogenic locus notch homolog protein 3		RREPVG, RQPPPG, RLDAHG
sp|Q9H173|SIL1_HUMAN;tr|D6REA1|D6REA1_HUMAN;tr|D6RG16|D6RG16_HUMAN;tr|D6RBP7|D6RBP7_HUMAN;tr|D6RAI3|D6RAI3_HUMAN;tr|D6RIU8|D6RIU8_HUMAN;tr|D6R940|D6R940_HUMAN	sp|Q9H173|SIL1_HUMAN;tr|D6REA1|D6REA1_HUMAN;tr|D6RG16|D6RG16_HUMAN;tr|D6RBP7|D6RBP7_HUMAN;tr|D6RAI3|D6RAI3_HUMAN;tr|D6RIU8|D6RIU8_HUMAN	>sp|Q9H173|SIL1_HUMAN Nucleotide exchange factor SIL1 OS=Homo sapiens GN=SIL1 PE=1 SV=1;>tr|D6REA1|D6REA1_HUMAN Nucleotide exchange factor SIL1 OS=Homo sapiens GN=SIL1 PE=1 SV=1;>tr|D6RG16|D6RG16_HUMAN Nucleotide exchange factor SIL1 (Fragment) OS=Homo sap	5.6	10	7	4	4	0	-1.28069	-1.29554	-0.880103	-0.704557	+	1.52076	-0.495782		SIL1		Nucleotide exchange factor SIL1		RMAPLG
sp|Q96BS2-2|CHP3_HUMAN;sp|Q96BS2|CHP3_HUMAN;tr|E9PQ58|E9PQ58_HUMAN;sp|Q96BS2-3|CHP3_HUMAN	sp|Q96BS2-2|CHP3_HUMAN;sp|Q96BS2|CHP3_HUMAN;tr|E9PQ58|E9PQ58_HUMAN;sp|Q96BS2-3|CHP3_HUMAN	>sp|Q96BS2-2|CHP3_HUMAN Isoform 2 of Calcineurin B homologous protein 3 OS=Homo sapiens GN=TESC;>sp|Q96BS2|CHP3_HUMAN Calcineurin B homologous protein 3 OS=Homo sapiens GN=TESC PE=1 SV=3;>tr|E9PQ58|E9PQ58_HUMAN Calcineurin B homologous protein 3 OS=Homo sa	3.8	5	4	2	2	0	-2.98563	-2.96233	-2.46488	-2.50445	+	2.65866	-0.489322		TESC		Calcineurin B homologous protein 3		RSIADG
tr|B7Z6D5|B7Z6D5_HUMAN;sp|Q96GQ7|DDX27_HUMAN;tr|A0A087X059|A0A087X059_HUMAN;tr|Q3MI07|Q3MI07_HUMAN;tr|A0A087WYH5|A0A087WYH5_HUMAN	tr|B7Z6D5|B7Z6D5_HUMAN;sp|Q96GQ7|DDX27_HUMAN	>tr|B7Z6D5|B7Z6D5_HUMAN Probable ATP-dependent RNA helicase DDX27 OS=Homo sapiens GN=DDX27 PE=2 SV=1;>sp|Q96GQ7|DDX27_HUMAN Probable ATP-dependent RNA helicase DDX27 OS=Homo sapiens GN=DDX27 PE=1 SV=2	3.7	7	5	42	2	0	-2.00658	-1.94378	-1.39579	-1.58221	+	1.41368	-0.486182		DDX27		Probable ATP-dependent RNA helicase		RQKALG
tr|B2R7Y8|B2R7Y8_HUMAN;tr|A0A024R2G6|A0A024R2G6_HUMAN;sp|O60239|3BP5_HUMAN;tr|C9JK30|C9JK30_HUMAN;tr|A0A024R2J3|A0A024R2J3_HUMAN;sp|O60239-2|3BP5_HUMAN;tr|F8WDU8|F8WDU8_HUMAN	tr|B2R7Y8|B2R7Y8_HUMAN;tr|A0A024R2G6|A0A024R2G6_HUMAN;sp|O60239|3BP5_HUMAN	>tr|B2R7Y8|B2R7Y8_HUMAN cDNA, FLJ93663, Homo sapiens SH3-domain binding protein 5 (BTK-associated)(SH3BP5), mRNA OS=Homo sapiens PE=2 SV=1;>tr|A0A024R2G6|A0A024R2G6_HUMAN SH3-domain binding protein 5 (BTK-associated), isoform CRA_b OS=Homo sapiens GN=SH3BP	11.6	20	7	7	7	0	-1.10986	-1.05554	-0.559749	-0.644124	+	1.96991	-0.480764		SH3BP5		SH3-domain binding protein 5		RGCGVG , RSECSG
sp|Q9H6S0|YTDC2_HUMAN;tr|Q6ZMY0|Q6ZMY0_HUMAN;tr|D6RA70|D6RA70_HUMAN;tr|D6R9T8|D6R9T8_HUMAN;tr|D6RF50|D6RF50_HUMAN	sp|Q9H6S0|YTDC2_HUMAN;tr|Q6ZMY0|Q6ZMY0_HUMAN;tr|D6RA70|D6RA70_HUMAN	>sp|Q9H6S0|YTDC2_HUMAN Probable ATP-dependent RNA helicase YTHDC2 OS=Homo sapiens GN=YTHDC2 PE=1 SV=2;>tr|Q6ZMY0|Q6ZMY0_HUMAN cDNA FLJ16598 fis, clone TESTI4006473, weakly similar to ATP-dependent RNA helicase A OS=Homo sapiens PE=2 SV=1;>tr|D6RA70|D6RA70_	241.5	217	5	47	47	0	1.56561	1.59776	1.98937	2.1348	+	1.63456	-0.480396		YTHDC2		Probable ATP-dependent RNA helicase		RARGGG, RQPAPG
tr|J3KN75|J3KN75_HUMAN;sp|Q0IIM8|TBC8B_HUMAN;sp|Q0IIM8-2|TBC8B_HUMAN;sp|Q0IIM8-3|TBC8B_HUMAN;tr|D6RFZ2|D6RFZ2_HUMAN;tr|H0Y552|H0Y552_HUMAN;tr|Q8N250|Q8N250_HUMAN	tr|J3KN75|J3KN75_HUMAN;sp|Q0IIM8|TBC8B_HUMAN;sp|Q0IIM8-2|TBC8B_HUMAN;sp|Q0IIM8-3|TBC8B_HUMAN	>tr|J3KN75|J3KN75_HUMAN TBC1 domain family member 8B OS=Homo sapiens GN=TBC1D8B PE=1 SV=1;>sp|Q0IIM8|TBC8B_HUMAN TBC1 domain family member 8B OS=Homo sapiens GN=TBC1D8B PE=1 SV=2;>sp|Q0IIM8-2|TBC8B_HUMAN Isoform 2 of TBC1 domain family member 8B OS=Homo sa	9.9	17	7	7	7	0	-1.77533	-1.65313	-1.24002	-1.22955	+	1.79672	-0.479445		TBC1D8B		TBC1 domain family member		RRRGYG
sp|O43823|AKAP8_HUMAN;tr|Q8NE02|Q8NE02_HUMAN;tr|Q9UG73|Q9UG73_HUMAN;tr|B7Z8L8|B7Z8L8_HUMAN;tr|M0QYL4|M0QYL4_HUMAN	sp|O43823|AKAP8_HUMAN;tr|Q8NE02|Q8NE02_HUMAN;tr|Q9UG73|Q9UG73_HUMAN	>sp|O43823|AKAP8_HUMAN A-kinase anchor protein 8 OS=Homo sapiens GN=AKAP8 PE=1 SV=1;>tr|Q8NE02|Q8NE02_HUMAN AKAP8 protein OS=Homo sapiens GN=AKAP8 PE=2 SV=1;>tr|Q9UG73|Q9UG73_HUMAN Putative uncharacterized protein DKFZp586B1222 (Fragment) OS=Homo sapiens G	161.3	72	5	24	24	0	1.38609	1.38711	1.86332	1.86291	+	5.87968	-0.476517		AKAP8		A-kinase anchor protein 8		RFGPDG, RGRGQG
tr|V9HWE7|V9HWE7_HUMAN;sp|P51570|GALK1_HUMAN;sp|P51570-2|GALK1_HUMAN;tr|Q6ZP37|Q6ZP37_HUMAN;tr|Q71UH7|Q71UH7_HUMAN;tr|K7EII7|K7EII7_HUMAN;tr|C8CHJ6|C8CHJ6_HUMAN;tr|K7ERJ9|K7ERJ9_HUMAN;tr|B4E1A8|B4E1A8_HUMAN;tr|C8CHJ5|C8CHJ5_HUMAN;tr|E5LAN0|E5LAN0_HUMAN;tr|D1MI96|D1MI96_HUMAN;tr|K7ERN9|K7ERN9_HUMAN	tr|V9HWE7|V9HWE7_HUMAN;sp|P51570|GALK1_HUMAN;sp|P51570-2|GALK1_HUMAN;tr|Q6ZP37|Q6ZP37_HUMAN;tr|Q71UH7|Q71UH7_HUMAN;tr|K7EII7|K7EII7_HUMAN	>tr|V9HWE7|V9HWE7_HUMAN Epididymis secretory protein Li 19 OS=Homo sapiens GN=HEL-S-19 PE=2 SV=1;>sp|P51570|GALK1_HUMAN Galactokinase OS=Homo sapiens GN=GALK1 PE=1 SV=1;>sp|P51570-2|GALK1_HUMAN Isoform 2 of Galactokinase OS=Homo sapiens GN=GALK1;>tr|Q6ZP37	185.9	50	13	18	18	0	1.05568	1.0371	1.45509	1.57961	+	1.75947	-0.470961		HEL-S-19		Epididymis secretory protein Li 19		RMTGGG
sp|P09382|LEG1_HUMAN	sp|P09382|LEG1_HUMAN	>sp|P09382|LEG1_HUMAN Galectin-1 OS=Homo sapiens GN=LGALS1 PE=1 SV=2	6.7	7	1	2	2	0	-3.03465	-2.90557	-2.49096	-2.50848	+	1.72965	-0.470392		LGALS1		Galectin-1		RFNAHG
tr|B7Z2Z9|B7Z2Z9_HUMAN;sp|Q17R31-5|TATD3_HUMAN;sp|Q17R31-4|TATD3_HUMAN;sp|Q17R31-2|TATD3_HUMAN;sp|Q17R31|TATD3_HUMAN;sp|Q17R31-3|TATD3_HUMAN;tr|E9PRA1|E9PRA1_HUMAN;tr|E9PP81|E9PP81_HUMAN;tr|H0YCC7|H0YCC7_HUMAN	tr|B7Z2Z9|B7Z2Z9_HUMAN;sp|Q17R31-5|TATD3_HUMAN;sp|Q17R31-4|TATD3_HUMAN;sp|Q17R31-2|TATD3_HUMAN;sp|Q17R31|TATD3_HUMAN;sp|Q17R31-3|TATD3_HUMAN	>tr|B7Z2Z9|B7Z2Z9_HUMAN cDNA FLJ53789 OS=Homo sapiens PE=2 SV=1;>sp|Q17R31-5|TATD3_HUMAN Isoform 5 of Putative deoxyribonuclease TATDN3 OS=Homo sapiens GN=TATDN3;>sp|Q17R31-4|TATD3_HUMAN Isoform 4 of Putative deoxyribonuclease TATDN3 OS=Homo sapiens GN=TAT	47.9	13	9	5	5	0	-1.79875	-1.68678	-1.32934	-1.23365	+	1.6099	-0.461271		TATDN3		Putative deoxyribonuclease		RFAGTG, RLLAIG, RAAGVG
sp|Q86VQ1|GLCI1_HUMAN;tr|H7C0B2|H7C0B2_HUMAN;tr|H7C0Q2|H7C0Q2_HUMAN;tr|H7C2L5|H7C2L5_HUMAN;REV__sp|Q96M29|TEKT5_HUMAN	sp|Q86VQ1|GLCI1_HUMAN	>sp|Q86VQ1|GLCI1_HUMAN Glucocorticoid-induced transcript 1 protein OS=Homo sapiens GN=GLCCI1 PE=1 SV=1	36	13	5	9	6	0	-1.78633	-1.86677	-1.39229	-1.3556	+	2.02665	-0.45261		GLCCI1		Glucocorticoid-induced transcript 1 protein		REPPEG, RRSAAG
sp|Q9NTX7-2|RN146_HUMAN;sp|Q9NTX7|RN146_HUMAN	sp|Q9NTX7-2|RN146_HUMAN;sp|Q9NTX7|RN146_HUMAN	>sp|Q9NTX7-2|RN146_HUMAN Isoform 2 of E3 ubiquitin-protein ligase RNF146 OS=Homo sapiens GN=RNF146;>sp|Q9NTX7|RN146_HUMAN E3 ubiquitin-protein ligase RNF146 OS=Homo sapiens GN=RNF146 PE=1 SV=1	6.6	3	2	3	3	0	-3.75027	-3.71144	-3.39703	-3.18274	+	1.25254	-0.440972		RNF146		E3 ubiquitin-protein ligase RNF146		RSVAGG
sp|O75970-5|MPDZ_HUMAN;sp|O75970-3|MPDZ_HUMAN;sp|O75970-2|MPDZ_HUMAN;sp|O75970|MPDZ_HUMAN;tr|F5H1U9|F5H1U9_HUMAN;tr|H0YGQ3|H0YGQ3_HUMAN;tr|B7ZB24|B7ZB24_HUMAN;tr|B4DH86|B4DH86_HUMAN;tr|B3KRN5|B3KRN5_HUMAN;tr|B4DGX5|B4DGX5_HUMAN;tr|A0A075B6R8|A0A075B6R8_HUMAN;tr|F8WDQ8|F8WDQ8_HUMAN;tr|F5H8D6|F5H8D6_HUMAN;tr|H0YH70|H0YH70_HUMAN;tr|Q4G0R4|Q4G0R4_HUMAN;tr|B3KQC9|B3KQC9_HUMAN	sp|O75970-5|MPDZ_HUMAN;sp|O75970-3|MPDZ_HUMAN;sp|O75970-2|MPDZ_HUMAN;sp|O75970|MPDZ_HUMAN;tr|F5H1U9|F5H1U9_HUMAN;tr|H0YGQ3|H0YGQ3_HUMAN;tr|B7ZB24|B7ZB24_HUMAN;tr|B4DH86|B4DH86_HUMAN	>sp|O75970-5|MPDZ_HUMAN Isoform 4 of Multiple PDZ domain protein OS=Homo sapiens GN=MPDZ;>sp|O75970-3|MPDZ_HUMAN Isoform 3 of Multiple PDZ domain protein OS=Homo sapiens GN=MPDZ;>sp|O75970-2|MPDZ_HUMAN Isoform 2 of Multiple PDZ domain protein OS=Homo sapie	126.1	89	16	26	26	0	1.05139	1.1124	1.47621	1.55923	+	1.86379	-0.435823		MPDZ		Multiple PDZ domain protein		REEGEG
tr|A8K7F3|A8K7F3_HUMAN;tr|M0R2E1|M0R2E1_HUMAN;tr|M0QZW9|M0QZW9_HUMAN;tr|M0R3H4|M0R3H4_HUMAN;tr|G5E9L6|G5E9L6_HUMAN;tr|B9EK73|B9EK73_HUMAN;sp|Q9NPR9|GP108_HUMAN	tr|A8K7F3|A8K7F3_HUMAN;tr|M0R2E1|M0R2E1_HUMAN;tr|M0QZW9|M0QZW9_HUMAN;tr|M0R3H4|M0R3H4_HUMAN;tr|G5E9L6|G5E9L6_HUMAN;tr|B9EK73|B9EK73_HUMAN;sp|Q9NPR9|GP108_HUMAN	>tr|A8K7F3|A8K7F3_HUMAN cDNA FLJ75847, highly similar to Homo sapiens G protein-coupled receptor 108 (GPR108), mRNA OS=Homo sapiens PE=2 SV=1;>tr|M0R2E1|M0R2E1_HUMAN Protein GPR108 (Fragment) OS=Homo sapiens GN=GPR108 PE=4 SV=1;>tr|M0QZW9|M0QZW9_HUMAN Prot	1.3	7	7	2	2	0.0088318	-2.64263	-2.60555	-2.29215	-2.09245	+	1.29147	-0.431795		GPR108		highly similar to Homo sapiens G protein-coupled receptor 108		RGLGRG
sp|Q15464|SHB_HUMAN;sp|Q15464-2|SHB_HUMAN	sp|Q15464|SHB_HUMAN;sp|Q15464-2|SHB_HUMAN	>sp|Q15464|SHB_HUMAN SH2 domain-containing adapter protein B OS=Homo sapiens GN=SHB PE=1 SV=2;>sp|Q15464-2|SHB_HUMAN Isoform 2 of SH2 domain-containing adapter protein B OS=Homo sapiens GN=SHB	16.7	20	2	8	8	0	-1.36766	-1.32247	-0.858741	-0.972673	+	1.70399	-0.429361		SHB		SH2 domain-containing adapter protein B		RAPGGG
tr|B7Z686|B7Z686_HUMAN;tr|B1AHR1|B1AHR1_HUMAN;tr|A8K1X2|A8K1X2_HUMAN;sp|Q9UH03-2|SEPT3_HUMAN;sp|Q9UH03|SEPT3_HUMAN;tr|B1AHR2|B1AHR2_HUMAN	tr|B7Z686|B7Z686_HUMAN;tr|B1AHR1|B1AHR1_HUMAN;tr|A8K1X2|A8K1X2_HUMAN;sp|Q9UH03-2|SEPT3_HUMAN;sp|Q9UH03|SEPT3_HUMAN;tr|B1AHR2|B1AHR2_HUMAN	>tr|B7Z686|B7Z686_HUMAN cDNA FLJ57191, highly similar to Neuronal-specific septin-3 OS=Homo sapiens PE=2 SV=1;>tr|B1AHR1|B1AHR1_HUMAN Neuronal-specific septin-3 OS=Homo sapiens GN=SEPT3 PE=4 SV=1;>tr|A8K1X2|A8K1X2_HUMAN Septin 3, isoform CRA_b OS=Homo sapi	27	19	6	10	10	0	0.0152359	-0.00856495	0.342337	0.516408	+	1.39813	-0.426037		SEPT		Neuronal-specific septin-3		RKTPWG
sp|P30049|ATPD_HUMAN	sp|P30049|ATPD_HUMAN	>sp|P30049|ATPD_HUMAN ATP synthase subunit delta, mitochondrial OS=Homo sapiens GN=ATP5D PE=1 SV=2	56.5	9	1	3	3	0	-0.19551	-0.165607	0.281199	0.184164	+	1.83091	-0.41324		ATP5D		ATP synthase subunit delta, mitochondrial		RRPGLG
tr|A0A024R7N6|A0A024R7N6_HUMAN;sp|O00459|P85B_HUMAN;tr|Q05BV6|Q05BV6_HUMAN;tr|E9PFP1|E9PFP1_HUMAN;tr|Q96CK7|Q96CK7_HUMAN;tr|Q96EV4|Q96EV4_HUMAN;tr|V9GYJ4|V9GYJ4_HUMAN	tr|A0A024R7N6|A0A024R7N6_HUMAN;sp|O00459|P85B_HUMAN;tr|Q05BV6|Q05BV6_HUMAN;tr|E9PFP1|E9PFP1_HUMAN;tr|Q96CK7|Q96CK7_HUMAN;tr|Q96EV4|Q96EV4_HUMAN	>tr|A0A024R7N6|A0A024R7N6_HUMAN Phosphoinositide-3-kinase, regulatory subunit 2 (P85 beta), isoform CRA_a OS=Homo sapiens GN=PIK3R2 PE=4 SV=1;>sp|O00459|P85B_HUMAN Phosphatidylinositol 3-kinase regulatory subunit beta OS=Homo sapiens GN=PIK3R2 PE=1 SV=2;>t	69.3	17	7	11	9	0	-1.35	-1.30523	-0.936526	-0.909008	+	2.37825	-0.404848		PIK3R2		Phosphoinositide-3-kinase, regulatory subunit 2 (P85 beta)		RAPGPG, RDTPDG
sp|Q58A45-3|PAN3_HUMAN;sp|Q58A45|PAN3_HUMAN;tr|Q6ZMN5|Q6ZMN5_HUMAN;sp|Q58A45-2|PAN3_HUMAN;sp|Q58A45-4|PAN3_HUMAN	sp|Q58A45-3|PAN3_HUMAN;sp|Q58A45|PAN3_HUMAN;tr|Q6ZMN5|Q6ZMN5_HUMAN;sp|Q58A45-2|PAN3_HUMAN;sp|Q58A45-4|PAN3_HUMAN	>sp|Q58A45-3|PAN3_HUMAN Isoform 3 of PAB-dependent poly(A)-specific ribonuclease subunit PAN3 OS=Homo sapiens GN=PAN3;>sp|Q58A45|PAN3_HUMAN PAB-dependent poly(A)-specific ribonuclease subunit PAN3 OS=Homo sapiens GN=PAN3 PE=1 SV=3;>tr|Q6ZMN5|Q6ZMN5_HUMAN c	57.6	17	5	8	8	0	-0.870116	-0.958094	-0.578807	-0.476788	+	1.53637	-0.386308		PAN3		PAB-dependent poly(A)-specific ribonuclease subunit		RLVPMG, RVNCVG
sp|Q16740|CLPP_HUMAN;tr|M0R208|M0R208_HUMAN;tr|M0QYV5|M0QYV5_HUMAN	sp|Q16740|CLPP_HUMAN;tr|M0R208|M0R208_HUMAN	>sp|Q16740|CLPP_HUMAN ATP-dependent Clp protease proteolytic subunit, mitochondrial OS=Homo sapiens GN=CLPP PE=1 SV=1;>tr|M0R208|M0R208_HUMAN ATP-dependent Clp protease proteolytic subunit OS=Homo sapiens GN=CLPP PE=1 SV=1	95.3	26	3	11	11	0	1.20635	1.18538	1.55548	1.6066	+	2.29197	-0.385175		CLPP		ATP-dependent Clp protease proteolytic subunit, mitochondrial		RYPALG
sp|Q92664|TF3A_HUMAN;tr|A0A024RDQ5|A0A024RDQ5_HUMAN;tr|B7ZBK4|B7ZBK4_HUMAN;sp|Q92664-2|TF3A_HUMAN;tr|H7BZH7|H7BZH7_HUMAN;tr|H7C326|H7C326_HUMAN;tr|H7BZ51|H7BZ51_HUMAN	sp|Q92664|TF3A_HUMAN;tr|A0A024RDQ5|A0A024RDQ5_HUMAN;tr|B7ZBK4|B7ZBK4_HUMAN;sp|Q92664-2|TF3A_HUMAN;tr|H7BZH7|H7BZH7_HUMAN	>sp|Q92664|TF3A_HUMAN Transcription factor IIIA OS=Homo sapiens GN=GTF3A PE=1 SV=3;>tr|A0A024RDQ5|A0A024RDQ5_HUMAN General transcription factor IIIA, isoform CRA_a (Fragment) OS=Homo sapiens GN=GTF3A PE=4 SV=1;>tr|B7ZBK4|B7ZBK4_HUMAN Transcription factor I	41.2	7	7	8	8	0	-0.177635	-0.184321	0.200621	0.202453	+	4.08561	-0.382515		GTF3A		Transcription factor IIIA		RKQGQG
sp|Q9UBB5|MBD2_HUMAN;tr|O60535|O60535_HUMAN;tr|X6RBL6|X6RBL6_HUMAN;tr|A0A024R2B8|A0A024R2B8_HUMAN;sp|Q9UBB5-3|MBD2_HUMAN;tr|Q69YZ5|Q69YZ5_HUMAN	sp|Q9UBB5|MBD2_HUMAN;tr|O60535|O60535_HUMAN;tr|X6RBL6|X6RBL6_HUMAN;tr|A0A024R2B8|A0A024R2B8_HUMAN;sp|Q9UBB5-3|MBD2_HUMAN	>sp|Q9UBB5|MBD2_HUMAN Methyl-CpG-binding domain protein 2 OS=Homo sapiens GN=MBD2 PE=1 SV=1;>tr|O60535|O60535_HUMAN Antigen NY-CO-41 (Fragment) OS=Homo sapiens GN=NY-CO-41 PE=2 SV=1;>tr|X6RBL6|X6RBL6_HUMAN Methyl-CpG-binding domain protein 2 OS=Homo sapien	75.2	16	6	7	4	0	-2.0842	-2.05928	-1.72746	-1.66068	+	2.05614	-0.377667		MBD2		Methyl-CpG-binding domain protein 2		RGGGRG, RAHPGG, RGRGRGRGRGRGRGRGRGRG
sp|O15169-2|AXIN1_HUMAN;sp|O15169|AXIN1_HUMAN;tr|Q59H83|Q59H83_HUMAN;tr|B1AH42|B1AH42_HUMAN;tr|H0Y830|H0Y830_HUMAN	sp|O15169-2|AXIN1_HUMAN;sp|O15169|AXIN1_HUMAN;tr|Q59H83|Q59H83_HUMAN	>sp|O15169-2|AXIN1_HUMAN Isoform 2 of Axin-1 OS=Homo sapiens GN=AXIN1;>sp|O15169|AXIN1_HUMAN Axin-1 OS=Homo sapiens GN=AXIN1 PE=1 SV=2;>tr|Q59H83|Q59H83_HUMAN Axin 1 isoform a variant (Fragment) OS=Homo sapiens PE=2 SV=1	118.2	49	5	18	17	0	-0.458894	-0.395458	-0.0398712	-0.067728	+	2.07067	-0.373376		AXIN1		Axin-1		RPPVPG
sp|Q8WZA9|IRGQ_HUMAN;tr|B7ZMD6|B7ZMD6_HUMAN;tr|M0QZP8|M0QZP8_HUMAN	sp|Q8WZA9|IRGQ_HUMAN;tr|B7ZMD6|B7ZMD6_HUMAN	>sp|Q8WZA9|IRGQ_HUMAN Immunity-related GTPase family Q protein OS=Homo sapiens GN=IRGQ PE=1 SV=1;>tr|B7ZMD6|B7ZMD6_HUMAN IRGQ protein OS=Homo sapiens GN=IRGQ PE=2 SV=1	132.8	21	3	13	13	0	0.0359097	0.0253744	0.409141	0.396954	+	3.33024	-0.372406		IRGQ		Immunity-related GTPase family Q protein		RTDGEG, RAAGPG, RERALG
sp|Q9BRT3|MIEN1_HUMAN;tr|J3KTI2|J3KTI2_HUMAN	sp|Q9BRT3|MIEN1_HUMAN	>sp|Q9BRT3|MIEN1_HUMAN Migration and invasion enhancer 1 OS=Homo sapiens GN=MIEN1 PE=1 SV=1	17.8	16	2	6	6	0	-0.359096	-0.280852	0.0304089	0.0599747	+	1.89062	-0.365166		MIEN1		Migration and invasion enhancer 1		RLGGTG
sp|Q9NRG4|SMYD2_HUMAN;tr|I6L9D1|I6L9D1_HUMAN;sp|Q9NRG4-2|SMYD2_HUMAN;tr|Q05C86|Q05C86_HUMAN;tr|B0R0U3|B0R0U3_HUMAN	sp|Q9NRG4|SMYD2_HUMAN;tr|I6L9D1|I6L9D1_HUMAN;sp|Q9NRG4-2|SMYD2_HUMAN;tr|Q05C86|Q05C86_HUMAN	>sp|Q9NRG4|SMYD2_HUMAN N-lysine methyltransferase SMYD2 OS=Homo sapiens GN=SMYD2 PE=1 SV=2;>tr|I6L9D1|I6L9D1_HUMAN SMYD2 protein OS=Homo sapiens GN=SMYD2 PE=2 SV=1;>sp|Q9NRG4-2|SMYD2_HUMAN Isoform 2 of N-lysine methyltransferase SMYD2 OS=Homo sapiens GN=SM	15.2	19	5	7	7	0	-0.57858	-0.575211	-0.186457	-0.241796	+	2.23742	-0.362769		SMYD2		N-lysine methyltransferase		RAEGLG
sp|Q04721|NOTC2_HUMAN;tr|Q6IQ50|Q6IQ50_HUMAN;tr|D2WEZ3|D2WEZ3_HUMAN;tr|Q96JU8|Q96JU8_HUMAN;tr|Q9UFD5|Q9UFD5_HUMAN;tr|Q13560|Q13560_HUMAN;sp|Q7Z3S9-2|NT2NL_HUMAN;tr|R4GN02|R4GN02_HUMAN;tr|A0A096LNW5|A0A096LNW5_HUMAN;tr|A0A087WV16|A0A087WV16_HUMAN;sp|Q7Z3S9|NT2NL_HUMAN;tr|A0A087X002|A0A087X002_HUMAN;tr|B4DF04|B4DF04_HUMAN;sp|Q7Z3S9-3|NT2NL_HUMAN	sp|Q04721|NOTC2_HUMAN	>sp|Q04721|NOTC2_HUMAN Neurogenic locus notch homolog protein 2 OS=Homo sapiens GN=NOTCH2 PE=1 SV=3	178.6	65	14	24	22	0	0.771744	0.847409	1.20615	1.11898	+	1.58995	-0.352991		NOTCH2		Neurogenic locus notch homolog protein 2		RREPVG, RNGGYG
tr|A0A087WVD1|A0A087WVD1_HUMAN;sp|Q96B70|LENG9_HUMAN	tr|A0A087WVD1|A0A087WVD1_HUMAN;sp|Q96B70|LENG9_HUMAN	>tr|A0A087WVD1|A0A087WVD1_HUMAN Leukocyte receptor cluster member 9 OS=Homo sapiens GN=LENG9 PE=4 SV=1;>sp|Q96B70|LENG9_HUMAN Leukocyte receptor cluster member 9 OS=Homo sapiens GN=LENG9 PE=2 SV=2	74	12	2	7	7	0	-1.57562	-1.5371	-1.19803	-1.20939	+	2.49109	-0.352644		LENG9		Leukocyte receptor cluster member 9		RLAGAG, RLEAEG, RPLCTG
sp|O14654|IRS4_HUMAN;tr|Q8NFC0|Q8NFC0_HUMAN	sp|O14654|IRS4_HUMAN	>sp|O14654|IRS4_HUMAN Insulin receptor substrate 4 OS=Homo sapiens GN=IRS4 PE=1 SV=1	323.3	272	2	49	47	0	3.21841	3.23565	3.55574	3.59977	+	2.34564	-0.350722		IRS4		Insulin receptor substrate 4		RAIGDG, RGSGGG, RSSPLG
sp|Q16850-2|CP51A_HUMAN;tr|B3KRC6|B3KRC6_HUMAN;sp|Q16850|CP51A_HUMAN;tr|H7C0D0|H7C0D0_HUMAN;tr|Q05D40|Q05D40_HUMAN	sp|Q16850-2|CP51A_HUMAN;tr|B3KRC6|B3KRC6_HUMAN;sp|Q16850|CP51A_HUMAN	>sp|Q16850-2|CP51A_HUMAN Isoform 2 of Lanosterol 14-alpha demethylase OS=Homo sapiens GN=CYP51A1;>tr|B3KRC6|B3KRC6_HUMAN cDNA FLJ34004 fis, clone FCBBF1000232, highly similar to Cytochrome P450 51A1 (EC 1.14.13.70) OS=Homo sapiens PE=2 SV=1;>sp|Q16850|CP51	138	84	5	20	20	0	1.9114	1.83836	2.21102	2.23879	+	1.91255	-0.350029		CYP51A1		Lanosterol 14-alpha demethylase		RHRCIG
sp|Q9BV20|MTNA_HUMAN;sp|Q9BV20-2|MTNA_HUMAN;tr|K7EM59|K7EM59_HUMAN	sp|Q9BV20|MTNA_HUMAN;sp|Q9BV20-2|MTNA_HUMAN	>sp|Q9BV20|MTNA_HUMAN Methylthioribose-1-phosphate isomerase OS=Homo sapiens GN=MRI1 PE=1 SV=1;>sp|Q9BV20-2|MTNA_HUMAN Isoform 2 of Methylthioribose-1-phosphate isomerase OS=Homo sapiens GN=MRI1	250	44	3	19	19	0	1.03301	1.10716	1.40534	1.42503	+	1.91607	-0.345104		MRI1		Methylthioribose-1-phosphate isomerase		RYEAVG , RVAPSG, RVVANG, RIAAPG
tr|R4SCQ0|R4SCQ0_HUMAN;sp|Q9GZT9|EGLN1_HUMAN;sp|Q9GZT9-2|EGLN1_HUMAN;tr|R4S1C5|R4S1C5_HUMAN;tr|R4RYZ7|R4RYZ7_HUMAN;tr|R4SCP5|R4SCP5_HUMAN;tr|R4SCF3|R4SCF3_HUMAN;tr|R4SCC4|R4SCC4_HUMAN;tr|R4RZ18|R4RZ18_HUMAN;tr|R4RYY7|R4RYY7_HUMAN;sp|Q9GZT9-3|EGLN1_HUMAN;tr|Q9NTU9|Q9NTU9_HUMAN;tr|I6QYW0|I6QYW0_HUMAN;tr|A6XP74|A6XP74_HUMAN	tr|R4SCQ0|R4SCQ0_HUMAN;sp|Q9GZT9|EGLN1_HUMAN;sp|Q9GZT9-2|EGLN1_HUMAN;tr|R4S1C5|R4S1C5_HUMAN;tr|R4RYZ7|R4RYZ7_HUMAN;tr|R4SCP5|R4SCP5_HUMAN;tr|R4SCF3|R4SCF3_HUMAN;tr|R4SCC4|R4SCC4_HUMAN;tr|R4RZ18|R4RZ18_HUMAN;tr|R4RYY7|R4RYY7_HUMAN;sp|Q9GZT9-3|EGLN1_HUMAN	>tr|R4SCQ0|R4SCQ0_HUMAN Egl nine homolog 1 (C. elegans) OS=Homo sapiens GN=EGLN1 PE=4 SV=1;>sp|Q9GZT9|EGLN1_HUMAN Egl nine homolog 1 OS=Homo sapiens GN=EGLN1 PE=1 SV=1;>sp|Q9GZT9-2|EGLN1_HUMAN Isoform 2 of Egl nine homolog 1 OS=Homo sapiens GN=EGLN1;>tr|R4	179.6	52	14	16	16	0	0.764328	0.726628	1.04437	1.13486	+	1.70581	-0.344136		EGLN1		Egl nine homolog 1		RIFPEG, RDNASG, RAAAGG
sp|Q96G46|DUS3L_HUMAN;tr|B2RDV7|B2RDV7_HUMAN;sp|Q96G46-2|DUS3L_HUMAN;sp|Q96G46-3|DUS3L_HUMAN;tr|D6W636|D6W636_HUMAN;tr|K7EJX8|K7EJX8_HUMAN;tr|O95323|O95323_HUMAN;tr|B4DLK3|B4DLK3_HUMAN;tr|K7EPA4|K7EPA4_HUMAN;tr|K7ER20|K7ER20_HUMAN;tr|K7EM42|K7EM42_HUMAN;tr|K7EQU9|K7EQU9_HUMAN	sp|Q96G46|DUS3L_HUMAN;tr|B2RDV7|B2RDV7_HUMAN;sp|Q96G46-2|DUS3L_HUMAN	>sp|Q96G46|DUS3L_HUMAN tRNA-dihydrouridine(47) synthase [NAD(P)(+)]-like OS=Homo sapiens GN=DUS3L PE=1 SV=2;>tr|B2RDV7|B2RDV7_HUMAN tRNA-dihydrouridine(47) synthase [NAD(P)(+)] OS=Homo sapiens PE=2 SV=1;>sp|Q96G46-2|DUS3L_HUMAN Isoform 2 of tRNA-dihydrouri	179	51	12	21	21	0	1.1463	1.26286	1.59108	1.50069	+	1.35997	-0.341302		DUS3L		tRNA-dihydrouridine(47) synthase [NAD(P)(+)]-like		RYVPVG
sp|P38432|COIL_HUMAN	sp|P38432|COIL_HUMAN	>sp|P38432|COIL_HUMAN Coilin OS=Homo sapiens GN=COIL PE=1 SV=1	109.8	44	1	18	18	0	0.923777	0.892226	1.19234	1.29382	+	1.61551	-0.335077		COIL		Coilin		RGRGRGRG
tr|Q6IAP1|Q6IAP1_HUMAN;sp|Q93015|NAT6_HUMAN;sp|Q93015-2|NAT6_HUMAN;tr|C9JL88|C9JL88_HUMAN	tr|Q6IAP1|Q6IAP1_HUMAN;sp|Q93015|NAT6_HUMAN;sp|Q93015-2|NAT6_HUMAN	>tr|Q6IAP1|Q6IAP1_HUMAN HYAL3 protein OS=Homo sapiens GN=HYAL3 PE=2 SV=1;>sp|Q93015|NAT6_HUMAN N-acetyltransferase 6 OS=Homo sapiens GN=NAT6 PE=2 SV=2;>sp|Q93015-2|NAT6_HUMAN Isoform 2 of N-acetyltransferase 6 OS=Homo sapiens GN=NAT6	25.9	5	4	4	4	0	-2.25262	-2.13352	-1.8953	-1.82895	+	1.39901	-0.330945		HYAL3		HYAL3 Protein		RGRGFG
sp|Q15633-2|TRBP2_HUMAN;sp|Q15633|TRBP2_HUMAN;tr|A8K3X2|A8K3X2_HUMAN;tr|A0A024RB49|A0A024RB49_HUMAN;tr|H3BV98|H3BV98_HUMAN;tr|F8VZ57|F8VZ57_HUMAN;tr|F8VYK6|F8VYK6_HUMAN;tr|F8VZZ7|F8VZZ7_HUMAN;tr|F8VP94|F8VP94_HUMAN;tr|F8VYK3|F8VYK3_HUMAN;tr|F8VTT7|F8VTT7_HUMAN;tr|B7Z1P5|B7Z1P5_HUMAN;tr|F8VW32|F8VW32_HUMAN	sp|Q15633-2|TRBP2_HUMAN;sp|Q15633|TRBP2_HUMAN;tr|A8K3X2|A8K3X2_HUMAN;tr|A0A024RB49|A0A024RB49_HUMAN;tr|H3BV98|H3BV98_HUMAN;tr|F8VZ57|F8VZ57_HUMAN	>sp|Q15633-2|TRBP2_HUMAN Isoform 2 of RISC-loading complex subunit TARBP2 OS=Homo sapiens GN=TARBP2;>sp|Q15633|TRBP2_HUMAN RISC-loading complex subunit TARBP2 OS=Homo sapiens GN=TARBP2 PE=1 SV=3;>tr|A8K3X2|A8K3X2_HUMAN RISC-loading complex subunit TARBP2 O	89.7	17	13	12	12	0	-0.181204	-0.162961	0.0992889	0.217303	+	1.50662	-0.330379		TARBP2		RISC-loading complex subunit TARBP2		RNRGPG, REAARG
sp|Q96JK2-3|DCAF5_HUMAN;sp|Q96JK2|DCAF5_HUMAN;sp|Q96JK2-2|DCAF5_HUMAN;tr|Q8NCX5|Q8NCX5_HUMAN;tr|Q8TBB7|Q8TBB7_HUMAN;tr|G3V3S1|G3V3S1_HUMAN	sp|Q96JK2-3|DCAF5_HUMAN;sp|Q96JK2|DCAF5_HUMAN;sp|Q96JK2-2|DCAF5_HUMAN	>sp|Q96JK2-3|DCAF5_HUMAN Isoform 3 of DDB1- and CUL4-associated factor 5 OS=Homo sapiens GN=DCAF5;>sp|Q96JK2|DCAF5_HUMAN DDB1- and CUL4-associated factor 5 OS=Homo sapiens GN=DCAF5 PE=1 SV=2;>sp|Q96JK2-2|DCAF5_HUMAN Isoform 2 of DDB1- and CUL4-associated f	69.6	31	6	11	11	0	-0.821159	-0.80033	-0.489489	-0.474769	+	2.82315	-0.328616		DCAF5		DDB1- and CUL4-associated factor 5		RRAGLG
sp|Q9UPY3|DICER_HUMAN;sp|Q9UPY3-2|DICER_HUMAN;tr|A0A076VAC5|A0A076VAC5_HUMAN;sp|Q9UPY3-3|DICER_HUMAN;tr|Q9UFF3|Q9UFF3_HUMAN;tr|B3KMJ0|B3KMJ0_HUMAN;tr|H0YJZ6|H0YJZ6_HUMAN	sp|Q9UPY3|DICER_HUMAN;sp|Q9UPY3-2|DICER_HUMAN	>sp|Q9UPY3|DICER_HUMAN Endoribonuclease Dicer OS=Homo sapiens GN=DICER1 PE=1 SV=3;>sp|Q9UPY3-2|DICER_HUMAN Isoform 2 of Endoribonuclease Dicer OS=Homo sapiens GN=DICER1	225.7	265	7	53	53	0	1.97859	1.98468	2.27184	2.34625	+	1.89451	-0.327411		DICER1		Endoribonuclease Dicer		RELPDG, RDFCQG
sp|P46531|NOTC1_HUMAN	sp|P46531|NOTC1_HUMAN	>sp|P46531|NOTC1_HUMAN Neurogenic locus notch homolog protein 1 OS=Homo sapiens GN=NOTCH1 PE=1 SV=4	45.5	2	1	6	3	0	-2.39748	-2.44945	-2.10231	-2.09761	+	2.19106	-0.323504		NOTCH1		Neurogenic locus notch homolog protein 1		RREPLG
tr|A4D177|A4D177_HUMAN;sp|Q13185|CBX3_HUMAN;tr|S4R2Y4|S4R2Y4_HUMAN;tr|C9JMM0|C9JMM0_HUMAN;tr|B8ZZ43|B8ZZ43_HUMAN	tr|A4D177|A4D177_HUMAN;sp|Q13185|CBX3_HUMAN;tr|S4R2Y4|S4R2Y4_HUMAN	>tr|A4D177|A4D177_HUMAN Chromobox homolog 3 (HP1 gamma homolog, Drosophila) OS=Homo sapiens GN=CBX3 PE=4 SV=1;>sp|Q13185|CBX3_HUMAN Chromobox protein homolog 3 OS=Homo sapiens GN=CBX3 PE=1 SV=4;>tr|S4R2Y4|S4R2Y4_HUMAN Chromobox protein homolog 3 (Fragment)	101	21	5	9	7	0	2.12479	2.21524	2.48094	2.49874	+	1.69582	-0.319826		CBX3		Chromobox homolog 3 (HP1 gamma homolog, Drosophila)		RGFARG
sp|Q9ULT8|HECD1_HUMAN;tr|A0A087X2H1|A0A087X2H1_HUMAN;tr|H0YJP0|H0YJP0_HUMAN;tr|G3V4V5|G3V4V5_HUMAN;tr|Q2KQ74|Q2KQ74_HUMAN;tr|H0YJD4|H0YJD4_HUMAN;tr|B3KWT6|B3KWT6_HUMAN;tr|A0A087WVU6|A0A087WVU6_HUMAN;tr|Q5XJ19|Q5XJ19_HUMAN;tr|Q9BRJ0|Q9BRJ0_HUMAN;tr|H0YJ72|H0YJ72_HUMAN	sp|Q9ULT8|HECD1_HUMAN;tr|A0A087X2H1|A0A087X2H1_HUMAN;tr|H0YJP0|H0YJP0_HUMAN	>sp|Q9ULT8|HECD1_HUMAN E3 ubiquitin-protein ligase HECTD1 OS=Homo sapiens GN=HECTD1 PE=1 SV=3;>tr|A0A087X2H1|A0A087X2H1_HUMAN E3 ubiquitin-protein ligase HECTD1 OS=Homo sapiens GN=HECTD1 PE=1 SV=1;>tr|H0YJP0|H0YJP0_HUMAN E3 ubiquitin-protein ligase HECTD1	323.3	480	11	71	71	0	2.93013	2.95694	3.24572	3.28033	+	2.33145	-0.319491		HECTD1		E3 ubiquitin-protein ligase HECTD1		RNLPYG, RMAAAG, RMGAEG
tr|A0A024R3M7|A0A024R3M7_HUMAN;sp|Q92686|NEUG_HUMAN	tr|A0A024R3M7|A0A024R3M7_HUMAN;sp|Q92686|NEUG_HUMAN	>tr|A0A024R3M7|A0A024R3M7_HUMAN Neurogranin (Protein kinase C substrate, RC3), isoform CRA_a OS=Homo sapiens GN=NRGN PE=4 SV=1;>sp|Q92686|NEUG_HUMAN Neurogranin OS=Homo sapiens GN=NRGN PE=1 SV=1	25.8	3	2	3	2	0	-0.836054	-0.818996	-0.488663	-0.539942	+	2.13313	-0.313223		NRGN		Neurogranin (Protein kinase C substrate, RC3)		RGGAGG
sp|Q8NDV7-2|TNR6A_HUMAN;sp|Q8NDV7-6|TNR6A_HUMAN;sp|Q8NDV7-5|TNR6A_HUMAN;sp|Q8NDV7|TNR6A_HUMAN;tr|H7C269|H7C269_HUMAN;sp|Q8NDV7-3|TNR6A_HUMAN;tr|H3BRT3|H3BRT3_HUMAN;tr|B3KSX2|B3KSX2_HUMAN;tr|H3BTQ1|H3BTQ1_HUMAN;sp|Q8NDV7-4|TNR6A_HUMAN;tr|B4DST4|B4DST4_HUMAN	sp|Q8NDV7-2|TNR6A_HUMAN;sp|Q8NDV7-6|TNR6A_HUMAN;sp|Q8NDV7-5|TNR6A_HUMAN;sp|Q8NDV7|TNR6A_HUMAN;tr|H7C269|H7C269_HUMAN	>sp|Q8NDV7-2|TNR6A_HUMAN Isoform 2 of Trinucleotide repeat-containing gene 6A protein OS=Homo sapiens GN=TNRC6A;>sp|Q8NDV7-6|TNR6A_HUMAN Isoform 6 of Trinucleotide repeat-containing gene 6A protein OS=Homo sapiens GN=TNRC6A;>sp|Q8NDV7-5|TNR6A_HUMAN Isoform	151	58	11	22	21	0	0.252949	0.183192	0.560207	0.489245	+	1.59641	-0.306656		TNRC6A		Trinucleotide repeat-containing gene 6A		RTVGKG, RSVPSG, RMNAWG
tr|A0A024QZQ1|A0A024QZQ1_HUMAN;sp|Q96EB6|SIR1_HUMAN;tr|A8K128|A8K128_HUMAN;tr|E9PC49|E9PC49_HUMAN;sp|Q96EB6-2|SIR1_HUMAN;tr|B0QZ35|B0QZ35_HUMAN;tr|I1Y8W7|I1Y8W7_HUMAN;tr|B3KNK3|B3KNK3_HUMAN;REV__tr|Q8WVD2|Q8WVD2_HUMAN	tr|A0A024QZQ1|A0A024QZQ1_HUMAN;sp|Q96EB6|SIR1_HUMAN;tr|A8K128|A8K128_HUMAN;tr|E9PC49|E9PC49_HUMAN;sp|Q96EB6-2|SIR1_HUMAN;tr|B0QZ35|B0QZ35_HUMAN;tr|I1Y8W7|I1Y8W7_HUMAN	>tr|A0A024QZQ1|A0A024QZQ1_HUMAN Sirtuin (Silent mating type information regulation 2 homolog) 1 (S. cerevisiae), isoform CRA_a OS=Homo sapiens GN=SIRT1 PE=4 SV=1;>sp|Q96EB6|SIR1_HUMAN NAD-dependent protein deacetylase sirtuin-1 OS=Homo sapiens GN=SIRT1 PE=	84.8	59	9	22	21	0	1.80436	1.84693	2.1643	2.0981	+	1.79089	-0.305555		SIRT1		Sirtuin 1		RAGGAG, RRDGPG
tr|A0A024R184|A0A024R184_HUMAN;sp|Q9H553|ALG2_HUMAN;sp|Q9H553-2|ALG2_HUMAN;tr|A0A0A0MTE0|A0A0A0MTE0_HUMAN;tr|B3KNL8|B3KNL8_HUMAN	tr|A0A024R184|A0A024R184_HUMAN;sp|Q9H553|ALG2_HUMAN;sp|Q9H553-2|ALG2_HUMAN	>tr|A0A024R184|A0A024R184_HUMAN Asparagine-linked glycosylation 2 homolog (Yeast, alpha-1,3-mannosyltransferase), isoform CRA_a OS=Homo sapiens GN=ALG2 PE=4 SV=1;>sp|Q9H553|ALG2_HUMAN Alpha-1,3/1,6-mannosyltransferase ALG2 OS=Homo sapiens GN=ALG2 PE=1 SV=1	16.6	10	5	7	6	0	-0.502008	-0.571771	-0.226729	-0.236087	+	1.88559	-0.305481		ALG2		Asparagine-linked glycosylation 2 homolog		RGLGWG
sp|O14874-2|BCKD_HUMAN;sp|O14874-3|BCKD_HUMAN;tr|A0A024QZA9|A0A024QZA9_HUMAN;sp|O14874|BCKD_HUMAN;tr|H3BTL2|H3BTL2_HUMAN;tr|H3BS02|H3BS02_HUMAN;tr|B4DGN9|B4DGN9_HUMAN;tr|H3BNP3|H3BNP3_HUMAN;tr|H3BQP2|H3BQP2_HUMAN;tr|H3BUV3|H3BUV3_HUMAN	sp|O14874-2|BCKD_HUMAN;sp|O14874-3|BCKD_HUMAN;tr|A0A024QZA9|A0A024QZA9_HUMAN;sp|O14874|BCKD_HUMAN;tr|H3BTL2|H3BTL2_HUMAN;tr|H3BS02|H3BS02_HUMAN;tr|B4DGN9|B4DGN9_HUMAN	>sp|O14874-2|BCKD_HUMAN Isoform 2 of [3-methyl-2-oxobutanoate dehydrogenase [lipoamide]] kinase, mitochondrial OS=Homo sapiens GN=BCKDK;>sp|O14874-3|BCKD_HUMAN Isoform 3 of [3-methyl-2-oxobutanoate dehydrogenase [lipoamide]] kinase, mitochondrial OS=Homo s	95.1	20	10	8	8	0	0.107435	0.0231257	0.33783	0.396873	+	1.55563	-0.302071		BCKDK		3-methyl-2-oxobutanoate dehydrogenase [lipoamide]] kinase		RSGPGG
sp|Q86TB9-4|PATL1_HUMAN;sp|Q86TB9|PATL1_HUMAN;sp|Q86TB9-2|PATL1_HUMAN;tr|B7Z1D3|B7Z1D3_HUMAN;tr|B3KXN0|B3KXN0_HUMAN;sp|Q86TB9-3|PATL1_HUMAN	sp|Q86TB9-4|PATL1_HUMAN;sp|Q86TB9|PATL1_HUMAN;sp|Q86TB9-2|PATL1_HUMAN;tr|B7Z1D3|B7Z1D3_HUMAN	>sp|Q86TB9-4|PATL1_HUMAN Isoform 4 of Protein PAT1 homolog 1 OS=Homo sapiens GN=PATL1;>sp|Q86TB9|PATL1_HUMAN Protein PAT1 homolog 1 OS=Homo sapiens GN=PATL1 PE=1 SV=2;>sp|Q86TB9-2|PATL1_HUMAN Isoform 2 of Protein PAT1 homolog 1 OS=Homo sapiens GN=PATL1;>tr	225.4	43	6	18	18	0	0.707285	0.707492	1.00131	1.01549	+	3.25589	-0.30101		PATL1		PAT1 homolog 1		RAVPIG
tr|A0A0A0MTD5|A0A0A0MTD5_HUMAN;sp|Q8IYU8|MICU2_HUMAN	tr|A0A0A0MTD5|A0A0A0MTD5_HUMAN;sp|Q8IYU8|MICU2_HUMAN	>tr|A0A0A0MTD5|A0A0A0MTD5_HUMAN Calcium uptake protein 2, mitochondrial (Fragment) OS=Homo sapiens GN=MICU2 PE=4 SV=1;>sp|Q8IYU8|MICU2_HUMAN Calcium uptake protein 2, mitochondrial OS=Homo sapiens GN=MICU2 PE=1 SV=2	9.8	7	2	4	4	0	-2.15183	-2.19481	-1.83645	-1.90916	+	1.7171	-0.300511		MICU2		Calcium uptake protein 2		RVAAWG
tr|B1AHB0|B1AHB0_HUMAN;sp|P33992|MCM5_HUMAN;tr|Q53FG5|Q53FG5_HUMAN;tr|A8K521|A8K521_HUMAN;tr|B1AHB1|B1AHB1_HUMAN;tr|B4DQ39|B4DQ39_HUMAN;tr|B3KVF0|B3KVF0_HUMAN;tr|B4DVK5|B4DVK5_HUMAN;tr|Q59F49|Q59F49_HUMAN;tr|B1AHB2|B1AHB2_HUMAN;tr|B1AHA9|B1AHA9_HUMAN;tr|F8WFD7|F8WFD7_HUMAN;tr|B4DN96|B4DN96_HUMAN;tr|Q17RA1|Q17RA1_HUMAN;sp|Q9BWT7|CAR10_HUMAN;sp|Q9NVE5|UBP40_HUMAN;sp|Q9NVE5-3|UBP40_HUMAN	tr|B1AHB0|B1AHB0_HUMAN;sp|P33992|MCM5_HUMAN;tr|Q53FG5|Q53FG5_HUMAN;tr|A8K521|A8K521_HUMAN;tr|B1AHB1|B1AHB1_HUMAN;tr|B4DQ39|B4DQ39_HUMAN;tr|B3KVF0|B3KVF0_HUMAN;tr|B4DVK5|B4DVK5_HUMAN	>tr|B1AHB0|B1AHB0_HUMAN DNA helicase OS=Homo sapiens GN=MCM5 PE=2 SV=1;>sp|P33992|MCM5_HUMAN DNA replication licensing factor MCM5 OS=Homo sapiens GN=MCM5 PE=1 SV=5;>tr|Q53FG5|Q53FG5_HUMAN Minichromosome maintenance deficient protein 5 variant (Fragment) O	323.3	229	17	51	51	0	3.55825	3.5778	3.92036	3.81609	+	1.52533	-0.300196		MCM5		DNA replication licensing factor MCM5		RRFAIG, RRFAIG
sp|O15014|ZN609_HUMAN	sp|O15014|ZN609_HUMAN	>sp|O15014|ZN609_HUMAN Zinc finger protein 609 OS=Homo sapiens GN=ZNF609 PE=1 SV=2	61.8	11	1	8	8	0	-1.49426	-1.50519	-1.18605	-1.21594	+	2.54894	-0.298728		ZNF609		Zinc finger protein 609		RSEGVG
sp|P13639|EF2_HUMAN;tr|Q8TA90|Q8TA90_HUMAN;tr|B4DPU3|B4DPU3_HUMAN;tr|Q6PK56|Q6PK56_HUMAN;tr|B4DRE8|B4DRE8_HUMAN;tr|B4DMC6|B4DMC6_HUMAN;tr|Q6W6M8|Q6W6M8_HUMAN;tr|M0R0I6|M0R0I6_HUMAN	sp|P13639|EF2_HUMAN;tr|Q8TA90|Q8TA90_HUMAN;tr|B4DPU3|B4DPU3_HUMAN;tr|Q6PK56|Q6PK56_HUMAN;tr|B4DRE8|B4DRE8_HUMAN	>sp|P13639|EF2_HUMAN Elongation factor 2 OS=Homo sapiens GN=EEF2 PE=1 SV=4;>tr|Q8TA90|Q8TA90_HUMAN Similar to Elongation factor 2b (Fragment) OS=Homo sapiens PE=2 SV=1;>tr|B4DPU3|B4DPU3_HUMAN cDNA FLJ56548, highly similar to Elongation factor 2 OS=Homo sap	323.3	423	8	80	78	0	6.97936	6.96861	7.2798	7.23696	+	2.22351	-0.284394		EEF2		elongation factor		RPFPDG, RWLPAG, RFYAFG
tr|Q59GB4|Q59GB4_HUMAN;sp|Q16555-2|DPYL2_HUMAN;sp|Q16555|DPYL2_HUMAN;tr|Q53ET2|Q53ET2_HUMAN;tr|Q8NAN9|Q8NAN9_HUMAN;tr|H0YBT4|H0YBT4_HUMAN;tr|Q8IXW6|Q8IXW6_HUMAN;sp|Q14195|DPYL3_HUMAN;tr|Q6DEN2|Q6DEN2_HUMAN;sp|Q14195-2|DPYL3_HUMAN;tr|B4DLZ4|B4DLZ4_HUMAN;tr|Q96I11|Q96I11_HUMAN;tr|B3KT07|B3KT07_HUMAN;tr|B3KV96|B3KV96_HUMAN;tr|E9PD68|E9PD68_HUMAN;tr|B3KXQ5|B3KXQ5_HUMAN;sp|Q14194|DPYL1_HUMAN;tr|X5DQV1…	tr|Q59GB4|Q59GB4_HUMAN;sp|Q16555-2|DPYL2_HUMAN;sp|Q16555|DPYL2_HUMAN;tr|Q53ET2|Q53ET2_HUMAN;tr|Q8NAN9|Q8NAN9_HUMAN	>tr|Q59GB4|Q59GB4_HUMAN Dihydropyrimidinase-like 2 variant (Fragment) OS=Homo sapiens PE=2 SV=1;>sp|Q16555-2|DPYL2_HUMAN Isoform 2 of Dihydropyrimidinase-related protein 2 OS=Homo sapiens GN=DPYSL2;>sp|Q16555|DPYL2_HUMAN Dihydropyrimidinase-related protein	282.7	16	20	22	11	0	1.49397	1.54859	1.7947	1.80286	+	2.01081	-0.2775		DPYSL2		Dihydropyrimidinase-like 2 variant		RGVPRG
sp|O60503|ADCY9_HUMAN;tr|I3NI20|I3NI20_HUMAN	sp|O60503|ADCY9_HUMAN	>sp|O60503|ADCY9_HUMAN Adenylate cyclase type 9 OS=Homo sapiens GN=ADCY9 PE=1 SV=4	27.5	11	2	7	7	0	-1.78519	-1.75612	-1.53218	-1.45968	+	1.70741	-0.274728		ADCY9		Adenylate cyclase type 9		RRVGGG
sp|Q2TAM9|TUSC1_HUMAN	sp|Q2TAM9|TUSC1_HUMAN	>sp|Q2TAM9|TUSC1_HUMAN Tumor suppressor candidate gene 1 protein OS=Homo sapiens GN=TUSC1 PE=1 SV=3	60.1	7	1	4	4	0	-2.4837	-2.48027	-2.2167	-2.19973	+	3.00067	-0.273767		TUSC1		Tumor suppressor candidate gene 1 protein		RGRADG, RGSCCG
sp|Q9HCC0|MCCB_HUMAN;sp|Q9HCC0-2|MCCB_HUMAN;tr|D6RD67|D6RD67_HUMAN;tr|D6RDF7|D6RDF7_HUMAN;tr|B3KR24|B3KR24_HUMAN;tr|D6R9R1|D6R9R1_HUMAN	sp|Q9HCC0|MCCB_HUMAN;sp|Q9HCC0-2|MCCB_HUMAN;tr|D6RD67|D6RD67_HUMAN	>sp|Q9HCC0|MCCB_HUMAN Methylcrotonoyl-CoA carboxylase beta chain, mitochondrial OS=Homo sapiens GN=MCCC2 PE=1 SV=1;>sp|Q9HCC0-2|MCCB_HUMAN Isoform 2 of Methylcrotonoyl-CoA carboxylase beta chain, mitochondrial OS=Homo sapiens GN=MCCC2;>tr|D6RD67|D6RD67_HUM	223.9	53	6	23	23	0	2.09637	2.07495	2.32847	2.38566	+	1.90573	-0.271408		MCCC2		Methylcrotonoyl-CoA carboxylase beta chain		RASPAG
sp|P25098|ARBK1_HUMAN;tr|E9PRV7|E9PRV7_HUMAN;tr|Q59F73|Q59F73_HUMAN;tr|Q8N433|Q8N433_HUMAN	sp|P25098|ARBK1_HUMAN;tr|E9PRV7|E9PRV7_HUMAN	>sp|P25098|ARBK1_HUMAN Beta-adrenergic receptor kinase 1 OS=Homo sapiens GN=ADRBK1 PE=1 SV=2;>tr|E9PRV7|E9PRV7_HUMAN Beta-adrenergic receptor kinase 1 OS=Homo sapiens GN=ADRBK1 PE=1 SV=1	34.5	38	4	18	14	0	0.810343	0.869252	1.10499	1.11737	+	1.91799	-0.271381		ADRBK1		Beta-adrenergic receptor kinase 1		RIIGRG, RGSANG, RLGCLG
tr|B2R9G9|B2R9G9_HUMAN;sp|O95402|MED26_HUMAN;tr|B8ZZF3|B8ZZF3_HUMAN;tr|M0QXW8|M0QXW8_HUMAN;tr|M0R2P1|M0R2P1_HUMAN;sp|O95402-2|MED26_HUMAN;tr|M0R064|M0R064_HUMAN	tr|B2R9G9|B2R9G9_HUMAN;sp|O95402|MED26_HUMAN;tr|B8ZZF3|B8ZZF3_HUMAN;tr|M0QXW8|M0QXW8_HUMAN	>tr|B2R9G9|B2R9G9_HUMAN cDNA, FLJ94385, highly similar to Homo sapiens cofactor required for Sp1 transcriptional activation, subunit 7, 70kDa (CRSP7), mRNA OS=Homo sapiens PE=2 SV=1;>sp|O95402|MED26_HUMAN Mediator of RNA polymerase II transcription subunit	136.4	13	7	6	6	0	-1.88981	-1.95528	-1.64801	-1.65865	+	1.82859	-0.269214		MED26		Mediator of RNA polymerase II transcription subunit 26		RLAGPG
tr|A8JZZ5|A8JZZ5_HUMAN;sp|O96017|CHK2_HUMAN;sp|O96017-9|CHK2_HUMAN;sp|O96017-4|CHK2_HUMAN;sp|O96017-12|CHK2_HUMAN;sp|O96017-13|CHK2_HUMAN;tr|H0Y820|H0Y820_HUMAN;sp|O96017-11|CHK2_HUMAN;sp|O96017-8|CHK2_HUMAN;tr|B7ZBF7|B7ZBF7_HUMAN;sp|O96017-7|CHK2_HUMAN;tr|H0Y4V6|H0Y4V6_HUMAN;tr|B7ZBF2|B7ZBF2_HUMAN;tr|B7ZBF6|B7ZBF6_HUMAN;tr|A0A087X102|A0A087X102_HUMAN;sp|O96017-3|CHK2_HUMAN;tr|F8WCV2|F8WCV2_HUMAN…	tr|A8JZZ5|A8JZZ5_HUMAN;sp|O96017|CHK2_HUMAN;sp|O96017-9|CHK2_HUMAN;sp|O96017-4|CHK2_HUMAN;sp|O96017-12|CHK2_HUMAN;sp|O96017-13|CHK2_HUMAN;tr|H0Y820|H0Y820_HUMAN;sp|O96017-11|CHK2_HUMAN	>tr|A8JZZ5|A8JZZ5_HUMAN cDNA FLJ78721, highly similar to Homo sapiens CHK2 checkpoint homolog (S. pombe) (CHEK2), transcript variant 1, mRNA OS=Homo sapiens PE=2 SV=1;>sp|O96017|CHK2_HUMAN Serine/threonine-protein kinase Chk2 OS=Homo sapiens GN=CHEK2 PE=1	23.4	34	23	12	11	0	0.945847	0.963202	1.20238	1.24487	+	2.14293	-0.269102		CHEK2		CHK2 checkpoint homolog (S. pombe)		RKFAIG
sp|Q8N3E9|PLCD3_HUMAN	sp|Q8N3E9|PLCD3_HUMAN	>sp|Q8N3E9|PLCD3_HUMAN 1-phosphatidylinositol 4,5-bisphosphate phosphodiesterase delta-3 OS=Homo sapiens GN=PLCD3 PE=1 SV=3	13.3	4	1	2	2	0	-3.74685	-3.76782	-3.47873	-3.51059	+	2.28149	-0.262676		PLCD3		1-phosphatidylinositol 4,5-bisphosphate phosphodiesterase delta-3		RVYPLG, RAFAQG
sp|Q13395|TARB1_HUMAN	sp|Q13395|TARB1_HUMAN	>sp|Q13395|TARB1_HUMAN Probable methyltransferase TARBP1 OS=Homo sapiens GN=TARBP1 PE=1 SV=1	51.7	61	1	16	16	0	-0.111591	-0.117319	0.130594	0.158795	+	2.51308	-0.25915		TARBP1		Probable methyltransferase		RGRPAG, REVAAG, RHKALG
tr|B7ZKU7|B7ZKU7_HUMAN;tr|B2RBN7|B2RBN7_HUMAN;sp|Q9H6U6-2|BCAS3_HUMAN;sp|Q9H6U6-7|BCAS3_HUMAN;sp|Q9H6U6|BCAS3_HUMAN;sp|Q9H6U6-3|BCAS3_HUMAN;sp|Q9H6U6-8|BCAS3_HUMAN;tr|A0A087X207|A0A087X207_HUMAN;tr|A0A087X2J1|A0A087X2J1_HUMAN;tr|Q05D99|Q05D99_HUMAN;sp|Q9H6U6-6|BCAS3_HUMAN;tr|K7ESE9|K7ESE9_HUMAN;tr|B4E3M9|B4E3M9_HUMAN;tr|Q70WD9|Q70WD9_HUMAN;tr|K7EJU7|K7EJU7_HUMAN;tr|K7EKB0|K7EKB0_HUMAN;tr|K7EJH7|K…	tr|B7ZKU7|B7ZKU7_HUMAN;tr|B2RBN7|B2RBN7_HUMAN;sp|Q9H6U6-2|BCAS3_HUMAN;sp|Q9H6U6-7|BCAS3_HUMAN;sp|Q9H6U6|BCAS3_HUMAN;sp|Q9H6U6-3|BCAS3_HUMAN;sp|Q9H6U6-8|BCAS3_HUMAN;tr|A0A087X207|A0A087X207_HUMAN;tr|A0A087X2J1|A0A087X2J1_HUMAN;tr|Q05D99|Q05D99_HUMAN;sp|Q9H6U6-6|BCAS3_HUMAN;tr|K7ESE9|K7ESE9_HUMAN	>tr|B7ZKU7|B7ZKU7_HUMAN Breast carcinoma amplified sequence 3 OS=Homo sapiens GN=BCAS3 PE=2 SV=1;>tr|B2RBN7|B2RBN7_HUMAN cDNA, FLJ95607, highly similar to Homo sapiens breast carcinoma amplified sequence 3 (BCAS3), mRNA OS=Homo sapiens PE=2 SV=1;>sp|Q9H6U6	35.2	36	19	13	13	0	0.153222	0.171032	0.376284	0.388047	+	2.63003	-0.220038		BCAS3		Breast carcinoma amplified sequence 3		RGGACG
